# Supplementary material for: Single-Cell Landscape of Mouse Islet Allograft and Syngeneic Graft
Source: Front Immunol. 2022 Jun 10;13:853349. doi: 10.3389/fimmu.2022.853349 (PMC9226584; doi:10.3389/fimmu.2022.853349)
Supplement: Supplementary file 5 [file Table_1.xlsx]

## Sheet: Fig1C
Table S1. Expression of marker genes of each cell type
id	Aldob	Miox	Fxyd2	Spink1	Gpx3	Cd19	Cd79a	Ms4a1	Ly6d	Cd79b	Ebf1	Cd4	Tnfsf8	Lat	Ets1	Cd28	Cd8a	Cd8b1	Ms4a4b	Nkg7	Cd3d	Clec9a	Xcr1	Cd24a	Lsp1	Flt3	Pecam1	Egfl7	Plvap	Emcn	Ly6c1	Tmem27	Chga	Chgb	Scg2	Pcsk2	Cd68	Csf1r	Pla2g7	Fcgr3	Cybb	Col3a1	Col1a1	Col1a2	Bgn	Fstl1	Gzma	Cd7	Klrb1c
CTGCCATTCCGTCCTA.1_2	4.34896	4.6134	4.48417	1.96176	2.65622	0	0	0	0	0	0	0	0	0	0	0	0	0	0	0	0	0	0	0	0	0	0	0	0	0	0	0.702425	0	0	0	0	0	0	0	0	0	0	0	0	0	0	0	0	0
AAACGAATCTTACGGA.1_1	4.33692	4.05359	4.4892	3.47959	5.67094	0	0	0	0	0	0	0	0	0	0	0	0	0	0	0	0	0	0	0	0	0	0	0	0	0	0	3.80722	0	0	0	0	0	0	0	0	0	0	1.98641	0	0	0	0	0	0
AAAGTGAAGCGCCGTT.1_1	4.67884	4.94491	4.67884	3.52087	5.10636	0	0	0	0	0	0	0	0	0	0	0	0	0	0	0	0	0	0	0	0	0	0	0	0	0	0	3.243	2.21958	0	0	0	0	0	0	0	0	2.21958	0	0	0	0	0	0	0
AACCTGACACTCATAG.1_1	4.37017	3.79245	4.42357	3.88571	5.66021	0	0	0	0	0	0	0	0	0	0	0	0	0	0	0	0	0	0	0	0	0	0	0	0	0	0	3.57493	0	0	0	0	0	0	0	0	0	0	0	0	0	0	0	0	0
AACTTCTTCAAGTAAG.1_1	4.28309	4.01121	4.05488	3.14322	5.38383	0	0	0	0	0	0	0	0	0	0	0	0	0	0	0	0	0	0	0	0	0	0	0	0	0	0	3.14322	0	0	0	0	0	0	0	0	0	0	0	0	0	0	0	0	0
ACACCAAAGGGTTTCT.1_1	4.05544	4.05544	4.55931	3.65861	4.55931	0	0	0	0	0	0	0	0	0	0	0	0	0	0	0	0	0	0	0	0	0	0	0	0	0	0	4.33878	0	0	0	0	0	0	0	0	0	0	0	0	0	0	0	0	0
ACAGGGAGTATGCTTG.1_1	4.06257	3.19955	4.2706	3.8721	5.34393	0	0	0	0	0	0	0	0	0	0	0	0	0	0	0	0	0	0	0	0	0	0	0	0	0	0	3.6366	0	0	0	0	0	0	0	0	0	0	0	0	0	0	0	0	0
ACATTTCAGAGTCCGA.1_1	0	2.70842	0	2.07979	2.70842	0	0	0	0	0	0	0	0	0	0	0	0	0	0	0	0	0	0	0	0	0	0	0	0	0	0	2.07979	0	0	0	0	0	2.07979	0	0	0	0	2.07979	0	0	0	0	0	0
ACCCAAAGTCGCAGTC.1_1	5.0494	3.37311	0	4.04896	4.73335	0	0	0	0	0	0	0	0	0	0	0	0	0	0	0	0	0	0	0	0	0	0	0	0	0	0	0	0	0	2.71367	0	0	0	0	0	0	2.71367	0	0	0	0	0	0	0
ACGTACAAGACTCGAG.1_1	2.78915	2.78915	4.34816	0	4.34816	0	0	0	0	0	0	0	0	0	0	0	0	0	0	0	0	0	0	0	0	0	0	0	0	0	0	0	0	0	0	0	0	0	0	0	0	0	0	0	0	0	0	0	0
ACTTATCAGATTAGTG.1_1	4.42352	3.46248	5.17092	2.42468	3.74229	0	0	0	0	0	0	0	0	0	0	0	0	0	0	0	0	0	0	0	0	0	0	0	0	0	0	0	0	0	0	0	0	0	0	0	0	0	2.42468	0	0	0	0	0	0
AGAAGTATCCCGGTAG.1_1	3.31306	2.51316	3.91515	2.57262	2.99104	0	0	0	0	0	0	0	0	0	0	0	0	0	0	0	0	0	0	0	0	0	0	0	0	0	0	1.18442	0	0	0	0	0	0	0	0	0	0.921285	0	0	0	0	0	0	0
AGACACTAGAGCCTGA.1_1	4.8049	3.5724	3.5724	4.25141	6.72317	0	0	0	0	0	0	0	0	0	2.90696	0	0	0	0	0	0	0	0	0	0	0	0	0	0	0	0	2.90696	0	0	0	0	0	0	0	0	0	0	0	0	0	0	0	0	0
AGATGCTAGGAACGCT.1_1	4.70543	3.87012	4.15258	3.47503	0	0	0	0	0	0	0	0	0	0	0	0	0	0	0	0	0	0	0	0	0	0	0	0	0	0	0	0	0	0	0	0	0	0	0	0	0	0	0	0	0	0	0	0	0
AGCATCATCCTAGAGT.1_1	4.714	3.43835	4.91713	1.79552	3.43835	0	0	0	0	0	0	0	0	0	0	0	0	0	0	0	0	0	0	0	0	0	0	0	0	0	0	0	0	0	1.79552	0	0	0	0	0	0	0	0	0	0	0	0	0	0
AGGCATTAGAGAGGGC.1_1	4.65555	4.71949	4.34884	0	4.88993	0	0	0	0	0	0	0	0	0	0	0	0	0	0	0	0	0	0	0	0	0	0	0	0	0	0	3.90421	0	0	0	0	0	0	0	0	0	0	0	0	2.07247	0	0	0	0
AGTCATGCATTCGATG.1_1	3.76323	4.16093	4.62507	3.76323	5.02726	0	0	0	0	0	0	0	0	0	0	0	0	0	0	0	0	0	0	0	0	0	0	0	0	0	0	3.41646	0	0	0	0	0	0	0	0	0	0	0	0	0	0	0	0	0
AGTGCCGCAAAGAGTT.1_1	4.71339	4.22661	3.91362	3.45552	5.50695	0	0	0	0	0	0	0	0	0	0	0	0	0	0	0	0	0	0	0	0	0	0	0	0	0	0	3.24024	0	0	0	0	0	0	0	0	0	0	0	0	0	0	0	0	0
AGTTCCCCATGCAGGA.1_1	3.88731	4.34232	3.99638	3.99638	5.22842	0	0	0	0	0	0	0	0	0	0	0	0	0	0	0	0	0	0	0	0	0	0	0	0	0	0	3.62534	0	0	0	0	0	0	0	0	0	1.33778	1.33778	1.33778	0	0	0	0	0
ATACCTTTCTAGAGCT.1_1	4.13142	4.8165	3.73395	2.05507	5.10216	0	0	0	0	0	0	0	0	0	0	0	0	0	0	0	0	0	0	0	0	0	0	0	0	0	0	2.68203	0	0	0	0	0	0	0	0	0	0	0	0	0	0	0	0	0
ATCGATGGTACTTGTG.1_1	4.3137	2.6181	4.83275	2.78819	4.08538	0	0	0	0	0	0	0	0	0	0	0	0	0	0	0	0	0	0	0	0	0	0	0	0	0	0	1.26468	0	1.26468	0	0	0	0	0	0	0	0	0	0	0	0	0	0	0
ATCGGCGTCAGTCAGT.1_1	4.50046	4.3147	4.12824	4.04269	4.24423	0	0	0	0	0	0	0	0	0	0	0	0	0	0	0	0	0	0	0	0	0	0	0	0	0	0	3.60069	0	1.26541	0	0	0	0	0	0	0	0	0	0	0	0	0	0	0
ATCTCTAAGATCCCGC.1_1	3.03883	3.03883	4.10499	4.38854	5.07546	0	0	0	0	0	0	0	0	0	0	0	0	0	0	0	0	0	0	0	0	0	0	0	0	0	0	3.70774	0	0	0	0	0	0	0	0	0	3.03883	0	0	0	3.03883	0	0	0
ATGACCAAGCGTCAAG.1_1	4.27384	0	5.36312	2.92848	4.67465	0	0	0	0	0	0	0	0	0	0	0	0	0	0	0	0	0	0	0	0	0	0	0	0	0	0	2.92848	0	0	0	0	0	0	0	0	0	0	0	0	0	0	0	0	0
ATGGTTGTCTAAGCGT.1_1	4.49589	3.81384	4.34816	3.96483	4.93373	0	0	0	0	0	0	0	0	0	0	0	0	0	0	0	0	0	0	0	0	0	0	0	0	0	0	3.03011	0	0	0	0	0	0	0	0	0	1.24198	0	1.77916	0	0	0	0	0
ATGTCCCCAAGAAATC.1_1	3.87782	2.81976	4.16031	3.48265	4.38033	0	0	0	0	0	0	0	0	0	0	0	0	0	0	0	0	0	0	0	0	0	0	0	0	0	0	0	0	0	0	0	0	0	0	0	0	0	4.16031	0	0	0	0	0	0
ATTTCTGTCCTTACCG.1_1	3.02565	2.1521	3.28877	1.38658	2.83357	0	0	0	0	0.182385	0	0	0	0.470146	0.182385	0.182385	0	0.182385	0.693337	0.336581	0.87569	0	0	0	0.788665	0	0	0.182385	0	0	0	0	0.182385	0	0	0	0.87569	1.28121	1.28121	1.02986	1.88739	3.25074	2.59561	3.05436	1.79208	1.64897	0	0.182385	0
CAAGAGGGTCGCTTGG.1_1	3.1831	0	4.4058	3.8553	3.1831	0	0	0	0	0	0	0	0	0	0	0	0	0	0	0	0	0	0	0	0	0	0	0	0	0	0	0	0	0	0	0	0	0	0	0	0	0	2.53057	2.53057	0	0	0	0	0
CACCAAATCGGTTAGT.1_1	3.31255	4.78789	3.31255	3.31255	4.67115	0	0	0	0	0	0	0	0	0	0	0	0	0	0	0	0	0	0	0	0	0	0	0	0	0	0	3.31255	0	0	0	0	0	0	0	0	0	0	0	0	0	0	0	0	0
CACGTTCTCTCTTCAA.1_1	3.79129	4.26808	3.66098	2.4705	4.64314	0	0	0	0	0	0	0	0	0	0	0	0	0	0	0	0	0	0	0	0	0	0	0	0	0	0	1.85851	0	0	0	0	0	0	0	0	0	0	0	0	0	0	0	0	0
CACTAAGAGAAGCCAC.1_1	3.12201	2.47199	2.47199	0	3.12201	0	0	0	0	0	0	0	0	0	0	0	0	0	0	0	0	0	0	0	3.12201	0	0	0	0	0	0	2.47199	0	0	0	0	0	0	3.12201	0	0	0	0	2.47199	0	0	0	0	0
CACTGGGCAGGCTATT.1_1	2.16699	1.27461	1.27461	0	2.80117	0	0	0	0	0	0	1.81721	0	0	2.42562	2.63092	0	0	2.63092	0	1.81721	0	0	0	0	0	0	0	0	0	0	0	0	0	0	0	0	0	0	0	0	0	1.27461	0	0	0	0	0	0
CATCCACAGTAGACAT.1_1	4.27	4.44999	4.44999	4.05035	4.95613	0	0	0	0	0	0	0	0	0	0	0	0	0	0	0	0	0	0	0	0	0	0	0	0	0	0	3.37447	0	0	0	0	0	0	0	0	0	0	2.71498	2.71498	0	0	0	0	0
CATCCGTAGAAACTAC.1_1	4.42646	4.44068	4.73246	2.10238	3.88986	0	0	0	0	0	0	0	0	0	0	0	0	0	0	0	0	0	0	0	0	0	0	0	0	0	0	1.52449	0	0	0	0	0	0	0	0	0	0	0	0	0	0	0	0	0
CATCCGTCAATTCACG.1_1	5.01127	3.99357	3.99357	0	3.10455	0	0	0	0	0	0	0	0	0	0	0	0	0	0	0	0	0	0	0	0	0	0	0	2.45527	0	0	0	0	0	0	0	0	0	0	0	0	0	0	0	0	0	0	0	0
CATTTCACAAATGAAC.1_1	2.01516	2.63934	0	2.01516	2.63934	0	0	0	0	0	0	0	0	2.01516	2.63934	0	0	0	0	0	0	0	0	0	0	0	0	0	0	0	0	0	0	0	2.01516	0	0	0	0	0	0	0	0	0	2.01516	0	0	0	0
CCGGGTACATCTATCT.1_1	3.99907	2.66632	4.4775	3.86816	5.30729	0	0	0	0	0	0	0	0	0	0	0	0	0	0	0	0	0	0	0	0	0	0	0	0	0	0	3.54001	0	0	0	2.04037	0	0	0	0	0	2.04037	0	2.04037	0	0	0	0	0
CCGGTAGTCTAGCAAC.1_1	4.94703	3.51776	4.4339	3.99863	4.5964	0	0	0	0	0	0	0	0	0	0	0	0	0	0	0	0	0	0	0	0	0	0	0	0	0	0	2.93605	1.37966	0	0	0	0	0	0	0	0	0	0	0	0	0	0	0	0
CCGGTGACAAATCGTC.1_1	3.67159	4.06854	4.06854	0	5.03862	0	0	0	0	0	0	0	0	0	0	0	0	0	0	0	0	0	0	0	0	0	0	0	0	0	0	3.67159	0	0	0	0	0	0	0	0	0	0	0	0	0	0	0	0	0
CCTAAGATCACTGGGC.1_1	0	3.51901	0	0	2.47797	0	0	0	0	0	0	2.47797	0	0	0	0	0	0	0	0	0	0	0	3.12825	0	0	0	0	0	0	0	0	2.47797	0	0	0	0	0	0	0	0	0	0	0	0	0	0	0	0
CCTCAGTCAATGTCAC.1_1	0	0	0	2.23807	0	0	0	0	0	0	0	0	0	0	0	0	0	0	0	0	0	0	0	0	0	0	0	0	0	0	0	0	0	0	0	0	2.23807	0	0	0	0	0	0	0	0	0	0	0	0
CCTCCTCGTTCTCGTC.1_1	3.4028	2.57785	3.27772	2.63576	4.0725	0	0	0	0	0	0	0	0	0	0	0	0	0	0	0	0	0	0	0	0	0	0	0.331131	0	0	0	2.74239	0	0	0	0	0	0	0	0	0	0	0	0	0.331131	0	0	0	0
CGATGGCGTAGGGTAC.1_1	4.19939	4.29706	4.3155	2.21982	4.18907	0	0	0	0	0	0	0	0	0	0	0	0	0	0	0	0	0	0	0	0	0	0	0	0	0	0	0.521058	0	0	0	0	0	0	0.521058	0	0	0	0	0	0	0	0	0	0
CGTCCATAGTGAATAC.1_1	4.46191	4.77721	4.57841	3.10965	4.77721	0	0	0	0	0	0	0	0	0	0	0	0	0	0	0	0	0	0	0	0	0	0	0	0	0	0	3.10965	0	0	0	0	0	0	0	0	0	0	0	0	0	0	0	0	0
CTAACCCTCCCGAGTG.1_1	3.5526	3.61968	2.8877	2.84169	4.4229	0	0	0	0	0	0	0	0	0	0	0	0	0	0	0	0	0	0	0	0	0	0	0	0	0	0	2.5097	0	0.591797	0	0	0	0	0	0	0	0.591797	0	0	0	0	0	0	0
CTATCTAAGTTCCGTA.1_1	3.81773	3.66724	3.81773	2.61846	5.567	0	0	0	0	0	0	0	0	0	0	0	0	0	0	0	0	0	0	0	0	0	0	0	0	0	0	3.27447	0	0	0	0	0	0	0	0	0	0	1.99569	0	0	0	0	0	0
CTCAACCGTTCTAACG.1_1	3.92029	3.89516	3.25888	3.10312	3.80189	0	0	0	0	0	0.485821	0	0	0	0	0	0	0	0	0	0	0	0	0	0	0	0	0	0	0	0	1.68242	0	0	0	0	0	0.485821	0	0	0	0.811382	0.485821	0	0	0	0	0	0
CTCCACAAGTGCGCTC.1_1	5.03774	4.42425	4.09256	3.87358	4.77732	0	0	0	0	0	0	0	0	0	0	0	0	0	0	0	0	0	0	0	0	0	0	0	0	0	0	0	0	0	0	0	0	0	0	0	0	0	0	0	0	0	0	0	0
CTCCTCCGTGGGAGAG.1_1	4.20544	4.20544	3.85514	3.98602	5.29406	0	0	0	0	0	0	0	0	0	0	0	0	0	0	0	0	0	0	0	0	0	0	0	0	0	0	2.65395	0	2.02881	0	0	0	0	0	0	0	0	0	0	0	0	0	0	0
CTGCCTAGTCAGTCTA.1_1	4.32581	4.22192	3.97479	2.76791	4.85098	0	0	0	0	0	0	0	0	0	0	0	0	0	0	0	0	0	0	0	0	0	0	0	0	0	0	2.13567	0	0	0	0	0	0	0	0	0	0	0	0	0	0	0	0	0
GAAGCCCAGAGCATAT.1_1	0	0	3.3323	2.30268	3.61102	0	0	0	0	0	0	0	0	0	0	0	0	0	0	0	0	0	0	0	0	0	0	0	0	0	0	0	0	0	0	0	0	0	0	0	0	0	0	0	0	0	0	0	0
GAAGGGTAGGGATCGT.1_1	2.17565	0	2.54254	3.11226	2.54254	0	0	0	0	0	0	0	0	0	0	0	0	0	0	0	0	0	0	0	0	0	0	0	0	0	0	1.08248	0	0	0	0	0	0	0	0	0	0	0	0	0	0	0	0	0
GATCCCTTCCAACACA.1_1	4.48548	3.2605	3.2605	3.93428	4.3332	0	0	0	0	0	0	0	0	0	0	0	0	0	0	0	0	0	0	0	0	0	0	0	0	0	0	2.60501	0	0	0	0	0	0	0	0	0	0	0	0	0	0	0	0	0
GATCGTAAGCTGAGTG.1_1	4.25027	4.63513	4.04231	2.76079	1.78128	0	0	0	0	0	0	0	0	0	0	0	0	0	0	0	0	0	0	0	0	0	0	0	0	0	0	2.22236	0	0	0	0	0	0	0	0	0	0	0	0	0	0	0	0	0
GATGATCGTAAGCGGT.1_1	4.42821	2.86541	0	0	4.42821	0	0	0	0	0	0	0	0	0	0	0	0	0	0	0	0	0	0	0	0	0	0	0	0	0	0	0	0	0	0	0	0	0	0	0	0	0	0	2.86541	0	0	0	0	0
GCCAACGTCTCGCGTT.1_1	3.98732	3.83625	4.11853	4.67115	5.68963	0	0	0	0	0	0	0	0	0	0	0	0	0	0	0	0	0	0	0	0	0	0	0	0	0	0	2.77988	0	0	0	0	0	0	0	0	0	2.14693	0	2.14693	0	0	0	0	0
GCCAGCACAAAGCTCT.1_1	4.96343	3.33447	4.40904	2.04974	3.0586	0	0	0	0	0	0	0	0	0	0	0	0	0	0	0	0	0	0	0	0	0	0	0	0	0	0	0	0	0	0	0	0	0	0	2.04974	0	2.04974	0	0	0	0	0	0	0
GCCATGGGTGGGCTTC.1_1	3.85643	3.3596	4.18684	3.3596	4.31848	0	0	0	0	0	0	0	0	0	0	0	0	0	0	0	0	0	0	0	0	0	0	0	0	0	0	3.3596	2.97136	0	0	0	0	0	0	0	0	0	0	0	0	0	0	0	0
GCGTGCATCGAGCCTG.1_1	4.36225	4.80959	4.36225	4.49419	4.97539	0	0	0	0	0	0	0	0	0	0	0	0	0	0	0	0	0	0	0	0	0	0	0	0	0	0	3.81215	0	0	0	0	0	0	0	0	0	2.49006	0	2.49006	0	0	0	0	0
GCTCAAAAGCCTCATA.1_1	2.82125	3.48418	4.84719	3.48418	5.53641	0	0	0	0	0	0	0	0	0	0	0	0	0	0	0	0	0	0	0	0	0	0	0	0	0	0	2.82125	0	2.82125	0	0	0	0	0	0	0	0	2.82125	3.48418	0	0	0	0	0
GGAACCCAGGTTCCAT.1_1	2.90859	2.90859	3.57409	0	0	0	0	0	0	0	0	0	0	0	0	0	0	0	0	0	0	0	0	0	0	0	0	0	0	0	0	0	0	0	0	0	0	0	0	0	0	0	0	0	0	0	0	0	0
GGAATGGTCGCGCCAA.1_1	4.42885	4.48229	4.24891	3.74756	5.31559	0	0	0	0	0	0	0	0	0	0	0	0	0	0	0	0	0	0	0	0	0	0	0	0	0	0	2.69502	0	0	1.72311	0	0	0	0	0	0	0	0	0	0	0	0	0	0
GGACGTCTCTGGGCGT.1_1	4.67965	4.25967	4.31604	3.39235	4.55826	0	0	0	0	0	0	0	0	0	0	0	0	0	0	0	0	0	0	0	0	0	0	0	0	0	0	3.39235	1.63024	0	0	0	0	0	0	0	0	1.63024	0	0	0	0	0	0	0
GGAGATGCAATAACCC.1_1	3.77885	4.53966	3.38474	4.17667	4.91577	0	0	0	0	0	0	0	0	0	0	0	0	0	0	0	0	0	0	0	0	0	0	0	0	0	0	3.10829	0	0	0	0	0	0	0	0	0	0	0	0	0	0	0	0	0
GGGACCTCAGAGGACT.1_1	3.1117	3.50221	4.9451	2.46212	3.50221	0	0	0	0	0	0	0	0	0	0	0	0	0	0	0	0	0	0	0	0	0	0	0	0	0	0	0	0	0	0	0	0	0	0	0	0	0	0	0	0	0	0	0	0
GGGATCCAGGTCACCC.1_1	5.02476	3.57332	3.73605	4.10798	5.16005	0	0	0	0	0	0	0	0	0	0	0	0	0	0	0	0	0	0	0	0	0	0	0	0	0	0	4.05482	0	0	0	0	0	0	0	0	0	2.3462	1.42277	0	0	0	0	0	0
GGTTAACTCGCATGAT.1_1	4.25073	3.74936	4.03114	3.74936	5.67489	0	0	0	0	0	0	0	0	0	0	0	0	0	0	0	0	0	0	0	0	0	0	0	0	0	0	4.58312	0	0	0	0	0	2.69674	0	0	0	0	0	2.69674	0	0	0	0	0
GTAACCAAGCAGTAAT.1_1	3.90643	3.90643	4.12554	3.23319	5.27752	0	0	0	0	0	0	0	0	0	0	0	0	0	0	0	0	0	0	0	0	0	0	0	0	0	0	3.90643	0	0	0	0	0	2.57872	0	0	0	0	0	0	0	0	0	0	0
GTCCACTAGGTTAGTA.1_1	2.03572	2.03572	3.04325	0	3.04325	0	0	0	0	0	0	0	0	2.66135	2.03572	2.03572	0	0	0	2.03572	0	0	0	0	0	0	0	0	0	0	0	2.03572	0	0	0	0	0	0	0	0	0	0	0	2.03572	0	0	0	0	0
GTCCCATCACGAGGTA.1_1	0	2.17203	2.17203	0	3.19163	0	0	0	0	0	0	0	0	2.80651	0	0	0	0	0	0	0	0	0	0	0	0	0	0	0	0	0	0	0	0	0	0	0	0	0	0	0	0	0	2.17203	0	0	0	0	2.17203
GTCTACCGTGGAAGTC.1_1	4.44139	4.22118	4.22118	4.22118	4.22118	0	0	0	0	0	0	0	0	0	0	0	0	0	0	0	0	0	0	0	0	0	0	0	0	0	0	3.54261	0	0	0	0	0	0	0	0	0	0	0	0	0	0	0	0	0
GTCTCACAGCTAGATA.1_1	4.66766	3.98386	3.98386	3.98386	4.82047	0	0	0	0	0	0	0	0	0	0	0	0	0	0	0	0	0	0	0	0	0	0	0	0	0	0	2.9218	0	0	0	0	0	0	0	0	0	0	0	0	0	0	0	0	0
GTCTTTACAAATCAAG.1_1	2.35528	1.57203	2.44193	1.57203	3.32197	0	0	0	0	0	0	0	0	0	0	0	0	0	0	0	0	0	0	0	0	0	0	0	0	0	0	1.57203	0	0.669934	0	0	0.669934	2.59551	0	2.15558	2.44193	1.06754	1.35127	0.669934	0	0	0	0	0
GTCTTTATCTCCATAT.1_1	2.88329	3.15688	1.89074	1.89074	3.82852	0	0	0	0	0	0	0	0	0	3.15688	1.89074	2.50541	0	0	1.89074	1.89074	0	0	0	0	0	0	0	0	0	0	0	0	0	0	0	0	0	0	0	0	0	0	0	0	0	0	0	0
GTGAGCCTCGGTCAGC.1_1	4.53165	3.78174	4.71218	3.63137	3.91242	0	0	0	0	0	0	0	0	0	0	0	0	0	0	0	0	0	0	0	0	0	0	0	0	0	0	0	0	0	0	0	0	0	0	0	0	0	0	0	1.96395	0	0	0	0
GTGAGGATCGGCTATA.1_1	2.36286	0.628428	0.628428	1.01135	1.83226	0	0	0	0	0	0	0	0	0	0	0	0	0	0	0	0	0	0	1.28757	0	0	0	0	0	0	0	1.01135	0	0	0	0	0	0	0	0	0	0	0	0.628428	0	0	0	0	0
GTGAGTTGTATGCTAC.1_1	4.00547	4.03665	3.51018	3.25503	4.42932	0	0	0	0	0	0	0	0	0	0	0	0	0	0	0	0	0	0	0	0	0	0	0.457135	0	0	0	2.4364	0	0	0	0	0	0.457135	0	0	0	0	0.769684	0	0	0	0	0	0
GTTCGCTTCTAGGCAT.1_1	4.32922	4.16456	4.50298	3.91129	5.69595	0	0	0	0	0	0	0	0	0	0	0	0	0	0	0	0	0	0	0	0	0	0	0	0	0	0	3.96733	0	1.91108	1.35588	0	0	0	0	0	0	1.35588	1.35588	0	0	0	0	0	0
GTTTGGACAGTAGAAT.1_1	4.08563	4.22649	4.34993	1.70446	3.61058	0	0	0	0	0	0	0	0	0	0	0	0	0	0	0	0	0	0	0	0	0	0	0	1.70446	0	0	1.70446	0	0	1.70446	0	0	0	0	0	0	1.70446	0	1.70446	0	0	0	0	0
TAAGTCGGTGTCCGGT.1_1	3.99383	4.39313	4.99363	4.39313	4.899	0	0	0	0	0	0	0	0	0	0	0	0	0	0	0	0	0	0	0	0	0	0	0	0	0	0	0	0	0	0	0	0	0	0	0	0	0	0	0	0	0	0	0	0
TACATTCGTCGAGTTT.1_1	4.27977	4.10021	3.39072	3.16767	4.84906	0	0	0	0	0	0	0	0	0	0	0	0	0	0	0	0	0	0	0	0	0	0	0	0	0	0	2.62899	1.0914	0	0	0	0	0.687741	0	0	0	0	1.0914	0.687741	0	0	0	0	0
TACCGAATCATAGCAC.1_1	4.73056	4.0462	3.29321	3.57156	5.39996	0	0	0	0	0	0	0	0	0	0	0	0	0	0	0	1.67176	0	0	0	0	0	0	0	0	0	0	3.88232	0	1.67176	0	0	0	0	0	0	0	0	0	0	0	0	0	0	0
TACTGCCTCCAGTGCG.1_1	4.36773	4.21569	4.81509	2.49514	5.18725	0	0	0	0	0	0	0	0	0	0	0	0	0	0	0	0	0	0	0	0	0	0	0	0	0	0	4.03632	0	0	0	0	0	0	0	0	0	0	0	0	0	0	0	0	0
TAGACCAAGATGGGCT.1_1	5.13351	4.65168	3.68664	3.29362	4.65168	0	0	0	0	0	0	0	0	0	0	0	0	0	0	0	0	0	0	0	0	0	0	0	0	0	0	2.63692	0	0	0	0	0	0	0	0	0	0	0	0	0	0	0	0	0
TAGGGTTGTGGTGATG.1_1	4.31848	2.64418	4.25868	3.8904	4.94473	0	0	0	0	0	0	0	0	0	0	0	1.67846	0	0	0	0	0	0	0	0	0	0	0	0	0	0	2.27363	0	1.67846	0	0	0	0	0	0	0	0	0	1.67846	0	0	0	0	0
TATCGCCGTGCCTGAC.1_1	3.7897	4.69234	4.33958	3.7897	5.32984	0	0	0	0	0	0	0	0	0	0	0	0	0	0	0	0	0	0	0	0	0	0	0	0	0	0	4.18761	2.46902	0	0	0	0	0	0	0	0	0	3.11891	0	0	0	0	0	0
TCAATCTAGGTAGACC.1_1	2.92848	0	3.59452	3.59452	4.27384	0	0	0	0	0	0	0	0	0	0	0	0	0	0	0	0	0	0	0	0	0	0	0	2.92848	0	0	4.27384	0	0	0	0	0	0	0	0	0	0	0	2.92848	0	0	0	0	0
TCAATTCGTAGCTGTT.1_1	1.91947	0	0	1.91947	1.91947	0	0	0	0	0	0	1.91947	0	0	1.91947	0	0	0	0	1.91947	0	0	0	0	0	0	0	0	0	0	0	1.91947	0	0	0	0	0	1.91947	0	0	0	0	0	0	0	0	0	0	0
TCACGGGTCTTTACAC.1_1	3.65256	2.12003	3.82657	3.55271	5.27444	0	0	0	0	0	0	0	0	0	0	0	0	0	0	0.65046	0	0	0	1.04128	0.65046	0	0	0	0	0	0	2.55827	0.65046	0	0	0	0	0.65046	0	0.65046	0.65046	0	0	0	0	0	0	0	0
TCAGTCCCAAATGCGG.1_1	4.21266	4.15296	4.269	3.69235	3.47541	0	0	0	0	0	0	0	0	0	0	0	0	0	0	0	0	0	0	0	0	0	0	0	0	0	0	2.81275	0	1.59207	0	0	0	0	0	0	0	0	0	0	0	0	0	0	0
TCATCATCAGGGTTGA.1_1	4.0407	3.54153	3.15044	2.49924	5.25198	0	0	0	0	0	0	0	0	0	0	0	0	0	0	0	0	0	0	0	0	0	0	0	0	0	0	3.15044	0	0	0	0	0	0	0	0	0	2.49924	0	0	0	0	0	0	0
TCATGTTGTTTCAGAC.1_1	4.21142	4.8137	4.24271	3.01026	3.20193	0	0	0	0	0	0	0	0	0	0	0	0	0	0	0	0	0	0	0	0	0	1.14538	0	0	0	0	1.6653	0	0	0	1.14538	0	0	0	0	0	0	0	1.6653	0	0	0	0	0
TCCACCAGTCCGCAGT.1_1	1.99587	0	2.61865	1.65615	0	0	0	0	0	0	0	1.13769	0	0	0	0	0	0	0	0	0	0	0	0	0	0	0	0	0	0	0	0	0	0	0	0	1.65615	1.99587	1.13769	0	1.13769	0	0	0	0	0	0	0	0
TCCATGCGTTCTTAGG.1_1	4.22299	4.76334	3.23671	1.96185	4.95291	0	0	0	0	0	0	0	0	0	0	0	0	0	0	0	0	0	0	0	0	0	0	0	0	0	0	1.96185	0	2.5821	0	0	0	1.96185	0	0	0	0	1.96185	0	0	0	0	0	0
TCGTGCTTCGGTGAAG.1_1	4.28314	4.35626	4.28314	2.86178	4.11859	0	0	0	0	0	0	0	0	0	0	0	0	0	0	0	0	0	0	0	0	0	0	0	0	0	0	3.92153	0	0	0	0	0	0	0	0	0	0	0	0	0	0	0	0	0
TCTATACTCTTCACGC.1_1	4.59746	4.09333	4.37683	4.09333	3.69617	0	0	0	0	0	0	0	0	0	0	0	0	0	0	0	0	0	0	0	0	0	0	0	0	0	0	3.02754	0	0	0	0	0	0	0	3.02754	0	0	0	0	0	0	0	0	0
TCTATCACATGACGAG.1_1	4.63311	3.45157	5.09946	3.7313	3.45157	0	0	0	0	0	0	0	0	0	0	0	0	0	0	0	0	0	0	0	0	0	0	0	0	0	0	3.27557	0	0	0	0	0	0	0	0	0	1.80692	1.80692	0	0	0	0	0	0
TCTGGCTCAGCGAACA.1_1	3.73568	4.81826	4.1967	4.1967	5.19868	0	0	0	0	0	0	0	0	0	0	0	0	0	0	0	0	0	0	0	0	0	0	0	0	0	0	4.1967	0	0	0	0	0	0	0	0	0	2.21739	0	0	0	0	0	0	0
TGACGCGCAATACCTG.1_1	2.08997	1.51344	2.08997	0	1.51344	0	0	0	0	0	0	0	0	2.08997	0	2.08997	0	0	2.08997	1.51344	0	0	0	0	2.08997	0	0	0	0	0	0	1.51344	0	0	0	0	0	0	0	0	0	0	0	0	0	0	0	0	0
TGACGCGCATATGAAG.1_1	4.76889	3.80211	4.48403	4.0842	5.39353	0	0	0	0	0	0	0	0	0	0	0	0	0	0	0	0	0	0	0	0	0	0	0	0	0	0	2.74718	0	0	0	0	0	0	0	0	0	0	0	0	0	0	0	0	0
TGCATCCTCACGGTCG.1_1	4.64784	4.18357	4.18357	3.28989	4.51568	0	0	0	0	0	0	0	0	0	0	0	0	0	0	0	0	0	0	0	0	0	0	0	0	0	0	0	0	0	0	0	0	0	0	0	0	2.63332	0	0	0	0	0	0	0
TGCGACGCAACGGCCT.1_1	3.88246	4.56526	2.82422	2.82422	5.33283	0	0	0	0	0	0	0	0	0	0	0	0	0	0	0	0	0	0	0	0	0	0	0	0	0	0	0	0	0	0	0	0	0	0	0	0	0	0	0	0	0	0	0	0
TGGAACTTCGATCCCT.1_1	4.2345	3.73329	4.56683	2.68139	4.81583	0	0	0	0	0	2.68139	0	0	0	0	0	0	0	0	0	0	0	0	2.68139	0	0	0	0	0	0	0	3.33971	0	0	0	0	0	0	0	0	0	0	0	0	0	0	0	0	0
TGGGAAGCAGCTCTGG.1_1	4.70699	3.47655	4.37412	0	5.39561	0	0	0	0	0	0	0	0	0	0	0	0	0	0	0	0	0	0	0	0	0	0	0	0	0	0	0	0	0	0	0	0	0	0	0	0	3.47655	0	0	2.81385	0	0	0	0
TGTAAGCCACCATTCC.1_1	3.63203	3.60608	3.79699	3.49496	4.78008	0	0	0	0	0	0	0	0	0	0	0	0	0	0	0	0	0	0	1.91823	0	0	0.677093	0	0	0	0	3.01372	2.74227	2.05118	1.91823	1.58363	0	0	0	0	0	0.677093	0.677093	0	0	0	0	0	0
TGTAAGCCACCCAACG.1_1	3.87243	4.0236	3.87243	3.87243	5.56	0	0	0	0	0	0	0	0	0	0	0	0	0	0	0	0	0	0	0	0	0	0	0	0	0	0	2.17964	0	0	0	0	0	0	0	0	0	0	0	0	0	2.17964	0	0	0
TGTTGAGGTAGTGCGA.1_1	2.4543	0	2.4543	0	3.10354	0	0	0	0	0	0	0	2.4543	0	0	0	0	0	0	0	2.4543	0	0	0	2.4543	0	0	0	0	0	0	0	0	0	0	0	0	0	0	0	0	0	0	0	0	0	0	0	0
TTACAGGTCAAAGCCT.1_1	4.218	2.06944	4.25141	1.72519	3.69426	0	0	0	0	0	0	0	0	0	0	0	0	0	0	0	0	0	0	0	0	0	0	0	0	0	0	2.32505	0	0	0	0	0	0	0	0	0	1.19598	0	0	0	0	0	0	0
TTACCGCGTACTTCCC.1_1	3.89653	3.50117	2.83774	2.83774	5.08619	0	0	0	0	0	0	0	0	0	0	0	0	0	0	0	0	0	0	0	0	0	0	0	0	0	0	0	0	0	0	0	0	0	0	0	0	0	0	0	2.83774	0	0	0	0
TTACGCCCAGAGTGTG.1_1	4.52973	4.50589	4.56444	1.86568	3.91487	0	0	0	0	0	0	0	0	0	0	0	0	0	0	0	0	0	0	0	0	0	0	0	0	0	0	0.73815	0	0	0.73815	0	0	0	0	0	0	0	0	0	0.73815	0	0	0	0
TTACTGTTCATCACCC.1_1	4.67535	4.45453	3.77294	0	0	0	0	0	0	0	0	0	0	0	0	0	0	0	0	0	0	0	0	0	0	0	0	0	0	0	0	0	0	0	0	0	0	0	0	0	0	2.45333	2.45333	2.45333	0	0	0	0	0
TTATTGCAGGATTTAG.1_1	3.56989	3.44037	5.07904	2.90451	4.5634	0	0	0	0	0	0	0	0	0	0	0	0	0	0	0	0	0	0	0	0	0	0	0	0	0	1.67036	1.67036	0	0	0	0	0	0	0	0	0	1.67036	0	0	0	0	0	0	0
TTGAACGCAAGTCCCG.1_1	4.61937	4.46686	4.46686	3.78513	5.55779	0	0	0	0	0	0	0	0	0	0	0	0	0	0	0	0	0	0	0	0	0	0	0	0	0	0	0	0	0	2.73093	0	0	0	0	0	0	0	0	0	0	0	0	0	0
TTGCATTCATGCGTGC.1_1	3.5632	2.25853	3.5632	2.25853	4.5566	0	0	0	0	0	0	0	0	0	0	0	0	0	0	0	0	0	0	0	0	0	0	0	0	0	0	2.25853	0	0	0	0	0	0	0	0	0	2.25853	0	0	2.25853	0	0	0	0
TTGTTCAGTAGTCACT.1_1	3.59211	2.54712	4.39491	2.08718	3.09948	0	0	0	0	0	0	0	0	0	0	0	0	0	0	0	0	0	0	0	0	0	0	0	0	0	0	0	0	1.21017	0	0	0	0	1.74189	2.7163	0	0	0	0	0	0	0	0	0
AAACCCAGTGCCTGCA.1_2	0	0	0	0	0	0	3.23789	2.58324	2.79116	2.9632	2.79116	0	0	0	1.9629	0	0	0	0	0	1.40118	0	0	0	1.40118	0	0	0	0	0	0	0	0	0	0	0	0	0	0	0	1.9629	0	0	0	0	0	0	0	0
AAAGAACTCCTGGGAC.1_2	0	0	0	0	0	1.18279	2.67971	2.05289	3.88224	2.95009	3.16271	0	0	0	2.05289	0	0	0	0	0	0	0	0	0	2.30796	0	1.70963	0	0	0	0	0	1.18279	0	0	0	0	0	0	0	2.05289	0	0	0	0	0	0	0	0
AACAAGACACCAGCCA.1_2	0	0	0	0	0	1.5482	2.12895	2.49395	3.06183	2.12895	2.97119	0	0	0	1.88016	0	0	0	0	0	0	0	0	1.5482	0	0	1.04785	0	0	0	0	0	0	0	0	0	0	0	0	0	1.5482	0	0	1.04785	0	0	0	0	0
AACACACAGACGAAGA.1_2	0	0	0	0	0	1.26577	3.81885	3.45157	3.1197	2.29358	2.29358	0	0	0	1.99668	0	0	0	0	0	0	0	0	1.57251	1.57251	0	0	0	0	0	0	0	0	0	0	0.821062	0	0	0	0	1.26577	0	0	0	0	0	0	0	0
AACACACTCGGAGTGA.1_2	0	0	0	0	0	1.83292	3.5593	2.64832	3.30544	3.09142	2.96436	0	0	0	2.18359	0	0	0	0	0	0	0	0	0	0	0	0	0	0	0	0	0	0	0	0	0	0	0	0	0	1.28814	0	1.28814	0	0	0	0	0	0
AACAGGGTCAACTTTC.1_2	0	0	0	0	0	1.81807	3.28839	2.42656	3.07454	1.81807	2.63188	0	0	0	2.1679	0	0	0	0	0	0	0	0	0	0	0	1.27536	0	0	0	0	0	0	0	0	0	0	0	0	0	0	1.81807	0	0	0	0	0	0	0
AACCACAGTACATACC.1_2	0	0	0	0	0	1.09955	2.19847	1.73575	3.4136	2.33664	0.848099	0	0	0	1.61056	0	0	0	0	0	0	0	0	2.0381	2.0381	0	0	0	0	0	0	0	0	0	0	0	0.511386	0	0	0	2.66389	0	0	0	0	0	0	0	0
AACCACAGTGACCGAA.1_2	0	0	0	0	0	0.875784	3.21136	2.07991	3.02581	1.64909	2.61057	0	0	0	1.3354	2.24119	1.88753	2.07991	0.875784	2.07991	1.64909	0	0	1.3354	1.3354	0	1.3354	0	0	0	0	0	0	0	0	0	0	0	0	0	1.3354	0	0	0	0	0.875784	0	0	0
AACCATGCACTGCTTC.1_2	0	0	0	0	0	1.55025	2.13124	2.49633	1.55025	2.13124	1.88236	0	0	0	1.88236	0	0	0	0	0	0	0	0	0	0	0	0	0	0	0	0	0	1.04953	0	0	0	0	0	0	0	2.13124	0	0	0	0	0	0	0	0
AACCATGTCCTCTGCA.1_2	0	0	0	0	0	1.18232	3.0614	2.94945	3.55332	2.51038	2.67907	0	0	0	1.18232	0	1.18232	0	0	0	0	0	0	0	0	0	2.0523	0	0	0	0	0	0	1.18232	0	0	0	0	0	0	2.0523	1.18232	0	0	1.18232	0	0	0	0
AACCTGAGTACTCGTA.1_2	0	0	0	0	0	0	3.06556	0.994683	3.21302	2.41798	2.05611	0	0	0	0	0	0	0	0	0	0	0	0	1.48336	0.994683	0	0	0	0	0	0	0	0	0	0	0	0	0	0	0	0	0	0.994683	0	0	0	0	0	0
AACCTGATCTTCGACC.1_2	0	0	0	0	0	0	2.65983	2.24704	2.98225	2.88589	0	0	0	0	0.792328	0	0	0	0	0	0.472666	0	0	0	1.86228	0	0	0	0	0	0	0	0	0	0	0	0	0	0	0	1.65439	0	0	0.472666	0.472666	0	0	0	0
AACGTCACACCTTCGT.1_2	0	0	0	0	0	1.35802	3.48962	2.90859	0	0	3.05492	0	0	0	1.91354	0	0	0	0	0	0	0	0	0	1.35802	0	0	0	0	0	0	0	0	0	0	0	0	0	1.35802	0	1.35802	0	0	0	1.35802	1.35802	0	0	0
AACGTCAGTGAGCCAA.1_2	0	0	0	0	0	0.838258	3.35197	3.14887	3.82033	2.02309	2.18313	0	0	0	1.83248	0	0	0	0.838258	0	0	0	0	0.838258	1.59676	0	1.28776	0	0	0	0	0	0	0	0	0	0	0	0	0	1.59676	0	0	0	0	0	0	0	0
AAGCATCGTGGCTTAT.1_2	0	0	0	0	0	2.14383	2.9218	1.79531	3.04858	3.04858	3.35401	0	0	0	1.79531	0	0	0	0	0	0	0	0	0	0	0	0	0	0	0	0	0	0	0	0	0	0	0	0	0	0	0	0	0	0	0	0	0	0
AAGCCATAGCATCTTG.1_2	0	0	0	0	0	1.06311	2.99342	2.34917	2.14961	1.56669	3.61125	0	0	0	1.06311	0	0	0	0	0	0	0	0	0	1.06311	0	0	0	0	0	0	0	0	0	0	0	0	0	0	1.06311	0	0	0	0	0	0	0	0	0
AAGCCATGTTGGGATG.1_2	0	0	0	0	0	1.60593	3.04034	2.19332	3.04034	3.21466	2.19332	0	0	0	2.19332	0	0	0	0	0	0	0	0	0	0	0	0	0	0	0	0	0	0	0	0	0	0	1.60593	0	0	0	0	0	0	0	0	0	0	0
AAGTCGTCACTAAACC.1_2	0	0	0	0	0	0.842	2.97011	2.55638	3.67146	1.83801	2.55638	0	0	0	0.842	0	0	0	0	0	0	0	0	0.842	0	0	0	0	0	0	0	0	0	0	0	0	0	0	0	0	1.83801	0	0	0	0	0	0	0	0
AATCGTGGTGCGTTTA.1_2	0	0	0	0	0	0	2.7704	1.46454	3.58125	2.03486	2.03486	0.979373	0	0	1.46454	0	0	0	0	0	0.979373	0	0	0.979373	1.46454	0	0.979373	0	0	0	0	0	0	0	0	0.979373	0	0	0	0	2.23151	0	0	0	0	0	0	0	0
AATGACCTCCAGTGTA.1_2	0	0	0	0	0	1.22576	3.47468	1.76018	3.00835	1.76018	2.73699	0	0	0	1.22576	0	0	0	0	0	0	0	0	0	2.36339	0	0	0	0	0	0	0	0	0	0	0	0	0	0	1.22576	2.88185	0	0	0	0	0	0	0	0
AATGGAAAGTATAACG.1_2	0	0	0	0	0	1.12041	1.63554	1.97385	1.63554	2.22619	3.16663	0	0	0	1.97385	0	0	0	0	0	0	0	0	0	0	0	1.12041	0	0	0	0	0	0	0	0	0	0	0	1.12041	0	1.12041	0	0	1.12041	0	1.12041	0	0	0
AATGGAATCTGGGCAC.1_2	0	0	0	0	0	0	1.95505	1.95505	1.3943	1.95505	2.31218	1.3943	0	1.3943	2.31218	1.3943	0	0	1.95505	0	1.3943	0	0	0	1.3943	0	0	0	0	0	0	0	0	0	0	0	0	0	0	0	0	0	0	0	0	0	0	0	0
AATGGCTTCTAACACG.1_2	0	0	0	0	0	1.1608	3.38448	2.79408	3.22357	2.02518	3.22357	0	0	0	2.65007	0	0	0	0	0	0	0	0	0	0	0	0	0	0	0	0	0	0	0	0	0	0	0	0	0	0	0	0	0	0	0	0	0	0
ACAACCACATTGAGGG.1_2	0	0	0	0	0	1.91059	3.29238	1.91059	2.26546	2.52686	1.91059	0	0	0	1.91059	0	0	0	0	0	0	0	0	2.52686	0	0	0	0	0	0	0	0	0	0	0	0	0	0	0	0	2.52686	0	1.35546	2.26546	0	0	0	0	0
ACAAGCTGTATACGGG.1_2	0	0	0	0	0	0	2.48298	2.11842	1.87003	2.74957	2.62514	0	0	0	1.5388	0	0	0	0	0	0	0	0	1.0401	2.11842	0	0	0	0	0	0	0	0	0	0	0	0	0	0	0	0	0	0	0	0	0	0	0	0
ACACAGTGTAGCTTAC.1_2	0	0	0	0	0	1.22831	2.10977	2.10977	2.57088	1.76317	2.36667	0	0	0	2.10977	0	0	0	0	0	0	0	0	0	1.22831	0	0	0	0	0	0	0	0	0	0	0	0	0	0	0	0	0	0	0	1.22831	0	0	0	0
ACAGAAATCTCATTGT.1_2	0	0	0	0	0	1.06923	3.00228	3.39105	1.57408	3.09307	2.35761	0	0	0	1.90798	0	0	0	0	0	0	0	0	0	2.15786	0	0	0	0	0	0	0	0	0	0	0	0	0	0	0	0	0	0	0	0	0	0	0	0
ACAGCCGGTCACGACC.1_2	0	0	0	0	0	0	3.05004	2.29662	1.69933	1.17407	2.81217	0	0	0	2.04192	0	0	0	0	0	0	0	0	0	0	0	1.69933	0	0	0	0	0	0	0	1.17407	0	0	0	0	1.17407	2.29662	1.17407	0	0	0	0	0	0	0
ACATCGACACGTATAC.1_2	0	0	0	0	0	0	3.98549	1.41258	2.97753	1.41258	3.2524	0	0	0	2.33405	0	0	0	0	0	0	0	0	0	0	0	0	0	0	0	0	0	0	0	0	0	0	0	0	0	0	0	0	0	0	0	0	0	0
ACATCGAGTCATGACT.1_2	0	0	0	0	0	0	3.68124	2.48955	3.35479	2.86698	2.86698	0	0	0	0	0	0	0	0	0	0	0	0	0	1.32547	0	1.87609	0	0	0	0	0	0	0	0	0	0	0	0	0	1.32547	0	0	0	0	0	0	0	0
ACATGCACATGTAACC.1_2	0	0	0	0	0	1.67193	3.29342	2.26643	1.15096	2.63672	2.63672	0	0	0	1.67193	0	0	0	0	0	1.15096	0	0	1.15096	2.01273	0	0	0	0	0	0	0	0	0	0	0	0	0	1.15096	0	2.46862	0	0	0	0	0	0	0	0
ACATTTCAGACGGTCA.1_2	0	0	0	0	0	0	0	0.687397	0	1.37766	1.37766	0	0	0	0	0	0	0	0	0	0	0	0	0.687397	0	0	0	0	0	0	0	0	0	0.687397	0	0	0	0.687397	0	0	1.09094	0	0	0	0	0.687397	0	0	0
ACCAACAGTACGTGAG.1_2	0	0	0	0	0	1.07219	2.79571	2.67087	3.36266	2.67087	0	0	0	0	1.57765	0	0	0.673399	0	0	0	0	0	0	2.4484	0	0.673399	0	0	0	0	0	0	0	0	0	0	0	0	0	1.57765	0	0	0	0	0	0	0	0
ACCAACATCGGACTTA.1_2	0	0	0	0	0	0	3.46648	0	3.22405	2.42845	0	0	0	0	1.49225	0	0	0	0	0	0	0	0	0	0	0	0	0	0	0	0	0	0	0	0	0	0	0	0	0	1.49225	0	0	0	0	0	0	0	0
ACCCAAAGTGGTCTCG.1_2	0	0	0	0	0	0.31735	0.751627	0.31735	1.99459	1.28492	0	0	0	0	0	0	0	0	0	0	0	0	0	1.38326	0.31735	0	0	0	0	0	0	0	0.31735	0	0	0	0	0	0	0.31735	1.99459	0.31735	0	0.31735	0	0	0	0	0
ACCTACCGTAATGCTC.1_2	0	0	0	0	0	1.54515	2.96751	2.12553	2.63263	2.49039	1.04533	0	0	0	1.04533	0	0	0	1.04533	0	0	0	0	0	2.12553	0	1.54515	0	0	0	0	0	0	1.04533	0	0	0	0	0	0	2.63263	0	0	0	0	0	0	0	0
ACGCACGGTCGCGTCA.1_2	0	0	0	0	0	1.82241	2.95249	2.43128	2.807	2.807	2.17249	0	0	0	1.27909	0	0	0	0	0	0	0	0	0	0	0	1.27909	0	0	0	0	0	0	0	0	0	0	0	0	0	1.27909	0	0	0	0	1.27909	0	0	0
ACGGAAGAGTCAACAA.1_2	0	0	0	0	0	2.121	2.96262	2.75232	4.02617	2.96262	1.5411	0	0	0	1.5411	0	0	0	0	0	0	0	0	0	1.5411	0	0	0	0	0	0	0	0	0	0	0	0	0	0	0	0	0	0	0	0	0	0	0	0
ACGGGTCTCGATCCAA.1_2	0	0	0	0	0	1.25563	2.6064	1.7951	3.04834	2.6064	2.1436	0	0	0	1.7951	0	0	0	0	1.25563	0	0	0	0	1.7951	0	0	0	0	0	0	1.25563	0	1.25563	0	0	0	0	0	0	0	0	0	0	0	0	0	0	0
ACTCCCACATTCACAG.1_2	0	0	0	0	0	0.985541	3.59084	2.66959	3.6361	2.24032	2.24032	0	0	0.985541	2.24032	0	0	0	0	0	0	0	0	0.985541	0	0	0.985541	0	0	0	0	0	0	0	0	0	0	0	0	0	1.79804	0	0	0	0	0	0	0	0
ACTCTCGTCAATCCGA.1_2	0	0	0	0	0	0	3.43762	2.92133	2.14338	2.60617	1.79489	0	0	0	1.79489	0	0	0	1.25545	0	0	0	0	0	1.79489	0	2.14338	0	0	0	0	0	0	0	0	0	0	0	0	0	1.25545	0	0	0	0	0	0	0	0
ACTGATGGTAGAGGAA.1_2	0	0	0	0	0	0	3.64632	2.19722	2.97893	2.66259	2.97893	0	0	0	2.19722	0	0	0	0	0	0	0	0	0	0	0	1.29928	0	0	0	0	0	0	0	0	0	0	0	0	0	1.84583	0	0	0	1.29928	0	0	0	0
ACTGCAAGTAACGGTG.1_2	0	0	0	0	0	1.78823	3.34581	2.13633	3.04048	1.78823	2.59876	0	0	0	1.24974	0	0	0	0	0	0	0	0	1.24974	0	0	0	0	0	0	0	0	0	0	0	0	0	0	0	0	1.24974	0	0	0	0	0	0	0	0
ACTTAGGGTATGCGTT.1_2	0	0	0	0	0	0.641603	2.2078	2.60958	2.84441	1.30795	0	0.641603	0	1.02928	1.98742	0.641603	0	0.641603	1.02928	0.641603	1.02928	0	0	0.641603	1.70431	0	0.641603	0	0	0	0	0	0	0	0	0	0	0	0	0	0.641603	0	0	0	0.641603	0	0	0	0
ACTTTGTGTGCAGTGA.1_2	0	0	0	0	0	1.16216	3.70236	2.28109	3.38638	2.0269	3.03358	0	0	0	1.68523	0	0	0	0	0	0	0	0	0	0	0	0	0	0	0	0	0	0	0	0	0	0	0	0	0	0	0	0	1.16216	0	0	0	0	0
AGAACAAGTACCAATC.1_2	0	0	0	0	0	1.06748	3.25055	2.35519	2.78897	1.06748	1.9057	0	0	0	2.15549	0	0	0	0	0	0	0	0	0	1.06748	0	0	0	0	0	0	0	0	0	0	0	0	0	0	0	1.06748	0	1.06748	0	0	0	0	0	0
AGAACAAGTCAACGCC.1_2	0	0	0	0	0	0.688184	2.43327	2.07074	2.07074	2.18838	1.37884	0	0	0	1.09199	0.402159	0	0	1.24567	1.09199	1.09199	0	0	0.910332	1.93739	0	0	0	0	0	0	0	0	0	0	0	0	0	0	0	1.24567	0.688184	0	0	0.402159	0	0	1.09199	0.910332
AGAACCTCATTGAAGA.1_2	0	0	0	0	0	0.942033	3.19777	2.71381	2.90236	2.1777	2.34095	0	0	0	2.1777	0	0	0	0	0	0	0	0	0.942033	0	0	0	0	0	0	0	0	0	0	0	0	0	0	0	0	1.98248	1.41837	0	0	0	0	0	0	0
AGACACTAGTTCGGTT.1_2	0	0	0	0	0	2.29141	2.66259	1.6946	2.93267	2.29141	1.6946	0	0	0	0	0	0	0	0	0	0	0	0	1.6946	0	0	0	0	0	0	0	0	0	0	0	0	0	0	0	0	0	0	0	0	0	0	0	0	0
AGAGAGCAGGAACGAA.1_2	0	0	0	0	0	0	2.63003	1.43949	3.01117	2.63003	3.01117	0	0	0	0	0	0	0	0	0	0	0	0	0	1.43949	0	1.43949	0	0	0	0	0	0	0	0	0	0	0	0	0	0	0	0	0	0	0	0	0	0
AGAGAGCAGTAGTCCT.1_2	0	0	0	0	0	1.82313	3.1568	1.49533	2.99745	2.69754	3.0803	0	0	0	1.49533	0	0	0	0	1.00445	0	0	0	1.49533	0	0	0	0	0	0	0	0	0	0	0	0	0	0	0	0	1.49533	0	0	0	0	0	0	0	0
AGATCCATCGTAGAGG.1_2	0	0	0	0	0	0	3.20971	2.49267	3.74253	1.99322	2.61581	0	0	0	0.949643	0	0	0	0	0	0.949643	0	0	0	0	0	0.949643	0	0	0	0	0	0	0.949643	0	0	0	0	0	0	0	0	0.949643	0	0.949643	0	0	0	0
AGATCGTGTCGTTGGC.1_2	0	0	0	0	0	0.217372	1.68093	1.42467	1.15853	2.19863	0.395828	0	0	0	0.794816	0	0	0	0	0	0	0	0	0.395828	1.53517	0	0	0	0	0	0	0	0.217372	0.898876	0.217372	0.217372	0	0	0	0	1.72514	0	0	0	0	0.217372	0	0	0
AGATGCTAGCACTCGC.1_2	0	0	0	0	0	1.29651	2.92906	2.59504	2.59504	2.92906	2.19383	0	0	0	0.634195	0	0	0	0	0	0.634195	0	0	0.634195	2.08989	0	0.634195	0	0	0	0	0	0	0	0	0	0	0	0	0	1.97388	0	0.634195	0	0	0	0.634195	0	0
AGATGCTCAAGGATGC.1_2	0	0	0	0	0	0	3.7361	2.10702	2.10702	2.56798	2.73744	0	0	0	1.2261	0	0	0	0	0	0	0	0	0	1.2261	0	2.10702	0	0	0	0	0	0	0	0	0	0	0	0	0	0	1.2261	0	0	0	0	0	1.2261	0
AGCATCAAGGTTAAAC.1_2	0	0	0	0	0	1.21265	2.8643	2.99068	2.99068	2.09028	2.09028	0	0	0	1.7448	0	0	0	0	0	0	0	0	0	1.21265	0	0	0	0	0	0	0	0	0	0	0	0	0	0	0	2.09028	0	0	0	0	0	0	0	0
AGCATCAGTTCAATCG.1_2	0	0	0	0	0	0	2.36707	1.01431	0.630598	0.630598	1.96727	1.50739	0	1.50739	2.18702	1.68523	0	0	1.83616	1.01431	2.51959	0	0	0.630598	1.29094	0	1.50739	0	0	0	0	0	0	0	0	0	0	0	0	0	0.630598	0	0	0	0	0	0.630598	0	0
AGCGTCGAGAATGTTG.1_2	0	0	0	0	0	1.70704	3.33491	2.67676	3.61365	3.15969	2.67676	0	0	0	0	0	0	0	0	0	0	0	0	0	0	1.70704	1.70704	0	0	0	0	0	0	0	0	0	0	0	0	0	0	0	0	0	0	0	0	0	0
AGCGTCGTCTGCTGAA.1_2	0	0	0	0	0	0	0	2.59807	2.59807	0	0	0	0	0	0	0	0	0	0	0	0	0	0	0	0	0	0	0	0	0	0	0	0	0	0	0	0	0	0	0	0	0	0	0	0	0	0	0	0
AGGAAATCATTGAAGA.1_2	0	0	0	0	0	0	3.00773	1.87142	2.22422	2.22422	2.22422	0	0	0	2.22422	0	0	0	0	0	0	0	0	0	1.32143	0	1.32143	0	0	0	0	0	0	0	0	0	1.32143	0	0	0	0	0	0	0	1.32143	0	0	0	0
AGGGAGTCACCGGTCA.1_2	0	0	0	0	0	0	3.77236	3.2906	3.81396	1.87812	1.87812	0	0	0	1.54631	0	0	0	0	0	0	0	0	0	2.634	0	1.04629	0	0	0	0	0	0	0	0	0	0	0	0	0	1.54631	0	0	0	0	0	0	0	0
AGGGTGAGTCCGAAGA.1_2	0	0	0	0	0	1.33252	3.26251	2.95171	3.82098	3.02208	2.07649	0	0	0	1.33252	0	0	0	0	0	0	0	0	1.33252	0.873502	0	0.873502	0	0	0	0	0	0	0	0	0	0	0	0	0	1.33252	0	0	0.873502	0	0	0	0	0
AGGTCATAGCTCCACG.1_2	0	0	0	0	0	1.1608	3.30725	1.68362	2.65007	1.68362	3.0317	0	0	0	1.68362	0	0	0	0	0	0	0	0	0	1.68362	0	0	0	0	0	0	0	0	0	0	0	0	0	0	0	0	0	0	0	0	0	0	0	0
AGGTGTTGTAGCGTTT.1_2	0	0	0	0	0	1.37699	3.20695	2.29141	3.07919	1.93527	2.76095	0	0	0	0	0	0	1.37699	0	0	0	0	0	0	1.37699	0	0	0	0	0	0	0	0	0	0	0	0	0	0	0	1.93527	1.93527	0	0	0	0	0	0	0
AGGTGTTTCGAGATAA.1_2	0	0	0	0	0	0.935633	3.33593	1.97343	3.27924	2.25324	2.75454	0	0	0	1.20094	0	0	0	0	0	0	0	0	2.07565	1.41041	0	1.41041	0	0	0	0	0	0	0	0	0	0	0	0	0	1.41041	0	0	0	0.57347	0	0	0	0
AGTAACCAGGAATTAC.1_2	0	0	0	0	0	0.879148	2.38526	1.65375	1.33965	0	1.33965	0	0	0	0.879148	0	0	0	0	0	0	0	0	0.879148	0.879148	0	0	0	0	0	0	0	0	0	0	0	0	0.879148	0	0	0	0	0.879148	0	0	0	0	0	0
AGTACCAAGTTCGGTT.1_2	0	0	0	0	0	1.24338	3.33721	2.38594	2.90532	2.12846	2.76025	0	0	0	1.24338	0	0	0	0	0	0	0	0	0	0	0	1.24338	0	0	0	0	0	0	0	0	0	0	0	0	0	1.24338	0	0	0	1.24338	0	0	0	0
AGTAGCTTCCCATTCG.1_2	0	0	0	0	0	0	3.2605	3.02975	2.09934	1.85169	2.93926	0	0	0	1.52178	0	0	0	0	0	1.02611	0	0	1.02611	0	0	0	0	0	0	0	0	0	0	0	0	0	0	0	0	1.02611	0	0	0	0	0	0	0	0
AGTCACATCTCTTGCG.1_2	0	0	0	0	0	1.43047	3.14693	1.43047	2.61905	2.35537	3.38865	0	0	0	1.43047	0	0	0	0	0	0	0	0	0	1.43047	0	0	0	0	0	0	0	0	0	1.43047	0	0	0	0	0	1.43047	0	0	0	0	0	0	0	0
AGTCTCCGTTGGGATG.1_2	0	0	0	0	0	0	3.50406	3.03717	2.91047	2.91047	2.59554	0	0	0	1.78533	0	0	0	1.24725	0	0	0	0	1.24725	1.24725	0	2.13326	0	0	0	0	0	0	0	0	0	0	0	0	0	1.24725	1.24725	0	1.24725	0	0	0	0	0
AGTGATCGTAGTCCTA.1_2	0	0	0	0	0	0	1.9046	0	0.887555	2.25917	0.887555	0	0	0	1.66536	0.887555	0	0	0	0	0	0	0	0	0.887555	0	0	0	0	0	0	0	0	0	0	0	0	0.887555	0	0	2.52039	0.887555	0.887555	0	0	0	0	0	0
AGTGCCGGTATTTCCT.1_2	0	0	0	0	0	2.00342	3.67595	2.00342	3.56133	2.45879	2.62675	0	0	0	0	0	0	0	0	0	0	0	0	0	2.00342	0	0	0	0	0	0	0	0	0	0	0	0	0	0	0	2.00342	0	0	0	0	0	0	0	0
AGTGCCGTCCCAACTC.1_2	0	0	0	0	0	1.513	2.67092	2.32286	2.17347	2.67092	1.34345	0	0	0	0.882167	0	0	0	0	0	0	0	0	1.13918	1.13918	0	0.882167	0	0	0	0	0	0	0.535361	0	0	0.535361	0	0	0	1.34345	0.882167	0	0	0	0	0	0	0
AGTTAGCAGTCCGCCA.1_2	0	0	0	0	0	0.600026	3.03168	2.30696	2.90501	1.24314	2.12817	0	0	0	0.600026	0	0	0	0	0	0	0	0	0	1.45597	0	0.600026	0	0	0	0	0	0	0.600026	0	0	0	0	0	0	1.24314	0.600026	0	0	0	0.600026	0	0	0
AGTTAGCCAATGCTCA.1_2	0	0	0	0	0	1.26486	2.93376	2.29244	3.59995	2.52105	1.99558	0	0	0	2.52105	0	0	0	0	0	0	0	0	0.82035	1.5715	0	0.82035	0	0	0	0	0	0	0	0	0	0	0	0	0	1.80586	0	0	0	0	0	0	0	0
ATACCGAAGATGTTGA.1_2	0	0	0	0	0	1.87352	3.60611	2.69313	3.35186	1.32324	2.86411	0	0	0	2.22643	0	0	0	0	0	1.32324	0	0	1.32324	1.87352	0	0	0	0	0	0	0	0	0	0	0	0	0	0	0	2.22643	0	0	0	0	0	0	0	0
ATACCTTGTTAACCTG.1_2	0	0	0	0	0	0	2.81779	1.28738	1.83204	2.44175	2.81779	0	0	0	1.83204	0	0	0	0	0	0	0	0	1.28738	0	0	0	0	0	0	0	0	0	0	0	0	0	0	0	0	0	0	0	0	0	0	0	0	0
ATAGACCGTCGGCACT.1_2	0	0	0	0	0	1.74364	2.98933	2.08904	3.10151	1.74364	2.34528	0	0	0	1.74364	0	0	0	0	0	0	0	0	0	0	0	1.21166	0	0	0	0	0	0	0	0	0	0	0	0	0	0	0	0	0	0	0	0	0	0
ATAGAGACAACTGAAA.1_2	0	0	0	0	0	0	3.63856	3.24615	3.4995	1.78142	2.59119	0	0	0	1.24391	0	0	0	0	0	0	0	0	0	2.38661	0	0	0	0	0	0	0	0	0	0	0	0	0	0	0	2.12911	0	0	0	1.24391	0	0	0	0
ATAGAGACACGGCCAT.1_2	0	0	0	0	0	1.76799	3.99728	1.76799	3.23062	2.37194	2.11488	0	0	0	0	0	0	0	0	0	0	0	0	1.23243	1.76799	0	1.76799	0	0	0	0	0	0	0	0	0	0	0	0	0	0	0	0	1.23243	0	0	0	0	0
ATAGGCTAGAGAGGTA.1_2	0	0	0	0	0	1.57666	3.57091	2.6697	3.09618	1.91075	2.6697	0	0	0	2.6697	0	0	0	1.07137	0	0	0	0	0	1.57666	0	0	0	0	0	0	0	0	0	0	0	1.07137	0	0	0	1.07137	1.07137	0	0	0	0	0	0	0
ATCCTATGTACAAGTA.1_2	0	0	0	0	0	0.529872	1.33365	1.50265	1.77343	1.13016	1.64717	0	0	0	0	0	0	0	0.529872	0	0	0	0	0	0	0	0.529872	0	0	0	0	0	0	0	0	0	0	0	0	0	1.77343	0.529872	0	0	0	0	0	0	0
ATCGATGCACCTGCAG.1_2	0	0	0	0	0	0	3.10499	2.78629	2.57844	1.95844	2.31574	0	0	0	1.39727	0	0	0	1.39727	0	0	0	0	2.57844	1.39727	0	0	0	0	0	0	0	0	0	0	0	0	0	0	0	0	0	0	0	0	0	0	0	0
ATCGCCTCAACCACGC.1_2	0	0	0	0	0	1.73879	4.1997	3.19672	3.917	2.98375	3.09589	0	0	0	1.20753	0	0	0	1.20753	1.20753	0	0	0	0	2.33996	0	1.73879	0	0	0	0	0	0	0	0	0	0	0	0	0	1.20753	0	0	0	0	0	0	0	0
ATCGGATCATCCGCGA.1_2	0	0	0	0	0	0.58605	2.96156	2.27887	2.87551	1.43211	1.9981	0	0	1.22102	1.75462	1.88375	0	0	1.75462	0.58605	1.75462	0	0	1.22102	1.75462	0	1.22102	0	0	0	0	0	0	0	0.58605	0	0	0	0	0	0.953106	0	0	0.953106	0	0	0	0	0
ATCTCTACAGCCATTA.1_2	0	0	0	0	0	1.13453	3.09544	2.71235	2.50567	1.89098	0.878161	0	0	0	0.878161	0	0	0	0	0	0	0	0	1.13453	1.65238	0	0.532529	0	0	0	0	0	0.532529	0	0	0	0	0	0	0	1.65238	0.532529	0.878161	0	0	0.532529	0	0	0
ATGAAAGAGAATGTTG.1_2	0	0	0	0	0	1.23649	2.66995	1.96132	1.77274	2.11992	2.37713	0	0	0	2.48455	0.798294	0	0	2.37713	1.54014	2.11992	0	0	0.798294	0.798294	0	0	0	0	0	0	0	0	0	0	0	0.798294	0	0	0	0.798294	0	0.798294	0	0	0	0	0	1.23649
ATGATCGAGGTTCTTG.1_2	0	0	0	0	0	1.3848	2.44052	1.3848	3.4793	0	2.67229	0	0	0	0.915092	0	0	0	0	0	0	0	0	0	0	0	0	0	0	0	0	0	0	0	0	0	0	0	0	0	0.915092	0	0	0.915092	0	0	0	0	0
ATGGGAGGTAATTGGA.1_2	0	0	0	0	0	1.71759	3.32015	2.68875	1.57054	2.91898	1.84576	0	0	0	1.18953	0	0	0	0	0	0	0	0	0.566363	1.57054	0	0	0	0	0	0	0	0	0	0	0	0	0	0	0	1.39807	0	0.566363	0	0	0	0	0	0
ATGTCTTCAAGCGAGT.1_2	0	0	0	0	0	0.496854	2.23709	0	3.89723	1.81618	0.496854	0	0	0.827278	0.827278	1.07522	0	0	0.827278	0	0.496854	0	0	0.827278	0.827278	0	0	0	0	0	0	0	0	0	0	0	0.496854	0	0	0	1.27373	0	0.496854	0	0.496854	0	0	0	0
ATTACTCCAGTTCACA.1_2	0	0	0	0	0	1.302	3.10965	2.66607	2.20055	2.46016	1.302	0	0	0	0	0	0	0	1.302	0	0	0	0	0	2.66607	0	0	0	0	0	0	0	0	0	0	0	0	0	0	0	2.20055	0	0	0	0	0	0	0	0
ATTCACTGTCGAACAG.1_2	0	0	0	0	0	1.20918	3.19897	1.74072	3.29056	2.34209	2.71498	0	0	0	2.08594	0	0	0	1.20918	0	0	0	0	0	0	0	0	0	0	0	0	0	0	0	0	0	0	0	0	0	1.20918	0	0	0	0	0	0	0	0
ATTCATCTCGTTGCCT.1_2	0	0	0	0	0	0	2.82758	1.60466	4.03717	1.60466	1.94078	0	0	0	1.94078	0	0	0	0	0	0	0	0	0	1.60466	0	0	0	0	0	0	0	0	0	0	0	0	0	0	0	1.60466	0	0	1.60466	0	0	0	0	0
ATTCCTAGTCTTTCAT.1_2	0	0	0	0	0	1.59598	3.64714	2.38258	3.59452	1.93148	2.5494	0	0	1.08741	1.08741	0	0	0	0	0	0	0	0	0	1.08741	0	1.59598	0	0	0	0	0	0	0	0	0	0	0	0	0	0	0	0	1.08741	0	0	0	0	0
ATTCGTTTCGACGAGA.1_2	0	0	0	0	0	1.33118	3.81921	2.23608	1.33118	2.8743	3.98759	0	0	0	2.23608	0	0	0	0	0	0	0	0	1.33118	0	0	0	0	0	0	0	0	0	0	0	0	0	0	0	0	0	0	0	0	0	0	0	0	0
ATTCTTGTCCTGATAG.1_2	0	0	0	0	0	1.20589	3.58618	2.33785	3.64899	3.09366	3.09366	0	0	0	2.33785	0	0	0	0	0	0	0	0	0	1.73686	0	0	0	0	0	0	0	0	0	0	0	0	0	0	0	2.33785	1.20589	1.20589	0	0	0	0	0	0
ATTGTTCGTAAGATTG.1_2	0	0	0	0	0	0.700681	1.62147	2.41155	2.31611	1.39757	0	0	0	1.39757	1.39757	1.62147	0	0	2.41155	1.39757	1.80429	0	0	0	1.80429	0	0.700681	0	0	0	0	0	0	0	0	0	0	0	0	0	1.39757	0.700681	0	0.700681	0	0	0	0	0
ATTTCACAGTGTACAA.1_2	0	0	0	0	0	1.49694	3.71069	2.07141	3.79211	3.08228	1.49694	0	0	0	1.82487	0	0	0	0	0	0	0	0	1.00577	1.82487	0	0	0	0	0	1.00577	0	0	0	0	0	0	0	0	0	2.07141	0	0	1.00577	0	0	0	0	0
ATTTCTGTCCCTTGTG.1_2	0	0	0	0	0	0	2.73381	0	2.22177	1.11708	2.423	0	0	0	1.11708	0	0	0	0	0	1.11708	0	0	0	0	0	1.63156	0	0	0	0	0	0	1.11708	0	0	0	0	0	0	2.97058	1.63156	0	0	0	0	0	0	0
CAAAGAAGTACGACAG.1_2	0	0	0	0	0	1.11158	3.51531	2.41554	3.45275	2.21448	1.96255	0	0	0	1.11158	0	0	1.11158	0	1.11158	0	0	0	1.62498	0	0	0	0	0	0	0	0	0	0	0	0	0	1.11158	0	0	1.11158	1.11158	0	0	0	0	0	0	0
CAACCAATCCTCGATC.1_2	0	0	0	0	0	1.14816	3.36664	2.63292	1.66861	2.00918	2.46487	0	0	1.14816	1.14816	0	0	0	0	0	0	0	0	0	0	0	1.66861	0	0	0	0	0	0	0	0	0	0	0	0	0	1.14816	1.14816	0	0	0	0	0	0	0
CAACCTCCACTACCGG.1_2	0	0	0	0	0	1.75383	3.1133	2.8746	3.3898	2.8746	2.72982	0	0	0	0	0	0	0	0	1.22034	0	0	0	2.09986	1.22034	0	1.22034	0	0	0	0	0	0	0	0	0	0	0	0	0	2.35645	0	1.22034	0	0	0	0	0	0
CAAGACTTCCTAACAG.1_2	0	0	0	0	0	1.92829	2.92495	1.92829	2.54596	2.17895	2.68885	0	0	0	1.593	0	0	0	0	0	0	0	0	0	1.593	0	1.08494	0	0	0	0	0	0	0	0	0	0	1.08494	0	0	1.593	0	0	0	0	0	0	0	0
CAAGGGAAGTAACCGG.1_2	0	0	0	0	0	0	3.17824	2.6948	4.21527	1.19405	2.5259	0	0	0	2.06703	0	0	0	0	0	0	0	0	0	1.19405	0	0	0	0	0	0	0	0	0	0	0	0	0	0	0	2.06703	1.19405	0	1.19405	0	0	0	0	0
CAAGGGACAGTCCGTG.1_2	0	0	0	0	0	0	2.87596	2.56178	2.73116	2.10112	3.11467	0	0	0	2.35774	0	0	0	0	0	0	0	0	0	1.22135	0	0	0	0	0	0	0	0	0	0	0	0	0	1.22135	0	1.22135	0	0	0	0	0	0	0	0
CAAGGGAGTTACAGCT.1_2	0	0	0	0	0	1.47149	0	2.40398	1.47149	2.66881	2.87799	0	0	0	2.0427	0	0	0	0	0	0	0	0	0	0	0	0	0	0	0	0	0	0	0	0	0	0	0	0	0	2.40398	0	0	0	0	0	0	0	0
CAATACGAGATGTTCC.1_2	0	0	0	0	1.25977	0	3.6602	1.25977	2.92704	2.61177	2.40681	0	0	0	1.79993	0	0	0	0	0	0	0	0	1.25977	0	0	2.40681	0	0	0	0	0	0	0	0	1.25977	0	0	0	0	0	0	0	1.25977	0	0	0	0	0
CAATTTCGTGAAAGTT.1_2	0	0	0	0	0	1.30357	3.37298	2.75704	3.1697	2.34069	2.042	0	0	0	0.850664	0	0	0	0	0	0	0	0	0	0.850664	0	0	0	0	0	0	0	0	0	0	0	0	0	0	0	1.61415	0.850664	0	0	0	0	0	0	0
CAATTTCTCCTAAACG.1_2	0	0	0	0	0	0	3.33559	1.58324	3.89963	2.36807	3.10409	0	0	0	1.07683	0	0	0	0	0	0	0	0	0	1.58324	0	1.07683	0	0	0	0	0	0	0	0	0	0	0	0	0	0	0	0	0	0	0	0	0	0
CACAGGCAGGTAAGTT.1_2	0	0	0	0	0	1.19518	3.2713	2.52739	3.2713	2.69631	2.32401	0	0	0	1.72425	0	0	0	0	0	0	0	0	0	0	0	0	0	0	0	0	0	0	0	0	0	0	0	0	0	2.52739	0	0	0	0	0	0	0	0
CACAGGCTCCATCTAT.1_2	0	0	0	0	0	2.12132	3.21334	2.12132	3.99324	3.35106	3.05357	0	0	0	1.87282	0	0	0	0	0	0	0	0	1.87282	0	0	1.04223	0	0	0	0	0	0	0	0	0	0	0	0	0	1.54139	0	0	0	0	0	0	0	0
CACATGACATGACTTG.1_2	0	0	0	0	0	0	3.50639	2.46605	3.04511	2.58891	2.32596	0	0	0	1.40581	0	0	0	0	0	0	0	0	0.931931	0.931931	0	0	0	0	0	0	0	0	0	0	0	0	0	0	0	0.931931	0	0	0	0	0	0	0	0
CACCAAATCGAGGCAA.1_2	0	0	0	0	0	2.04504	3.40655	1.17655	2.29984	2.04504	2.04504	0	0	0	0	0	0	0	0	0	0	0	0	0	1.70226	0	0	0	0	0	0	0	0	0	0	0	0	0	0	0	0	1.17655	0	1.17655	0	0	0	0	0
CACGTGGAGACATGCG.1_2	0	0	0	0	0	0	3.0094	2.16448	2.16448	2.16448	1.58002	0	0	0	2.53093	0	0	0	1.58002	0	0	0	0	0	2.16448	0	0	0	0	0	0	0	0	0	0	0	0	0	0	0	1.58002	0	0	0	0	0	0	0	0
CACTAAGCAACCAACT.1_2	0	0	0	0	0	1.84673	3.49754	1.30006	3.32126	2.19817	2.66358	0	0	0	2.66358	0	0	0	1.30006	0	0	0	0	0	1.84673	0	1.84673	0	0	0	0	0	0	0	0	0	0	0	0	1.30006	0	0	0	0	0	0	0	0	0
CACTAAGGTAGTGATA.1_2	0	0	0	0	0	1.25205	3.88058	2.77165	3.7126	2.39699	2.39699	0	0	0	1.25205	0	0	1.25205	0	0	0	0	0	0	1.25205	0	0	0	0	0	0	0	0	0	0	0	0	0	0	0	0	0	0	1.25205	0	0	0	0	0
CACTGTCGTCACTACA.1_2	0	0	0	0	0	1.30592	3.42106	2.46507	2.84179	0	2.67106	0	0	0	1.8535	0	0	0	0	0	0	0	0	1.30592	1.8535	0	1.30592	0	0	0	0	0	0	0	0	0	0	0	0	0	1.30592	0	0	1.30592	0	0	0	0	0
CAGATACCAGCCTACG.1_2	0	0	0	0	0	1.27091	3.60814	1.8129	3.37434	2.62615	2.62615	0	0	0	1.27091	0	0	0	0	0	0	0	0	0	1.27091	0	0	0	0	0	0	0	0	0	0	0	0	0	0	0	1.27091	0	0	0	0	0	0	0	0
CAGATCAAGGATGAGA.1_2	0	0	0	0	0	1.05402	3.30205	2.33658	2.50266	2.13731	3.07087	0	0	0	1.8882	0	0	0	0	0	0	0	0	1.05402	0	0	0	0	0	0	0	0	0	1.05402	0	0	0	0	0	0	2.13731	0	0	0	0	0	0	0	0
CAGATCACAAATCCCA.1_2	0	0	0	0	0	1.6558	3.48981	1.1374	1.1374	1.6558	1.99551	0	0	0	1.99551	0	0	0	0	0	0	0	0	1.1374	1.6558	0	0	0	0	0	0	0	0	0	0	0	0	0	0	0	1.6558	0	0	1.1374	0	0	0	0	0
CAGCAATCAAGTGACG.1_2	0	0	0	0	0	1.60672	3.21562	2.56182	3.49322	1.943	1.943	0	0	0	2.19421	0	0	0	0	0	0	0	0	0	1.09635	0	0	0	0	0	0	0	0	0	0	0	0	0	0	0	1.60672	0	1.09635	1.09635	0	1.09635	0	0	0
CAGCCAGTCCTCTGCA.1_2	0	0	0	0	0	1.29215	3.31077	1.29215	1.29215	2.44776	2.82398	0	0	0	0	0	0	0	0	0	0	0	0	0	1.29215	0	0	0	0	0	0	0	0	0	0	0	0	0	0	0	1.29215	0	0	0	0	0	0	0	0
CAGCGTGGTGTAAATG.1_2	0	0	0	0	0	0	3.27128	1.33923	3.37283	1.89194	1.33923	0	0	0	1.89194	0	0	0	0	0	0	0	0	1.33923	0	0	0	0	0	0	0	0	0	0	0	0	0	0	0	0	1.89194	0	0	1.33923	1.33923	0	0	0	0
CAGGGCTAGACGTCGA.1_2	0	0	0	0	0	1.93502	2.82125	2.82125	3.48418	2.69618	2.82125	0	0	0	2.18593	0	0	0	0	0	0	0	0	0	1.59928	0	1.09015	0	0	0	0	0	0	0	0	0	0	0	0	0	2.93239	0	1.09015	0	1.09015	0	0	0	0
CAGGTATAGGAGAATG.1_2	0	0	0	0	0	1.77664	2.94461	1.45239	3.10354	3.17443	2.38139	0	0	0	0	0	0	0	0	0	0	0	0	0	1.45239	0	0	0	0	0	0	0	0	0	0	0	0	0	0	0	0	1.77664	0	0	0	0	0	0	0
CATACTTTCTGAGAGG.1_2	0	0	0	0	0	1.24075	3.02847	2.38258	2.75679	1.24075	2.75679	0	0	0	1.77773	0	0	0	0	0	0	0	0	0	1.77773	0	0	0	0	0	0	0	0	0	0	0	0	0	0	0	1.77773	0	0	0	0	0	0	0	0
CATCCACCAATCCAGT.1_2	0	0	0	0	0	1.29513	3.56866	2.65727	2.74618	2.19214	1.60487	0	0	0	1.84101	0	0	0	0	0	0	0	0	0	1.60487	0	1.29513	0	0	0	0	0	0	0	0	0	0	0	0	0	2.33021	0.844035	0	0	0	0	0	0	0
CATCCACTCGCCAATA.1_2	0	0	0	0	0	1.05554	2.77186	2.33869	2.71148	2.71148	1.05554	0	0	0	0.661021	0	0	0	0	0	0	0	0	0	2.77186	0	0.661021	0	0	0	0	0	0.661021	0	0	0	0	0	0	0	1.89019	0	0	0	0	0	0	0	0
CATGAGTCAGTTTCGA.1_2	0	0	0	0	0	0.648407	3.4376	2.8579	2.74726	2.68699	1.99978	0	0	0	1.71604	0	0	0	0.648407	0	0	0	0	1.0385	2.11625	0	0	0	0	0	0	0	0	0	0	0	0	0	0	0	1.71604	0	0	0	0	0	0	0	0
CATGAGTTCGGAATTC.1_2	0	0	0	0	0	1.06039	3.24015	2.77882	3.37802	2.14593	3.08019	0	0	0	1.8965	0	0	0	0	0	0	0	0	0	0	0	1.5634	0	0	0	0	0	2.34541	1.06039	0	0	0	0	0	0	1.5634	0	1.06039	0	0	0	0	0	0
CATGGTAAGCATAGGC.1_2	0	0	0	0	0	1.06262	3.24342	1.89939	3.08344	3.16663	3.3813	0	0	0	0	0	0	0	0	0	0	0	0	1.89939	1.56609	0	1.06262	0	0	0	0	0	0	0	0	0	1.06262	0	0	0	1.56609	0	0	0	1.06262	0	0	0	0
CATGGTATCTATTTCG.1_2	0	0	0	0	0	1.25509	3.71675	2.6057	2.92085	2.14294	3.04762	0	0	0	2.14294	0	0	0	0	0	0	0	0	0	1.25509	0	0	0	0	0	0	0	0	0	0	0	0	0	0	0	0	0	0	1.25509	0	0	0	0	0
CATTGCCCAACCGTGC.1_2	0	0	0	0	0	0.75222	2.94166	2.67142	3.28837	1.70235	2.18064	0	0	0	1.70235	0	0	0	0	0	0	0	0	0.75222	2.29995	0	0.75222	0	0	0	0	0	0	0	0	0	0	0	0	0	0	0	0	0	0	0	0.75222	0	0
CATTGCCCACTGAGTT.1_2	0	0	0	0	0	0.950032	3.53519	2.6164	3.0734	2.49325	2.6164	0	0	0.950032	2.6164	0	0	0	0	0	0	0	0	0.950032	2.49325	0	1.75048	0	0	0	0	0	0	0	0	0	0	0	0	0	1.75048	0	0	0	0	0	0	0	0
CATTGCCCATACTGAC.1_2	0	0	0	0	0	0.827024	3.42066	2.94502	3.57615	2.7996	2.7996	0	0	0	0	0	0	0	0	0	0	0	0	0	1.27341	0	0.827024	0	0	0	0	0	0	0.827024	0	0	0	0	0	0	2.00587	0.827024	0	0	0	0	0	0	0
CCAATGAAGTCATCCA.1_2	0	0	0	0	0	1.12418	3.64802	2.43261	4.24225	1.97867	1.64005	0	0	0	1.97867	0	1.12418	0	0	0	0	0	0	0	1.97867	0	0	0	0	0	0	0	0	0	0	0	0	0	0	0	2.43261	0	1.97867	0	0	0	0	0	0
CCAATGATCCTCCACA.1_2	0	0	0	0	0	1.03026	3.39548	1.85714	2.7353	1.85714	2.84585	0	0	0	2.46902	0	0	0	1.03026	0	0	0	0	0	1.03026	0	1.52684	0	0	0	0	0	0	0	0	0	0	0	0	0	1.52684	0	1.03026	1.03026	0	0	0	0	0
CCACACTCATAATGCC.1_2	0	0	0	0	0	0.904106	2.28425	2.54614	3.13749	1.92846	2.28425	0	0	0	1.37104	0	0	0	0	0	0	0	0	0.904106	1.6881	0	0	0	0	0	0	0	0	0	0	0	0	0	0	0	1.37104	0	0	0	0	0	0	0	0
CCACGAGGTCTTGGTA.1_2	0	0	0	0	0	0.635947	2.53008	2.19715	1.97709	1.69452	1.97709	0	0	0	1.29922	0	0	0.635947	0	0	0	0	0	1.02159	1.97709	0	0	0	0	0	0	0	0	0	0	0	0	0	0	0	0	0	0	0	0	0	0	0	0
CCACTTGAGTGCACCC.1_2	0	0	0	0	0	0.46638	2.99647	2.45923	2.29387	2.16617	0.783182	0	0	0	0.783182	0	0	0	0	0	0	0	0	0	1.74984	0	0	0	0	0	0	0	0.46638	0	0	0	0	0	0	0	2.01974	0	0	0.46638	0	0	0	0	0
CCCTCTCGTATGGTTC.1_2	0	0	0	0	0	0	3.45731	2.32429	3.24201	1.40441	1.96659	0	0	0	2.79519	0	0	0	0	0	0	0	0	0	0	0	0	0	0	0	0	0	0	0	0	0	0	0	0	0	0	0	0	1.40441	0	0	0	0	0
CCCTGATAGGGAGAAT.1_2	0	0	0	0	0	1.38166	3.68285	2.29702	4.05437	2.29702	2.29702	0	0	0	2.29702	0	0	0	0	0	0	0	0	0	1.38166	0	0	0	0	0	0	0	0	1.38166	0	0	0	0	0	0	1.38166	0	0	0	0	0	0	0	0
CCCTGATCACTCCGAG.1_2	0	0	0	0	0	1.87961	3.875	3.01692	3.3588	2.69984	1.87961	0	0	0	0	0	0	0	0	0	0	0	0	1.87961	1.87961	0	1.32852	0	0	0	0	0	0	0	0	0	0	0	1.32852	0	0	0	0	1.32852	0	0	0	0	0
CCCTTAGGTGAATTAG.1_2	0	0	0	0	0	0	3.10528	3.34659	3.10528	2.78657	2.78657	0	0	0	1.9587	0	0	0	0	0	0	0	0	0	1.3975	0	1.3975	0	0	0	0	0	0	0	0	0	0	0	1.3975	0	2.57872	0	0	0	0	0	0	0	0
CCCTTAGGTTGTGTAC.1_2	0	0	0	0	1.22355	1.75759	3.3942	1.22355	2.36056	2.56465	1.22355	0	0	0	1.75759	0	0	0	0	0	0	0	0	1.22355	2.10385	0	0	0	0	0	0	0	0	0	0	0	0	0	0	0	1.22355	0	0	0	0	0	0	0	0
CCGATCTCAGCTGGTC.1_2	0	0	0	0	0	0	3.7231	0	3.2946	3.05382	2.52898	0	0	0	0	0	0	0	0	0	0	0	0	0	1.91255	0	0	0	0	0	0	0	0	0	0	0	0	0	0	0	2.52898	1.35717	0	0	0	0	0	0	0
CCGCAAGCATTGGATC.1_2	0	0	0	0	0	1.03844	3.34541	1.03844	2.62276	1.03844	1.53679	0	0	0	1.86786	0	0	0	0	0	0	0	0	0	1.03844	0	0	0	0	0	0	0	0	0	0	0	0	0	0	0	1.03844	0	0	0	0	0	0	0	0
CCGCAAGTCCCTTTGG.1_2	0	0	0	0	0	1.3022	3.32409	1.61265	3.54001	1.61265	2.20079	0	0	0	2.04037	0	0	0	0	0	0	0	0	1.3022	0	0	1.61265	0	0	0	0	0	0	0	0	0	0	0	0	0	0.84959	0	0	1.3022	0.84959	0	0	0	0
CCGGGTAGTCAAATCC.1_2	0	0	0	0	0	1.15452	3.21477	2.01723	3.37562	2.91126	1.67616	0	0	0	1.15452	0	0	0	0	0	0	0	0	0	1.67616	0	1.15452	0	0	0	0	0	0	0	0	0	0	0	0	0	0	0	1.15452	1.15452	0	0	0	0	0
CCGGTGACAGGTTACT.1_2	0	0	0	0	0	1.70686	3.83116	2.50789	2.04994	2.50789	1.70686	0	0	0	1.70686	0	0	0	0	0	0	0	0	1.18044	1.18044	0	0	0	0	0	0	0	0	0	0	0	0	0	0	0	2.04994	0	0	0	0	0	0	0	0
CCTATCGCAAGAAATC.1_2	0	0	0	0	0	0	3.03856	1.89891	0	1.89891	2.25317	0	0	0	0	0	0	0	0	0	0	0	0	0	1.34529	0	1.34529	0	0	0	0	0	0	1.34529	1.34529	0	0	0	0	0	0	0	0	0	0	0	0	0	0
CCTCATGTCTACTATC.1_2	0	0	0	0	0	1.21232	3.20326	2.54994	3.10241	2.54994	1.21232	0	0	0	1.74441	0	0	0	0	0	0	0	0	0	2.08987	0	2.34613	0	0	0	0	0	0	0	0	0	0	0	0	0	0	0	1.21232	0	0	0	0	0	0
CCTCTCCAGCGAGGAG.1_2	0	0	0	0	1.4431	0.731374	3.01567	2.14541	2.904	1.85468	2.37038	0	0	0	1.85468	0	0	0	0	0	0	0	0	1.66992	2.46635	0	0	0	0	0	0	0	0	0	0	0	0	0	0	0	0.731374	0	1.4431	0	0.731374	0.731374	0	0	0
CCTTCAGTCCAGCTCT.1_2	0	0	1.08506	0	0	1.59316	3.34762	2.37938	2.81403	1.92846	2.54614	0	0	0	2.54614	0	0	0	0	0	0	0	0	0	1.08506	0	1.59316	0	0	0	0	0	0	0	0	0	0	0	0	0	1.08506	0	0	0	0	0	0	0	0
CCTTCAGTCTTACTGT.1_2	0	0	0	0	0	0	3.51885	2.77965	3.59084	2.60966	2.60966	0	0	0	2.40474	0	0	0	0	0	0	0	0	0	1.25815	0	0	0	0	0	0	0	0	0	0	0	0	0	0	0	2.14671	0	0	0	0	0	0	0	0
CCTTTGGGTAAGAACT.1_2	0	0	0	0	0	0	3.78298	2.0291	3.18326	2.38975	2.65426	0	0	0	0	0	0	0	0	0	0	0	0	0	2.38975	0	1.45945	0	0	0	0	0	0	0	0	0	0	0	0	0	1.45945	0	0	0	0	0	0	0	0
CGAAGTTCAGAATGTA.1_2	0	0	0	0	0	0	3.95006	2.46163	3.32538	2.46163	3.11119	0	0	0	2.46163	0	0	0	0	0	0	0	0	1.30317	1.30317	0	0	0	0	0	0	0	0	0	0	0	0	0	0	0	1.85033	0	0	0	1.30317	0	0	0	0
CGAGGAATCTCTAGGA.1_2	0	0	0	0	0	1.09675	3.13282	2.19474	2.19474	1.94351	2.39535	0	0	0	2.19474	0	0	0	0	0	0	0	0	0	0	0	0	0	0	0	0	0	0	0	0	0	0	0	0	0	1.09675	1.09675	1.09675	1.6072	0	0	0	0	0
CGCGTGATCCTTCAGC.1_2	0	0	0	0	0	1.51316	3.49255	1.84239	2.82937	3.10218	2.08966	0	0	0	1.01904	0	0	0	0	0	0	0	0	1.51316	1.51316	0	1.01904	0	0	0	0	0	0	0	0	0	0	0	0	0	0	0	0	0	0	0	0	0	0
CGGACACAGTACTGGG.1_2	0	0	0	0	0	0.500407	2.31169	1.92345	2.31169	1.08119	1.58849	0	1.08119	0.832381	1.71303	1.4462	1.58849	1.71303	3.08102	1.92345	2.31169	0	0	0.500407	1.28026	0	0.500407	0	0	0	0	0	0	0	0	0	0	0	0	0	0	0	0.500407	0	0	0	0	0	0
CGGACACGTTCAGGTT.1_2	0	0	0	0	0	1.11446	3.39017	2.2183	3.06709	3.06709	3.06709	0	0	0	2.85551	0	0	0	0	0	0	0	0	1.11446	1.62843	0	0	0	0	0	0	0	0	0	0	0	0	0	0	0	1.11446	0	1.11446	0	0	0	0	0	0
CGGAGAAAGTTGGCTT.1_2	0	0	0	0	0	0	1.50054	1.62232	0.457859	1.82876	1.91793	1.00871	0	1.20079	2.27319	2.07546	0	0	1.73086	3.03223	2.07546	0	0	0.457859	1.00871	0	0	0	0	0	0	0	0	0	0.457859	0	0	0	0	0	0.770744	0	0.457859	0.457859	0.457859	0	0	0	0
CGGGCATAGTCCCGAC.1_2	0	0	0	0	0	1.16656	3.09121	2.73248	2.03245	2.03245	1.16656	0	0	0	0.744534	0	0	0.744534	0	0	0	0	0	2.03245	1.46242	0	0	0	0	0	0	0	0	0	0	0	0	0	0	0	1.69044	0	0.744534	0	0	0	0	0	0
CGGGTCAGTCGATTTG.1_2	0	0	0	0	0	1.46719	2.99122	2.39891	3.23757	2.29241	1.46719	0	0	0	1.46719	0	0	0	0	0	0	0	0	1.17084	2.49514	0	0	0	0	0	0	0	0	0	0	0	0	0	0	0	1.6955	0	0	0	0	0	0	0	0
CGGTCAGTCGTGTGGC.1_2	0	0	0	0	0	1.291	2.82249	2.1871	3.09519	1.291	3.56314	0	0	0	1.291	0	0	0	0	0	1.291	0	0	0	1.83623	0	0	0	0	0	0	0	0	0	0	0	0	0	0	0	1.83623	0	0	1.291	0	0	0	0	0
CGTAATGCACATACTG.1_2	0	0	0	0	0	1.30857	2.92078	2.84522	3.2831	2.67445	2.3469	0	0	0	2.3469	0	0	0	0	0	0	0	0	0.854602	0.854602	0	0	0	0	0	0	0	0	0	0	0	0	0	0	0	1.61965	0	0	0	0	0	0	0	0
CGTGATAAGTAGCCAG.1_2	0	0	0	0	0	1.36212	3.49496	2.2735	3.40268	1.91823	2.9138	0	0	0	1.36212	0	0	0	0	0	0	0	0	1.36212	0	0	0	0	0	0	0	0	0	0	0	0	0	0	0	0	0	0	0	0	1.36212	0	0	0	0
CGTGTCTTCCTGGCTT.1_2	0	0	0	0	1.29754	1.29754	3.21657	2.97665	1.29754	2.97665	2.45454	0	0	0	1.29754	0	0	0	0	0	0	0	0	0	1.29754	0	1.29754	0	0	0	0	0	0	0	0	0	0	0	0	0	1.29754	0	0	0	0	0	0	0	0
CGTTAGATCTAACGGT.1_2	0	0	0	0	0	0	3.47231	2.33827	1.97992	1.41612	2.60153	0	0	0	0	0	0	0	0	0	0	0	0	1.41612	0	0	0	0	0	0	0	0	0	0	0	0	0	0	0	1.41612	0	1.41612	0	0	0	0	0	0	0
CGTTCTGGTTGCACGC.1_2	0	0	0	0	0	0.934177	3.67953	2.8004	2.97254	2.16626	2.59234	0	0	0.934177	0	0	0	0	0.934177	0	0	0	0	1.72906	1.4086	0	0.934177	0	0	0	0	0	0	0.934177	0	0	0	0	0	0	1.4086	0	0	0	0	0	0	0	0
CTAACCCGTGCTCCGA.1_2	0	0	0	0	0	1.15296	2.63944	3.02081	3.16797	2.78333	2.78333	0	0	0	1.44723	0	0	0	0	0	0.734182	0	0	0	2.26905	0	0.734182	0	0	0	0	0	0	0.734182	0	0	0.734182	0	0	0	1.67431	0	0.734182	0	0	0	0	0	0
CTATCCGTCCACTTCG.1_2	0	0	0	0	0	1.56474	3.11032	2.69903	2.34694	2.85568	0.815576	0	0.488727	0	1.79872	0	0	0	0	0	0	0	0	2.07098	1.56474	0	0	0	0	0	0	0	0	0	0	0	0	0	0	0	2.07098	0.488727	0	0	0	0	0	0	0
CTCAAGAGTGATGGCA.1_2	0	0	0	0	0	1.2533	3.43471	2.60338	3.43471	1.2533	2.39858	0	0	0	1.79238	0	0	0	0	0	0	0	0	0	2.39858	0	1.2533	0	0	0	0	0	1.2533	0	0	0	0	0	0	0	0	0	0	0	0	0	0	0	0
CTCACTGCAGCGTAGA.1_2	0	0	0	0	0	0	3.41426	1.92846	3.41426	2.75348	2.75348	0	0	0	2.54614	0	0	0	0	0	0	0	0	0	0	0	0	0	0	0	0	0	0	0	0	0	0	0	0	0	1.92846	0	0	1.37104	0	0	0	0	0
CTCACTGGTTCGGACC.1_2	0	0	0	0	0	1.76438	3.16027	1.76438	2.36798	1.76438	2.00829	0	0	0	2.50866	0	0	0	0	0	0	0	0	0	0	0	0.960362	0	0	0	0	0	0	0	0	0	0	0	0	0	1.44109	0	0	0	0	0	0	0	0
CTCACTGGTTTGGCTA.1_2	0	0	0	0	0	1.64431	3.08591	2.54136	2.60508	2.47329	2.32145	0	0	0	0.607312	0	0	0	0	0	0	0	0	1.46833	1.79392	0	0.982447	0	0	0	0	0	0	0.607312	0	0	0	0	0	0	1.79392	0.607312	0	0	0	0.607312	0	0	0
CTCACTGTCCATCAGA.1_2	0	0	0	0	0	1.15457	2.82925	1.916	3.40015	2.27116	1.36017	0	0	0	1.36017	0	0	0	0.895449	0	0	0	0	0.895449	2.10926	0	1.53063	0	0	0	0	0	0	0	0	0	0	0	0	0	2.01729	0.544774	0	0	0	0	0	0	0
CTCAGAAAGATGGCGT.1_2	0	0	0	0	0	1.27956	3.38593	2.17306	2.43187	2.17306	1.58772	0	0	0	1.27956	0	0	0	0	0	0	0	0	1.58772	1.27956	0	0	0	0	0	0	0	0	0	0	0	0	0	0	0	2.17306	0	0.831831	0	0	0	0	0	0
CTCAGGGAGCATTGAA.1_2	0	0	0	0	0	0	3.32137	2.29248	3.08032	1.93629	3.20809	0	0	0	1.37788	0	0	0	0	0	0	0	0	0	0	0	0	0	0	0	0	1.37788	2.76206	0	1.37788	0	0	0	0	0	1.37788	0	0	1.37788	0	0	0	0	0
CTCAGGGAGGACGCAT.1_2	0	0	0	0	0	1.55303	3.22754	2.87729	3.54189	2.13435	1.05183	0	0	0	1.05183	0	0	0	0	0	0	0	0	0	0	0	0	0	0	0	0	0	0	0	0	0	0	0	0	0	1.55303	0	1.05183	1.55303	0	0	0	0	0
CTCCAACGTACAGAGC.1_2	0	0	0	0	0	0	3.45896	2.86653	1.74676	2.09235	2.3487	0	0	0	1.74676	0	0	0	0	0	0	0	0	0	2.09235	0	0	0	0	0	0	0	0	0	0	0	0	0	0	0	1.74676	0	0	0	0	0	0	0	0
CTCCACAGTCCAAATC.1_2	0	0	0	0	0	0	3.64921	2.08204	2.71082	1.20605	2.98175	0	0	0	1.73705	0	0	0	1.20605	0	0	0	0	0	1.20605	0	0	0	0	0	0	0	0	0	0	0	0	0	0	0	2.08204	0	0	0	0	0	0	0	0
CTCCATGGTCACGTGC.1_2	0	0	0	0	0	0	3.3618	2.40911	2.78415	2.15095	3.1688	0	0	0	1.80204	0	0	0	0	0	0	0	0	1.80204	1.26158	0	0	0	0	0	0	0	0	0	0	0	0	0	0	0	0	0	0	0	0	0	0	0	0
CTCCCAACAAGAGTAT.1_2	0	0	0	0	0	2.41211	3.66588	2.41211	2.78724	3.05941	2.78724	0	0	0	2.78724	0	0	0	0	0	0	0	0	1.26395	0	0	0	0	0	0	0	0	0	0	0	0	0	0	0	0	1.80479	0	0	0	0	0	0	0	0
CTCCTTTGTGATACTC.1_2	0	0	0	0	0	0	3.56366	1.57075	3.8842	0	1.9044	0	0	0	1.57075	0	0	0	0	0	0	0	0	2.15414	0	0	1.06648	0	0	0	0	0	0	0	0	0	0	0	0	0	2.52017	0	0	1.06648	0	0	0	0	0
CTGAGCGGTCAAAGCG.1_2	0	0	0	0	0	1.68541	3.52518	3.30937	2.92201	3.22567	2.48379	0	0	0	0	0	0	0	0	0	0	0	0	0	1.16231	0	0	0	0	0	0	0	0	0	0	0	0	0	0	0	1.68541	0	0	0	0	0	0	0	0
CTGTGGGAGATAACAC.1_2	0	0	0	0	0	0.823637	3.60565	3.23067	2.62378	2.52644	2.62378	0	0	0	1.81076	0	0	0	0	0	0	0	0	1.57615	1.26907	0	0	0	0	0	0	0	0	0	0	0	0	0	0	0	2.52644	0	0	0	0	0	0	0	0
CTTACCGTCTGTTCAT.1_2	0	0	0	0	0	0	3.14617	1.32995	2.49514	1.32995	2.23458	0	0	0	2.23458	0	0	0	0	0	0	0	0	1.32995	1.32995	0	0	0	0	0	0	0	0	0	0	0	0	0	0	0	2.23458	0	0	0	0	0	0	0	0
CTTCAATCAGGTTACT.1_2	0	0	0	0	0	0	3.47062	2.8081	3.2945	2.43235	2.17352	0	0	0	2.0137	0	0	0	0	0	0	0	0	0.832124	1.27993	0	0.832124	0	0	0	0	0	0	0	0	0	0	0	0	0	1.27993	0	0	0	0	0	0	0	0
CTTCCGACACTCTCGT.1_2	0	0	0	0	0	0.880717	3.59225	1.89469	2.50968	2.71643	2.3877	0	0	0	1.34163	0	0	0	0	0	0	0	0	1.34163	1.65592	0	0.880717	0	0	0	0	0	0	0	0	0	0	0	0	0	1.89469	1.34163	0	0	0	0.880717	0	0	0
CTTCGGTTCGTAGGGA.1_2	0	0	0	0	0	1.18468	3.34058	2.05526	3.16532	2.31041	2.31041	0	0	0	1.71186	0	0	0	1.18468	0	0	0	0	2.05526	1.71186	0	1.71186	0	0	0	0	0	1.18468	0	0	0	0	0	0	0	2.05526	1.18468	0	0	0	0	0	0	0
CTTCTAAGTCTTGAAC.1_2	0	0	0	0	0	2.09631	3.66507	3.88308	4.02016	3.10943	2.72603	0	0	0	1.75048	0	0	0	0	0	1.21749	0	0	1.75048	1.21749	0	0	0	0	0	0	0	0	0	0	0	0	0	0	0	0	0	0	0	0	0	0	0	0
CTTCTCTTCATTCGGA.1_2	0	0	0	0	0	1.75561	2.35839	3.0031	2.10175	2.56244	2.35839	0	0	0	1.22186	0	0	0	0	0	0	0	0	1.75561	1.75561	0	0	0	0	0	0	0	0	0	0	0	0	1.22186	0	0	2.10175	0	1.22186	0	0	0	0	0	0
CTTTCAAAGGATCACG.1_2	0	0	0	0	0	0	3.11581	2.17895	2.54596	1.92829	1.593	0	0	0	1.593	0	0	0	0	0	0	0	0	1.08494	1.08494	0	1.08494	0	0	0	0	0	0	0	0	0	0	0	0	1.08494	2.17895	1.593	0	0	0	0	0	0	0
GAAACCTCAAATACAG.1_2	0	0	0	0	0	0.599803	2.90455	2.45812	2.30651	1.90989	2.30651	0	0	0	1.4556	0	0	0	0	0	0	0	0	0.599803	1.24279	0	0.972112	0	0	0	0	0	0	0	0	0	0.599803	0	0	0	1.90989	0	0	0	0	0	0	0	0
GAACACTGTATTTCCT.1_2	0	0	0	0	0.771087	0.771087	3.61161	1.73138	2.21209	2.07602	0	0	0	0	1.20124	0	0	0	0	0	0.771087	0	0	1.20124	1.73138	0	0.771087	0	0	0	0	0	0	0	0	0	0	0	0	0.771087	0.771087	0.771087	0	0	0	0.771087	0	0	0
GAAGCGAAGCATCCTA.1_2	0	0	0	0	0	1.39635	4.26169	2.78515	2.57731	2.95713	2.95713	0	0	0	1.9574	0	0	0	0	0	0	0	0	1.39635	0	0	0	0	0	0	0	0	0	0	0	0	0	0	0	0	0	0	0	0	0	0	0	0	0
GAAGGACCACGGGTAA.1_2	0	0	0	0	0	1.17508	2.81353	3.05143	2.93954	2.17865	0	0	0	0.751036	0.751036	0	0	0	0	0	0	0	0	1.70052	0.751036	0	1.17508	0	0	0	0	0	0	0	0	0	0.751036	0	0	0	1.70052	0	0	0	0	0	0	0	0
GAAGGGTCAGGCAATG.1_2	0	0	0	0	0	0	3.99658	1.45164	5.22739	1.45164	1.1569	0	0	0	1.45164	0	0	0	0	0	0.737182	0	0	2.02025	0.737182	0	0.737182	0	0	0	0	0	0	0	0	0	0	0	0	0	2.47657	0.737182	0	0.737182	0	0	0	0	0
GAAGGGTGTCGGAAAC.1_2	0	0	0	0	0	1.22361	2.10392	2.00127	2.28217	1.88687	2.36064	0	0	0	0.955364	0	0	0	0	0	0	0	0	0	1.60925	0	0.955364	0	0	0	0	0	0	0	0	0	0	0	0	0	2.00127	0.58768	0	0	0	0	0	0	0
GAAGGGTGTCGTCGGT.1_2	0	0	0	0	0	0	1.96335	1.50384	3.09076	1.83233	1.28764	0	0	0	0	0	0	0	0	0	0	0	0	0	1.28764	0	0	0	0	0	0	0	0	0	0	0	0	0	0	0	2.58372	0	0	0	0	0	0	0	0
GAAGTAAAGTGCGACA.1_2	0	0	0	0	0	1.35077	3.71469	2.25981	3.38791	2.52105	2.25981	0	0	0	2.25981	0	0	0	0	0	0	0	0	0	2.72799	0	1.35077	0	0	0	0	0	0	0	0	0	0	0	0	0	0	0	0	0	1.35077	0	0	0	0
GACCAATAGAAACACT.1_2	0	0	0	0	0	0	2.41062	1.47711	3.67148	2.04905	0.7546	0	0	0	0	0	0	0	0	0	0	0	0	0	1.47711	0	0.7546	0	0	0	0	0	0	0	0	0	0	0.7546	0	0	1.70603	0.7546	0	0	0	0	0	0	0
GACCGTGGTCACTAGT.1_2	0	0	0	0	0	1.31541	3.73515	2.68317	3.73515	2.47697	2.85404	0	0	0	1.86448	0	0	0	0	0	0	0	0	1.31541	1.31541	0	1.31541	0	0	0	0	0	0	0	0	0	0	0	0	0	1.86448	0	0	0	0	0	0	0	0
GACCTTCGTCCTCCAT.1_2	0	0	0	0	0	0	3.63748	2.12813	2.75991	2.4931	2.75991	0	0	0	2.75991	0	0	0	0	0	0	0	0	1.54748	1.54748	0	2.12813	0	0	0	0	0	0	0	0	0	0	0	0	0	0	1.54748	0	0	0	0	0	0	0
GACGTTATCCGTGCGA.1_2	0	0	0	0	0	0.899409	2.83554	2.27716	3.35707	2.64783	1.36515	0	0	0	0.899409	0	0	0	0	0	0	0	0	0.899409	1.36515	0	0	0	0	0	0	0	0	0	0	0	0	0	0	0	2.53886	0	0	0	0	0	0	0	0
GACTATGTCGATGGAG.1_2	0	0	0	0	0	1.13505	3.09618	2.44726	2.08415	2.5622	2.08415	0	0	0	1.99252	0	0	0	0	0	0	0	0	1.13505	1.65301	0.532849	1.13505	0	0	0	0	0	0	0	0	0	0	0	0	0	1.50827	0	0	0	0	0	0	0	0
GAGACCCAGGAATCGC.1_2	0	0	0	0	0	0.98386	3.26276	0.98386	2.4023	2.6671	2.23792	0	0	0	0.98386	0	0	0	0	0	0	0	0	1.47007	1.7958	0	1.7958	0	0	0	0	0	0	0.98386	0	0	0	0	0	0	0	1.47007	0	0.98386	0	0	0	0	0
GAGACTTTCCACAAGT.1_2	0	0	0	0	0	0.848404	2.87351	2.61675	2.51408	2.19894	2.03856	0	0	0	0.848404	0	0	0	0.5116	0	0	0	0	1.46783	2.12197	0	1.46783	0	0	0	0	0	0	0	0	0	0	0	0	0	2.19894	0	0	0	0	0	0	0	0
GAGAGGTTCTTGCAAG.1_2	0	0	0	0	0	0	3.45645	1.07125	3.39401	2.52686	2.79436	0	0	0	1.57651	0	0	0	0	0	1.07125	0	0	0	1.57651	0	0	0	0	0	0	0	0	0	0	0	0	0	0	0	1.57651	0	0	0	0	0	0	0	0
GAGATGGGTTGCTTGA.1_2	0	0	0	0	0	0	3.44169	2.07673	3.08809	2.70516	2.33258	0	0	0	2.33258	0	0	0	0	1.20181	0	0	0	0	1.20181	0	0	0	0	0	0	0	0	0	0	0	0	0	0	0	1.20181	0	1.20181	0	0	0	0	0	0
GAGCCTGCATACACCA.1_2	0	0	0	0	0	1.05086	3.22611	2.64054	1.88409	2.3322	3.06625	0	0	0	2.3322	0	0	0	1.05086	0	0	0	0	0	1.05086	0	1.88409	0	0	0	0	0	0	1.05086	0	0	0	0	0	0	2.49821	0	1.05086	0	0	0	1.05086	0	0
GAGCTGCCATGTACGT.1_2	0	0	0	0	0	1.0027	3.7475	2.57104	2.99483	2.26469	1.49319	0	0	0	1.0027	0	0	0	0	0	0	0	0	0	1.0027	0	1.0027	0	0	0	0	0	0	0	0	0	0	0	0	0	1.49319	0	0	0	0	0	0	0	0
GAGGGATGTAGCGATG.1_2	0	0	0	0	0	0	3.30887	1.68499	2.8394	1.9252	2.42027	0	0	0	1.3682	0	0	0	0.901838	0	0	0	0	0	0	0	0.901838	0	0	0	0	0	0	0	0	0	0	0	0	0	0.901838	0.901838	0	0	0	0	0	0	0
GAGGGTAGTATGAGAT.1_2	0	0	0	0	0	1.54996	3.5381	2.13091	3.36157	2.13091	2.13091	0	0	0	0	0	0	0	0	0	0	0	0	0	1.04929	0	0	0	0	0	0	0	0	0	0	0	0	0	0	0	1.54996	0	1.04929	0	0	0	0	0	0
GAGTCATGTATCTCTT.1_2	0	0	0	0	0	0.952372	3.07704	1.75363	2.72959	2.49675	2.61993	0	0	0	2.19269	0	0.952372	0	0	0	0	0	0	0	0	0	0.952372	0	0	0	0	0	0	0	0	0	0	0	0	0	1.99706	0	0	0	0	0	0	0	0
GAGTGAGAGGAGTACC.1_2	0	0	0	0	0	1.09028	3.48437	2.69637	3.83789	2.82143	2.5534	0	0	0	1.93519	0	0	0	0	0	0	0	0	0	1.09028	0	1.09028	0	0	0	0	0	0	0	0	0	0	0	0	0	1.09028	1.09028	0	0	0	0	0	0	0
GAGTTACTCGTGCACG.1_2	0	0	0	0	0	1.85851	3.12046	2.84738	2.21061	2.84738	2.84738	0	0	0	0	0	0	0	0	0	0	0	0	1.31025	1.31025	0	0	0	0	0	0	0	0	0	0	0	0	0	0	0	2.21061	0	0	0	0	0	0	0	0
GATAGAATCCTTTAGT.1_2	0	0	0	0	0	0	3.76622	1.8369	3.09595	0	3.31	0	0	1.8369	1.8369	0	0	0	0	0	0	0	0	1.8369	1.8369	0	1.8369	0	0	0	0	0	0	0	0	0	0	0	0	0	1.8369	0	0	0	0	0	0	0	0
GATAGCTAGTGATTCC.1_2	0	0	0	0	0	1.12784	3.33779	1.41912	3.33779	1.82817	2.23601	0	0	0.715151	1.98334	1.82817	1.82817	0.715151	2.23601	2.11764	1.64442	0	0	0	1.41912	0	0	0	0	0	0	0	0	0	0	0	0	0	0	0	1.12784	0	0	0.715151	0	0	0	0	0
GATAGCTAGTTGTACC.1_2	0	0	0	0	0	1.45377	3.10526	2.21899	3.02894	2.21899	2.94632	0	0	0	1.45377	0	0	0	0.970632	0	0	0	0	0.970632	0.970632	0	0	0	0	0	0	0	0	0	0	0	0	0	0	0	0.970632	0	0	0	0	0	0	0	0
GATGCTACAGCAATTC.1_2	0	0	0	0	0	1.14435	3.10924	2.25776	3.10924	2.45976	3.00883	0	0	0	1.66408	0	0	0	0	0	1.14435	0	0	0	2.00435	0	1.66408	0	0	0	0	0	0	1.14435	0	0	0	0	0	0	2.00435	1.14435	0	1.14435	0	0	0	0	0
GATGTTGTCGATAACC.1_2	0	0	0	0	0	0	3.40141	2.57155	2.11041	2.88594	3.12478	0	0	0	2.74105	0	0	0	0	0	0	0	0	0	0	0	0	0	0	0	0	0	0	0	0	0	0	0	0	0	1.22882	0	0	1.22882	0	0	0	0	0
GATTGGTAGCCGAATG.1_2	0	0	0	0	0	1.16496	2.73031	2.57504	3.80924	2.65569	2.65569	0	0	0	1.16496	0	0	0	0.743318	0	0	0	0	0.743318	1.46064	0	0.743318	0	0	0	0	0	0	0	0	0	0	0	0	0	2.39115	0	0	0	0	0	0	0	0
GCAGTTACATTAGGCT.1_2	0	0	0	0	0	1.4043	2.79504	3.45716	3.17993	2.88478	2.88478	0	0	0	1.4043	0	0	0	0	0	0	0	0	0	0.93072	0	0.93072	0	0	0	0	0	0	0	0	0	0	0	0	0	2.16121	0	0	0	0	0	0	0	0
GCATCTCAGCCTAACT.1_2	0	0	0	0	0	0	3.52258	2.34102	2.54473	2.54473	1.73975	0	0	0	1.73975	0	0	0	0	0	0	0	0	1.20835	1.73975	0	1.20835	0	0	0	0	0	0	0	0	0	0	0	0	0	1.20835	1.20835	1.20835	0	1.20835	0	0	0	0
GCCAACGAGACTTGTC.1_2	0	0	0	0	0	1.98569	3.47878	1.98569	3.54139	2.98831	1.64661	0	0	0	1.12968	0	0	0	0	0	0	0	0	1.64661	0	0	1.12968	0	0	0	0	0	0	0	0	0	0	0	0	0	1.64661	0	0	0	0	0	0	0	0
GCCAACGTCACCTTGC.1_2	0	0	0	0	0	1.99258	3.18744	2.44733	3.34812	1.99258	3.27101	0	0	0	2.24559	0	0	0	0	0	0	0	0	1.1351	1.1351	0	0	0	0	0	0	0	0	0	0	0	0	0	0	0	1.65307	0	0	0	0	0	0	0	0
GCCAACGTCTAGTGTG.1_2	0	0	0	0	0	0.551255	1.37162	0.743433	3.52913	0.904566	0.313141	0	0	0	1.16511	1.27369	0	0	0	0	0	0	0	1.37162	0	0	0	0	0	0	0	0	0	0	0	0	0	0	0	0	0.904566	0	0.313141	0	0.313141	0	0	0	0
GCCAACGTCTTTCTAG.1_2	0	0	0	0	0	1.00259	3.29138	2.42939	2.26453	2.26453	1.00259	0	0	0	1.49305	0	0	0	0	0	1.00259	0	0	1.00259	2.06703	0	0	0	0	0	0	0	0	0	0	0	0	0	0	0	1.49305	0	0	1.00259	0	0	0	0	0
GCCAGTGAGCTGACTT.1_2	0	0	0	0	0	0	2.62141	2.54741	2.81532	2.28549	1.77594	0	0	0	0.683683	0	0	0	0	0	0	0	0	0	1.59425	0	1.08597	0	0	0	0	0	0	0	0	0	0	0	0	0	1.08597	0	0	0	0	0	0	0	0
GCCCGAAAGATGAAGG.1_2	0	0	0	0	0	1.86402	3.46201	2.74292	3.20335	2.31082	2.47647	0	0	0	1.03551	0	0	0	0	0	0	0	0	1.53322	1.03551	0	1.03551	0	0	0	0	0	0	0	0	0	0	0	0	0	1.53322	0	0	0	0	0	0	0	0
GCCGATGGTACTGGGA.1_2	0	0	0	0	0	0	3.33768	2.59096	3.5712	2.1289	2.59096	0	0	0	1.24373	0	0	0	0	0	0	0	0	0	0	0	0	0	0	0	0	0	0	0	0	0	0	0	0	0	0	1.24373	0	0	0	0	0	0	0
GCGAGAACAACCGCTG.1_2	0	0	0	0	0	1.81247	3.53562	2.79586	3.06816	2.16198	2.42047	0	0	0	1.27054	0	0	0	0	0	0	0	0	2.42047	1.81247	0	0	0	0	0	0	0	1.27054	0	0	0	0	0	0	0	1.27054	0	0	1.27054	0	0	0	0	0
GCGATCGAGACGCATG.1_2	0	0	0	0	0	0.957683	3.45022	2.50467	3.15611	1.43777	2.20036	0	0	0	1.43777	0	0	0	0	0	0	0	0	0.957683	2.00453	0	0.957683	0	0	0	0	0	0	0	0	0	0	0	0	0	0.957683	0	0	0	0	0	0	0	0
GCGATCGCAAGTTCCA.1_2	0	0	0	0	0	0	3.47261	2.60182	2.98226	2.33855	2.98226	0	0	0	2.33855	0	0	0	0	0	0	0	0	0	1.98019	0	0	0	0	0	0	0	0	0	0	0	0	0	0	0	1.41636	0	0	0	0	0	0	0	0
GCGATCGGTACAAGTA.1_2	0	0	0	0	0	1.77712	2.58641	2.12456	3.49448	2.7561	2.7561	0	0	0	1.24023	0	0	0	0	0	0	0	0	0	1.77712	0	1.24023	0	0	0	0	0	0	0	0	0	0	0	0	0	1.77712	0	1.24023	0	0	0	0	0	0
GCGTTTCCAGCGTGAA.1_2	0	0	0	0	0	1.39956	3.90912	0	1.39956	3.34923	2.78915	0	0	0	2.31849	0	0	0	0	0	0	0	0	0	1.96106	0	1.39956	0	0	0	0	0	0	0	0	0	0	0	0	0	1.39956	1.39956	0	0	0	0	0	0	0
GCTACAAAGAATTTGG.1_2	0	0	0	0	0	1.22567	2.47056	2.81192	2.94698	2.56743	2.47056	0	0	0	1.76008	0	0	0	0	0	0.789922	0	0	0.789922	0.789922	0	0.789922	0	0	0	0	0	0.789922	0	0	0	0	0	0	0	1.76008	0	0	0.789922	0	0	0	0	0
GCTACAACATGTGCCG.1_2	0	0	0	0	0	0	3.21047	1.29292	2.97061	2.65444	2.82497	0	0	0	1.83845	0	0	0	0	0	0	0	0	0	0	0	0	0	0	0	0	0	0	0	0	0	0	0	0	0	2.18944	0	0	0	0	0	0	0	0
GCTGAATGTCTTTCAT.1_2	0	0	0	0	0	0	3.48137	1.8327	3.63112	3.20389	2.18336	0	0	0	2.64807	0	0	0	0	0	0	0	0	1.8327	1.28795	0	1.28795	0	0	0	0	0	0	0	0	0	0	0	0	0	0	0	0	0	0	0	0	0	0
GCTGCAGCACAGCTTA.1_2	0	0	0	0	0.784896	1.21916	3.1117	2.35493	3.25947	2.0984	0	0	0	0	0	0	0	0	0	0	0	0	0	1.21916	2.0984	0	0	0	0	0	0	0	0	0	0	0	0	0	0	0	1.21916	0	0	0	0	0	0	0	0
GCTGGGTGTCCCGTGA.1_2	0	0	0	0	0	0.752042	2.40622	2.29964	2.04485	1.47339	1.17639	0	0	1.17639	1.17639	1.17639	0.752042	1.17639	2.18034	2.18034	2.40622	0	0	0.752042	1.47339	0	1.17639	0	0	0	0	0	0	0	0	0	0	0	0	0.752042	2.04485	0	0	0	0	0	2.18034	0	0
GCTTTCGCAAGTGGTG.1_2	0	0	0	0	0	0	2.83201	0	0	0	2.00037	1.43411	0	0	2.3597	0	0	0	0	0	0	0	0	0	1.43411	0	0	0	0	0	0	0	0	0	0	0	0	0	0	0	2.00037	0	0	0	0	0	0	0	0
GGACGTCGTCTCTCTG.1_2	0	0	0	0	0	0	3.211	2.09693	2.7267	2.09693	2.55738	0	0	0	1.21799	0	0	0	0	0	0	0	0	0	0	0	0	0	0	0	0	0	0	0	0	0	0	0	0	0	1.75107	0	0	0	0	0	0	0	0
GGAGCAAAGGGAGGTG.1_2	0	0	0	0	0	0	3.3062	2.44343	1.83358	2.18429	2.18429	0	0	0	1.83358	0	0	0	0	0	0	0	0	1.28871	0	0	0	0	0	0	0	0	0	0	0	0	0	0	0	0	0	0	0	0	0	0	0	0	0
GGATCTAGTGTGCCTG.1_2	0	0	0	0	0	1.36667	3.80297	2.91959	3.73557	2.27899	1.92345	0	0	0	2.27899	0	0	0	0	0	0	0	0	2.27899	2.748	0	0	0	0	0	0	0	0	1.36667	0	0	0	0	0	0	0	0	0	0	0	0	0	0	0
GGCTTTCTCTTAATCC.1_2	0	0	0	0	0	0.852976	3.54574	1.85418	2.57411	2.57411	2.04551	0	0	0	0.852976	0	0	0	0.852976	0	0	0	0	0.852976	0.852976	0	0	0	0	0	0	0	0	0	0	0	0	0	0	0	2.46581	0	0	0	0	0	0	0	0
GGGAAGTAGACCATGG.1_2	0	0	0	0	0	0	3.25516	2.49132	2.69777	1.32689	3.01481	0	0	0	1.87773	0	0	0	0	0	0	0	0	0	0	0	0	0	0	0	0	0	0	0	0	0	0	1.32689	0	0	1.87773	1.32689	1.32689	0	0	0	0	0	0
GGGACAACAAGAATAC.1_2	0	0	0	0	0	1.31223	3.51373	2.47298	2.79617	2.90095	2.10882	0	0	0	1.53023	0	0	0	0.644384	0	0	0	0	0.644384	2.61501	0	0	0	0	0	0	0	0	0	0	0	0	0	0	0	0.644384	0	0	0	0	0	0	0	0
GGGACCTCAAACCGGA.1_2	0	0	0	0	0	1.35802	3.57409	2.26856	2.26856	2.53004	2.73712	0	0	0	1.91354	0	0	0	0	0	0	0	0	0	1.35802	0	1.35802	0	0	0	0	0	0	0	0	0	0	0	0	0	0	1.35802	1.35802	0	0	0	0	0	0
GGGACTCGTGTACGCC.1_2	0	0	0	0	0	1.35247	2.26186	2.90152	1.90716	3.04779	1.90716	0	0	0	1.90716	0	0	0	0	0	0	0	0	0	1.90716	0	0	0	0	0	0	0	0	0	0	0	0	0	0	0	1.35247	0	0	0	0	0	0	0	0
GGGATCCCATAGCACT.1_2	0	0	0	0	0	1.49802	3.23119	2.07262	3.6234	0	2.70078	0	0	0	1.82604	0	0	0	0	0	0	0	0	0	0	0	1.49802	0	0	0	0	0	0	0	0	0	0	0	0	0	0	1.00665	0	0	0	0	0	0	0
GGGATCCGTCGTTATG.1_2	0	0	0	0	0	1.69333	2.80526	2.4927	3.04304	1.69333	2.9312	0	0	0	1.169	0	0	0	0	0	0	0	0	0	1.169	0	0	0	0	0	0	0	0	0	0	0	0	0	0	0	1.169	0	0	0	0	0	0	0	0
GGGCTACAGTACGAGC.1_2	0	0	0	0	0	0	3.68887	2.57286	3.61926	2.67056	1.30552	0	0	0	1.6163	0	0	0	0	0	0	0	0	0.852204	0	0	0.852204	0	0	0	0	0	0	0	0	0	0	0	0	0	1.85305	0.852204	0.852204	0	0	0	0	0	0
GGGCTCAAGAGTACCG.1_2	0	0	0	0	0	1.77991	3.03097	2.52587	3.1782	2.38497	2.94834	0	0	0	1.45541	0	0	0	0	0	0	0	0	0	0	0	0.971958	0	0	0	0	0	0	0	0	0	0	0	0	0	1.45541	0.971958	0	0	0	0	0	0	0
GGGCTCATCAAGCGTT.1_2	0	0	0	0	0	0	3.80684	2.67697	4.22982	3.05924	1.47824	0	0	0	0	0	0	0	0	0	0	0	0	0	2.05033	0	0	0	0	0	0	0	0	2.05033	0	0	0	0	0	0	2.05033	0	0	0	0	0	0	0	0
GGGTAGATCCATAGGT.1_2	0	0	0	0	0	1.7688	3.01824	2.37282	3.40727	2.37282	2.89167	0	0	0	2.11574	0	0	0	0	0	0	0	0	0	2.11574	0	0	0	0	0	0	0	0	0	0	0	0	0	0	0	1.7688	0	0	0	0	0	0	0	0
GGTAGAGTCCGATAAC.1_2	0	0	0	0	0	0	3.1101	2.49958	3.45751	1.88535	1.88535	0.658269	1.05183	2.01758	2.2389	1.05183	0	0	2.33355	0	1.05183	0	0	1.05183	1.55303	0	0.658269	0	0	0	0	0	0	0.658269	0	0	0	0	0.658269	0	0.658269	0	0	0	0.658269	0.658269	0	0	0
GGTGAAGCATTAAAGG.1_2	0	0	0	0	0	1.19301	3.39157	2.32121	2.90293	2.06572	1.49189	0	0	0	1.90843	0	0	0	0	0	0	0	0	0	1.19301	0	0	0	0	0	0	0	0	1.49189	0	0	0	0	0	0	2.61253	0	0	0	0.76477	0	0	0	0
GGTGAAGGTGTTCCTC.1_2	0	0	0	0	0	0	3.05924	2.05033	3.80684	2.05033	2.2474	0	0	0	1.80465	0	0	0	0	0	0	0	0.990515	0.990515	0.990515	0	0.990515	0	0	0	0	0	0	0	0	0	0	0	0	0	2.55321	0	0	0	0	0	0	0	0
GGTGATTCAACACAGG.1_2	0	0	0	0	0	2.13567	3.06909	2.33489	3.06909	1.88662	2.50095	0	0	0	1.88662	0	0	0	0	0	0	0	0	0	0	0	0	0	0	0	0	0	1.0528	0	0	0	0	0	0	0	1.88662	1.0528	0	0	0	0	0	0	0
GGTGATTGTCCTATAG.1_2	0	0	0	0	0	0	3.24142	1.77732	0	2.58664	2.58664	0	0	0	1.2404	0	0	0	0	0	0	0	0	0	1.2404	0	1.77732	0	0	0	0	0	0	0	0	0	0	0	0	0	1.77732	0	1.2404	0	0	0	0	0	0
GGTGTCGTCCCATAGA.1_2	0	0	0	0	0	1.51834	3.16023	2.64407	3.77908	3.10852	1.21682	0	0	0	2.45907	0	0	0	0	0	0	0	0	0.783085	2.09547	0	1.21682	0	0	0	0	0	0	0	0	0	0	0.783085	0	0	1.7497	0.783085	0	0	0	0	0	0	0
GGTTAACCACAGACGA.1_2	0	0	0	0	0	0.83566	2.88939	2.54608	3.39247	1.82863	2.01912	0	0	0	0.83566	0	0	0	0	0	0	0	0	1.28445	1.59311	0	0.83566	0	0	0	0	0	0	0	0	0	0	0	0	0	2.54608	0	0	0	0	0	0	0	0
GGTTGTAAGGTATCTC.1_2	0	0	0	0	0	0	1.50032	2.21126	2.84807	1.73062	1.91768	0	0	0	0	0	0	0	0.770588	0	0	0	0	0.770588	1.50032	0	0.770588	0	0	0	0	0	0	0	0	0	0	0	0	0	2.70354	0	0.770588	0.770588	0	0	0	0	0
GGTTGTACACAGCATT.1_2	0	0	0	0	0	0	3.51812	2.92418	3.35644	1.79741	3.44054	0	0	0	1.79741	0	0	0	1.25761	0	0	0	0	0	1.25761	0	1.25761	0	0	0	0	0	0	0	0	0	0	0	0	0	2.77894	1.25761	0	0	0	0	0	0	0
GGTTGTACACTATGTG.1_2	0	0	0	0	0	1.07875	2.91609	3.3384	3.58179	1.58555	2.80505	0	0	0	1.58555	0	0	0	0	0	0	0	0	0	0	0	1.07875	0	0	0	0	0	0	0	0	0	0	0	1.07875	0	0	0	1.07875	0	1.07875	1.07875	0	0	0
GTAACACCAAGCAATA.1_2	0	0	0	0	0	1.62057	3.23222	1.1079	3.82025	2.41054	2.72103	0	0	0	1.1079	0	0	0	0	0	0	0	0	0	1.1079	0	1.1079	0	0	0	0	0	0	0	0	0	0	0	0	0	2.41054	1.1079	1.1079	0	0	0	0	0	0
GTAATCGCACAGTCGC.1_2	0	0	0	0	0	1.45768	2.76203	2.02709	2.76203	0.973801	2.02709	0	0	0	1.45768	0	0	0	0	0	0	0	0	1.78238	0	0	0	0	0	0	0	0	0	0.973801	0	0	0	0	0	0	1.45768	0	0	0	0	0	0	0	0
GTAATGCGTACAGTTC.1_2	0	0	0	0	0	1.31754	3.20667	2.47964	3.04695	2.55321	1.03774	0	0	0	1.31754	0	0	0	0	0	0	0	0	1.71507	0	0	1.53593	0	0	0	0	0	0	0	0	0	0	0	0	0	1.03774	0	0	0.647842	0	0	0	0	0
GTACAGTCAGAGTCAG.1_2	0	0	0	0	0	0	3.46431	2.80198	3.40899	2.56786	2.06417	0	0	0	2.56786	0	0	0	0	0	0	0	0	0	1.49051	0	0	0	0	0	0	0	0	0	0	0	0	0	0	0	1.49051	0	1.00052	0	0	0	0	0	0
GTAGAAATCTTGTGCC.1_2	0	0	0	0	0	1.27946	3.61969	2.17295	2.63717	2.80749	2.43175	0	0	0	1.82284	0	0	0	0	0	0	0	0	0	1.82284	0	1.27946	0	0	0	0	0	0	0	0	0	0	0	0	0	0	0	0	0	0	0	0	0	0
GTAGAGGAGGTAGGCT.1_2	0	0	0	0	0	0	2.60237	2.82753	3.06561	1.4834	1.7127	0	0	2.05615	2.19186	1.4834	0	0	2.60237	2.51445	2.19186	0	0	0.758924	2.31133	0	0.758924	0	0	0	0	0	0	0	0	0	0	0	0	0	0.758924	0	0	0.758924	0	0	0	0	0
GTAGAGGTCGCCGAGT.1_2	0	0	0	0	0	0	3.24751	2.08749	1.51123	2.08749	3.37617	0	0	0	2.71663	0	0	0	0	0	0	0	0	2.08749	0	0	0	0	0	0	0	0	0	0	0	0	0	1.51123	0	0	0	1.51123	0	0	0	0	0	0	0
GTAGATCTCAGCACCG.1_2	0	0	0	0	0	0	3.09699	2.74915	3.16787	1.77096	0.965267	0	0	0	0.965267	0	0	0	0	0	0	0	0	0.965267	2.01516	0	0	0	0	0	0	0	0	0	0	0	0	0	0	0	0	0	0	0.965267	0	0	0	0	0
GTAGGAGGTTCTATCT.1_2	0	0	0	0	0	1.5222	3.38975	2.29815	3.26102	2.60551	2.93977	0	0	0	1.5222	0	0	0	0	0	0	0	0	0	1.02645	0	1.02645	0	0	0	0	0	0	0	0	0	0	0	0	0	1.5222	1.02645	0	0	0	0	0	0	0
GTATTTCGTGCTGCAC.1_2	0	0	0	0	0	0	2.9927	1.98967	2.44425	2.24257	2.75561	0	0	0	1.98967	0	0	0	0	0	0	0	0	1.13281	1.13281	0	0	0	0	0	0	0	0	0	0	0	0	0	0	0	1.13281	0	0	0	1.13281	0	0	0	0
GTCAAGTTCTCCCATG.1_2	0	0	0	0	0	0	2.89115	1.6589	0.882873	1.34434	1.89782	0	0	0	1.6589	0	0	0	0.882873	0	0	0	0	0	0	0	1.34434	0	0	0	0	0	0	0	0	0	0	0	0	0	0	0.882873	0	1.34434	0	0	0	0	0
GTCACGGCATTGCCGG.1_2	0	0	0	0	0	1.00676	3.23136	1.49816	2.91056	1.82618	1.00676	0	0	0	1.00676	0	0	0	0	0	0	0	0	0	1.49816	0	0	0	0	0	0	0	1.00676	0	0	0	0	0	0	0	1.00676	0	0	0	0	0	0	0	0
GTCACTCGTCCTATAG.1_2	0	0	0	0	0	0	3.20294	2.8826	3.05554	2.40842	2.24393	0	0	0	1.47525	0	0	0	0	0	0	0	0	1.80141	0.988074	0	0	0	0	0	0	0	0	0	0	0	0	0	0	0	1.80141	0	0	0	0	0	0	0	0
GTCACTCTCCTCACGT.1_2	0	0	0	0	0	1.60291	2.55741	0	0	2.70043	1.09318	0	1.09318	0	0	0	0	0	0	0	0	0	0	0	1.93891	0	0	0	0	0	0	0	0	0	0	0	0	0	0	0	1.09318	0	1.09318	0	0	0	0	0	0
GTCATGAGTATGGAAT.1_2	0	0	0	0	0	1.34382	3.55546	2.34618	2.51241	2.99027	3.03667	0	0	0	0	0	0.665033	0	0	0	0	0	0	0.665033	2.2514	0	0	0	0	0	0	0	0.665033	0	0	0	0.665033	0	0	0	1.06095	0	0	0	0.665033	0	0	0	0
GTCATGAGTGGTCTCG.1_2	0	0	0	0	0	0	3.44478	2.22717	3.80945	1.87422	3.13822	0	0	0	2.22717	0	0	0	0	0	0	0	0	0	1.87422	0	0	0	0	0	0	0	0	0	0	0	0	0	0	0	0	1.87422	0	1.32385	0	0	0	0	0
GTCCTCAAGTCCGTCG.1_2	0	0	0	0	0	1.35354	3.56821	2.26314	3.96423	2.52448	2.52448	0	0	0	1.35354	0	0	0	0	0	0	0	0	0	1.35354	0	0	0	0	0	0	0	0	0	0	0	1.35354	0	0	0	2.90288	0	0	0	0	0	0	0	0
GTGAGCCCAGACAAGC.1_2	0	0	0	0	0	0.564099	1.95486	2.23393	2.45187	0.922561	0.922561	0	0	0.922561	2.05678	0.564099	0	0	0	1.18589	1.56639	0	0	0.564099	1.56639	0	0	0	0	0	0	0	0.564099	0	0	0	0	0	0	0	1.18589	0.564099	0.564099	0	0	0	0	0	0
GTGAGCCTCACGGTCG.1_2	0	0	0	0	0	1.00434	1.00434	2.57343	2.90696	1.4952	1.4952	0	0	0	1.4952	0	0	0	0	0	0	0	0	1.82299	0	0	1.00434	0	0	0	0	0	0	0	0	0	0	0	0	0	2.43191	0	0	0	1.00434	0	0	0	0
GTGAGGACACCAGTTA.1_2	0	0	0	0	0	1.2735	3.74179	1.81591	3.1847	2.16562	2.79972	0	0	0	0	0	0	0	0	0	0	0	0	0	0	0	1.2735	0	0	0	0	0	0	1.2735	0	0	0	0	0	0	1.2735	0	0	0	0	0	0	0	0
GTGAGTTGTTCCGCTT.1_2	0	0	0	0	0	1.2761	3.18816	2.80311	3.3813	2.63284	3.07552	0	0	0	2.16882	0	0	0	0	0	0	0	0	2.42751	1.2761	0	1.2761	0	0	0	0	0	0	0	0	0	0	0	0	1.2761	1.2761	0	0	1.2761	0	0	0	0	0
GTGCACGTCTAGTGAC.1_2	0	0	0	0	0	0	3.67084	3.00283	3.32501	2.15836	2.90297	0	0	0	0	0	0	0	0	0	0	0	0	1.06961	1.90846	0	0	0	0	0	0	0	0	0	0	0	0	0	0	0	1.90846	0	0	0	0	0	0	0	0
GTGCTGGAGATACAGT.1_2	0	0	0	0	0	0.911073	3.4728	2.4344	2.55691	2.13238	1.93845	0	0	0	0.911073	0	0	0	0	0	0	0	0	1.37977	2.29475	0	0	0	0	0	0	0	0	0	0	0	0	0	0	0	2.13238	0	0	0	0	0	0	0	0
GTGCTGGTCCTCTCTT.1_2	0	0	0	0	0	0	2.23044	2.59942	3.08006	1.97795	1.12362	0	0	0	0	0	0	0	0	0	0	0	0	0	1.97795	0	1.63938	0	0	0	0	0	0	0	0	0	0	0	0	0	2.59942	0	0	0	0	0	0	0	0
GTGGAGAAGCGGGTTA.1_2	0	0	0	0	0	0	2.01906	0.896651	3.71145	2.01906	0	0	0	0	0	0	0	0	0	0	0	0	0	0	0	0	0.545627	0	0	0	0	0	0	0	0	0	0	0	0	0	2.83116	0	0	0	0	0	0	0	0
GTGGAGATCTTAGCTT.1_2	0	0	0	0	0	0	3.69905	2.12694	3.4971	2.75864	2.12694	0	0	0	2.12694	0	0	0	0	0	0	0	0	1.24215	1.24215	0	0	0	0	0	0	0	0	0	0	0	0	0	0	0	0	1.24215	0	1.24215	1.24215	0	0	0	0
GTGTAACCAACACGAG.1_2	0	0	0	0	0	1.5837	3.23981	2.00888	2.00888	2.42727	2.72135	0	0	0.828984	1.81872	0	0	0	0.828984	0	0	0	0	0.828984	1.27592	0	0	0	0	0	0	0	0	0	0	0.828984	0	0	0	0	1.27592	0	0	0	0	0	0	0	0
GTGTCCTGTGTTCGAT.1_2	0	0	0	0	0	1.31064	2.471	1.85897	3.51163	2.84789	2.84789	0	0	0	1.85897	0	0	0	0	0	0	0	0	1.31064	0	0	0	0	0	0	0	0	0	0	0	0	0	0	0	0	1.31064	1.31064	0	0	0	0	0	0	0
GTGTGATCAAGAGATT.1_2	0	0	0	0	0	1.31521	3.12695	2.47672	2.68292	1.86425	1.31521	0	0	0	0	0	0	0	0	0	0	0	0	1.31521	0	0	0	0	0	0	0	0	0	0	0	0	0	0	0	0	2.21666	1.31521	0	0	0	0	0	0	0
GTGTGGCAGATGTTAG.1_2	0	0	0	0	0	1.34993	3.47904	1.34993	0	0	1.34993	0	0	0	1.90424	0	0	0	0	1.34993	0	0	0	0	1.34993	0	0	0	0	0	0	0	0	0	1.34993	0	0	0	0	0	0	0	0	0	0	0	0	0	0
GTTAGTGGTGTGTCGC.1_2	0	0	0	0	0	0	2.85486	2.38169	3.61141	2.85486	2.02139	0	0	0	0	0	0	0	0	0	0	0	0	0	1.45264	0	0	0	0	0	0	0	0	0	0	0	0	0	0	0	0	0	0	0	1.45264	0	0	0	0
GTTCATTCAAATCCCA.1_2	0	0	0	0	0	1.26213	2.61481	2.4098	3.52424	2.78486	3.44665	0	0	0	2.15162	0	0	0	0	0	0	0	0	1.26213	1.80268	0	0	0	0	0	0	0	0	1.26213	0	0	0	0	0	0	1.80268	1.26213	1.26213	1.26213	0	0	0	0	0
GTTCTATTCATCGACA.1_2	0	0	0	0	0	0	3.06329	0.993183	2.41581	2.68092	0.993183	0	0	0	2.55713	0	0	0	0	0	0.993183	0	0	0	1.48152	0	0	0	0	0	0	0	0	0	0	0	0	0	0	0	0.993183	0	0	0	0	0	0	0	0
GTTGAACCAGTCCCGA.1_2	0	0	0	0	0	1.35953	3.49158	2.73902	0	2.73902	3.05685	0	0	0	1.35953	0	0	0	0	0	0	0	0	0	1.35953	0	1.91526	0	0	0	0	0	0	0	0	0	0	0	0	0	0	0	0	0	0	0	0	0	0
GTTGTAGTCCGTCACT.1_2	0	0	0	0	0	1.10223	3.04968	2.20204	2.20204	2.20204	2.20204	0	0	0	1.61377	0	0	0	0	0	0	0	0	0	2.20204	0	1.10223	0	0	0	0	0	0	0	0	0	0	0	0	0	1.10223	0	0	0	0	0	0	0	0
GTTGTCCCATTGCAAC.1_2	0	0	0	0	0	0	3.11427	2.46457	3.32849	2.84128	2.67056	0	0	0	0	0	0	0	0	0	0	0	0	0	1.85305	0	1.85305	0	0	0	0	0	0	0	0	0	0	0	0	0	2.20485	0	1.30552	0	1.30552	0	0	0	0
GTTTGGATCTTGTGCC.1_2	0	0	0	0	1.57666	1.57666	3.00538	3.00538	1.57666	2.16074	2.16074	0	0	0	2.16074	0	0	0	0	0	0	0	0	0	2.16074	0	0	0	0	0	0	0	0	0	0	0	0	0	0	0	0	0	0	0	0	0	0	0	0
TAACCAGGTAGAGGAA.1_2	0	0	0	0	0	0.959418	2.83918	2.20286	3.12401	2.63055	1.89245	0	0	0.590609	1.89245	0.959418	0	0	1.22825	0	0.590609	0	0	0	1.22825	0	0.959418	0	0	0	0	0	0	0	0	0	0	0	0	0	1.76311	0	0	0	0	0	0	0	0
TAAGCACGTTCGCGTG.1_2	0	0	0	0	0	0	1.82614	1.49811	1.35953	1.00672	1.6198	0	1.1986	1.49811	1.6198	1.72828	2.07273	2.61996	1.49811	2.70089	2.5319	0	0	0.45671	1.6198	0	0.45671	0	0	0	0	0	0	0	0	0	0	0	0	0	0.769062	0.45671	0	0	0.45671	0	0	0	0
TAAGCGTGTCTCGGAC.1_2	0	0	0	0	0	0	3.28513	2.00527	3.11027	2.77252	3.00985	0	0	0	1.66495	0	0	0	0	0	0	0	0	1.66495	1.14508	0	1.66495	0	0	0	0	0	0	0	0	0	0	0	0	0	1.14508	0	0	0	0	0	0	0	0
TAATTCCGTGCCCGTA.1_2	0	0	0	0	0	0	4.05396	2.14593	3.55464	1.8965	2.51163	0	0	0	0	0	0	0	0	0	0	0	0	0	1.06039	0	1.06039	0	0	0	0	0	0	0	0	0	0	0	0	0	1.06039	0	0	0	0	0	0	0	0
TACAACGGTAGCGTAG.1_2	0	0	0	0	0	1.59488	2.64564	3.14661	2.73448	2.89149	2.89149	0	0	0	0	0	0	0	0	0	0	0	0	0.83692	1.28606	0	0	0	0	0	0	0	0	0	0	0	0	0	0	0	2.18103	0	0	0	0.83692	0	0	0	0
TACAGGTAGAGCAGAA.1_2	0	0	0	0	0	1.17748	2.94283	1.17748	2.04621	2.94283	3.15537	0	0	0	3.33057	0	0	0	0	1.17748	0	0	0	1.17748	2.04621	0	1.17748	0	0	0	0	0	0	0	0	0	0	0	0	0	1.70336	0	0	0	0	0	0	0	0
TACCCACAGAAGCCAC.1_2	0	0	0	0	0	1.19905	3.1851	2.53249	3.27664	2.53249	2.97224	0	0	0	2.53249	0	0	0	1.19905	0	1.19905	0	0	0	1.72881	0	0	0	0	0	0	0	0	0	0	0	0	0	0	0	2.07328	0	1.19905	0	0	0	0	0	0
TACCGAATCGCTCCTA.1_2	0	0	0	0	0	2.10787	2.84891	2.30641	2.61401	1.03235	2.30641	0	0	0	2.10787	0	0	0	0	0	0	0	0	0	1.52938	0	0	0	0	0	0	0	0	0	0	0	0	0	0	0	2.84891	0	0	1.03235	0	0	0	0	0
TACCTCGGTGGTTTAC.1_2	0	0	0	0	0	1.74793	3.20735	2.86787	2.86787	2.0936	2.72314	0	0	0	0	0	0	0	0	0	0	0	0	1.74793	0	0	0	0	0	0	0	0	0	0	0	0	0	0	0	0	2.0936	0	0	1.21531	0	0	0	0	0
TACCTGCAGGACGCAT.1_2	0	0	0	0	0	0.872284	2.94973	2.87404	3.08583	2.49642	2.60501	0	0	0	2.23583	0	0	0	0	0	0	0	0	0.872284	1.33098	0	1.88243	0	0	0	0	0	0	0	0	0	0	0	0	0	0	0	0	0	0	0	0	0	0
TACGCTCGTCGCCACA.1_2	0	0	0	0	0	1.0891	2.69471	2.81976	3.12182	2.38491	2.55176	0	0	0	2.69471	0	0	0	0	0	0	0	0	1.0891	1.93367	0	1.0891	0	0	0	0	0	0	0	0	0	0	0	0	0	1.0891	0	0	0	0	0	0	0	0
TACGGGCGTGCCGTTG.1_2	0	0	0	0	0	1.21182	3.15343	2.63747	1.93138	2.08924	1.21182	0	0	0	1.21182	0	0	0	0	0	0	0	0	1.74383	1.5128	0	0.779234	0	0	0	0	0	0	0	0	0	0	0	0	0	2.98955	0	0	0	0	0	0	0	0
TACTTGTTCGGCTCTT.1_2	0	0	0	0	0	1.1311	3.09062	2.60966	3.26534	1.6483	2.9903	0	0	0	1.6483	0	0	0	1.1311	0	0	0	0	1.1311	1.1311	0	1.1311	0	0	0	0	0	0	0	0	0	0	0	0	1.1311	1.1311	0	1.6483	0	0	0	1.1311	0	0
TAGAGTCCACTCAGAT.1_2	0	0	0	0	0	0	2.98434	1.41801	2.34053	2.60385	2.60385	0	0	0	0	0	0	0	0	0	0	0	0	0	0	0	0	0	0	0	0	0	0	0	0	0	0	0	0	0	1.98208	0	0	0	0	0	0	0	0
TAGAGTCTCCGAAGGA.1_2	0	0	0	0	0	0.665906	2.65658	2.7813	2.43438	2.72089	1.56549	0	0	0	0	0	0	0	0	0	0	0	0	1.06212	2.253	0	1.06212	0	0	0	0	0	0	0	0	0	0.665906	0	0	0	0	0	0	0	0	0	0	0	0
TAGGAGGTCAGCGGAA.1_2	0	0	0	0	0	0	3.33182	2.97621	2.8765	2.49881	1.33289	0	0	0	1.05129	0	0	0	0	0	0	0	0	1.55237	1.33289	0	0.657865	0	0	0	0	0	0	0	0	0	0	0	0	0	1.73224	0.657865	0.657865	0.657865	0	0	0	0	0
TAGGGTTCAGCACAAG.1_2	0	0	0	0	0	0	3.27576	2.50176	3.27576	2.7252	2.31913	0	0	0	1.96167	0	0	0	0	0	0	0	0	1.11089	0.702373	0	0.702373	0	0	0	0	0	0	0	0	0	0	0	0	0	1.80709	0	0	0	0	0	0	0	0
TAGGGTTTCATGAGTC.1_2	0	0	0	0	0	1.00117	2.56881	1.00117	1.81879	2.42735	1.49131	0	0	0	0	0	0	0	0	0	0	0	0	0	1.00117	0	1.00117	0	0	0	0	0	0	1.00117	0	0	0	0	0	0	2.06507	0	1.00117	0	0	0	0	0	0
TATACCTGTGTACATC.1_2	0	0	0	0	0	1.99185	3.31717	2.85967	2.61434	1.80225	2.51708	0	0	0	1.26176	0	0	0	0	0	0	0	0	0.817938	2.51708	0	1.26176	0	0	0	0	0	0	0	0	0	0	0	0	0	2.15117	0	0.817938	0	0	0	0	0	0
TATACCTTCCCACAGG.1_2	0	0	0	0	0	1.58033	3.85605	1.58033	2.79887	2.53128	2.53128	0	0	0	0	0	0	0	0	0	0	0	0	0	0	0	2.16482	0	0	0	0	0	0	0	0	0	0	0	0	0	0	0	0	0	0	0	0	0	0
TATCGCCGTCGTCAGC.1_2	0	0	0	0	0	0	3.54942	1.89194	3.46502	0	1.89194	0	0	0	1.89194	0	0	0	0	0	0	0	0	0	1.89194	0	0	0	0	0	0	0	0	1.33923	0	0	0	0	0	0	1.89194	0	0	1.33923	0	0	0	0	0
TATCTTGTCTGGCCTT.1_2	0	0	0	0	0	0	2.94636	2.80093	2.94636	2.80093	3.61289	0	0	0	1.81699	0	0	0	0	0	0	0	0	0	0	0	0	0	0	0	0	0	0	0	0	0	0	1.27443	0	0	0	0	0	0	0	0	0	0	0
TATTGCTAGACCAGCA.1_2	0	0	0	0	0	1.44698	2.96621	2.37498	2.84789	2.9088	1.15274	0	0	0	1.44698	0	0	0	0	0	0	0	0	0	1.15274	0	1.15274	0	0	0	0	0	0	0	0	0	0	0	0	0	2.1499	0	0	0	0	0	0	0	0
TATTGCTAGCTCTATG.1_2	0	0	0	0	0	1.80331	3.66415	1.80331	2.78557	2.78557	3.52498	0	0	0	1.80331	0	0	0	0	0	0	0	0	0	1.26267	1.26267	1.26267	0	0	0	0	0	0	0	0	0	0	0	0	0	1.80331	1.26267	0	0	0	0	0	0	0
TATTTCGCAATTCGTG.1_2	0	0	0	0	0	1.16216	3.45807	2.6519	2.48359	2.0269	2.28109	0	0	0	0	0	0	0	0	0	0	0	0	1.68523	1.68523	0	1.16216	0	0	0	0	0	0	0	0	0	0	0	0	0	2.0269	0	0	1.16216	0	0	0	0	0
TATTTCGCAGCAGTTT.1_2	0	0	0	0	0	0	3.42308	2.76203	2.65211	2.95115	3.18104	0	0	0	2.02709	0	0	0	0	0	0	0	0	0	0.973801	0	0	0	0	0	0	0	0	0	0	0	0	0	0	0	2.22354	0	0	0	0	0	0	0	0
TCAAGCAAGACATGCG.1_2	0	0	0	0	0	0.930441	3.35485	2.4638	3.504	2.79461	2.16081	0	0	0	1.40395	0	0	0	0.930441	0	0	0	0	0	2.32374	0	0.930441	0	0	0.930441	0.930441	0	0	0	0	0	0	0	0	0	1.72399	0.930441	0	0.930441	0	0	0	0	0
TCAAGCAAGGACTAAT.1_2	0	0	0	0	0	1.62269	3.15132	2.21194	3.67968	2.21194	2.21194	0	0	0	1.10967	0	0	0	0	0	0	0	0	0	1.62269	0	0	0	0	0	0	0	0	0	0	0	0	0	0	0	0	0	0	0	0	0	0	0	0
TCAAGCATCCCGTGTT.1_2	0	0	0	0	0	0	1.95531	2.31245	3.2294	2.31245	1.39453	0	0	0	1.39453	0	0	0	0	0	0	0	0	0	1.39453	0	0	0	0	0	0	0	0	1.39453	0	0	0	0	0	0	0	1.39453	0	0	0	0	0	0	0
TCAATCTTCAGCCTCT.1_2	0	0	0	0	0	0	2.14507	0	2.44752	1.39055	0	0	0	0	1.18258	1.56262	0	0	0	0	0	0	0	1.83734	0	0	0.919694	0	0	0	0	0	0	0	0	0	0	0	0	0	1.83734	0	0	0.562048	0	0	0	0	0
TCACAAGTCGGCATTA.1_2	0	0	0	0	0	1.51918	1.75058	1.75058	1.75058	1.51918	0	0	0	0	1.21757	0	0	0	0	0	0	0	0	0	0	0	1.51918	0	0	0	0	0	0	0	0	0	0	0	0	0	1.51918	0	0	0	0	0	0	0	0
TCACACCCAGCAGATG.1_2	0	0	0	0	0	0	3.90888	2.79875	3.61064	2.79875	2.16471	0	0	0	2.62854	0	0	0	0	0	0	0	0	1.27276	0	0	0	0	0	0	0	0	0	0	0	0	0	0	0	0	0	0	0	1.27276	0	0	0	0	0
TCACGGGCAGGGAATC.1_2	0	0	0	0	0	1.5033	3.28245	2.33447	2.62615	1.92096	1.92096	0	0	0	1.20327	0	0	0	0	0	0	0	0	1.20327	1.5033	0	0	0	0	0	0	0	0	0	0	0	0	0	0	0	1.5033	0	0.772652	0	0	0	0	0	0
TCAGCAAAGACTACCT.1_2	0	0	0	0	0	0.970022	3.20887	2.64646	3.1404	2.80705	2.21812	0	0	0	1.62826	0	0	0	0	0	0	0	0	0.598287	2.02181	0	0.970022	0	0	0	0	0	0	0	0	0	0	0	0	0.598287	1.45302	0	0.598287	0	0.598287	0	0	0	0
TCAGCCTGTAGACTGG.1_2	0	0	0	0	0	1.15303	3.37353	2.01535	2.26915	2.90921	2.01535	0	0	0	2.26915	0	0	0	0	0	0	0	0	0	2.01535	1.15303	0	0	0	0	0	0	1.15303	0	0	0	0	0	0	0	0	1.15303	0	0	0	0	0	0	0
TCAGGGCCAAATTGCC.1_2	0	0	0	0	0	1.77991	2.94834	2.38497	3.30651	2.02452	2.64936	0	0	0	1.77991	0	0	0	0	0	0	0	0	0.971958	1.45541	0	1.77991	0	0	0	0	0	0	0	0	0	0	0	0	0	1.45541	0	0.971958	0.971958	0	0	0	0	0
TCAGGGCGTTAAAGTG.1_2	0	0	0	0	0	0	3.17565	1.90741	3.48265	1.90741	2.90179	0	0	0	2.26212	0	0	0	0	0	0	0	0	0	0	0	1.35268	0	0	0	0	0	0	0	0	0	0	0	0	0	0	0	0	0	0	0	0	0	0
TCAGTCCAGACTTCCA.1_2	0	0	0	0	0	0	3.22736	2.69706	2.06914	2.4316	2.4316	0	0	0	2.06914	0	0	0	0	0	0	0	0	0	1.49493	0	0	0	0	0	0	0	0	0	0	0	0	0	0	0	2.4316	0	0	0	0	0	0	0	0
TCATCCGGTGTGCCTG.1_2	0	0	0	0	0	1.10776	3.62424	2.78543	2.90331	3.00875	2.20941	0	0	0	1.39658	0	0	0	0	0	0.700017	0	0	1.95766	1.39658	0	0.700017	0	0	0	0	0.700017	0	0	0	0	0	0	0	0	1.80318	1.10776	0	0.700017	0	0	0	0	0
TCATTCATCCGGTAGC.1_2	0	0	0	0	0	0	1.88126	0	2.49514	1.42986	0	0	0	0	0.584745	1.75219	0	0	0	0	0	0	0	0.951298	1.88126	0	0	0	0	0	0	0	0	0	0	0	0	0	0	0.584745	1.60396	0.584745	0	0.584745	0	0	0	0	0
TCATTCATCCTCTTTC.1_2	0	0	0	0	0	1.22253	3.78701	2.10259	2.35926	2.56333	2.73272	0	0	0	2.10259	0	0	0	0	0	1.22253	0	0	1.22253	1.22253	0	2.10259	0	0	0	0	0	0	1.22253	0	0	0	0	0	0	0	0	0	0	1.22253	0	0	0	0
TCCACGTCAGAACTTC.1_2	0	0	0	0	0	1.25905	3.26655	1.79909	2.40589	2.14782	2.40589	0	0	0	1.25905	0	0	0	0	0	0	0	0	1.25905	0	0	0	0	0	0	0	0	0	0	0	0	0	0	0	0	2.92609	0	1.25905	0	0	0	0	0	0
TCCCAGTTCGTAGCCG.1_2	0	0	0	0	0	0.933989	3.41274	1.40837	3.59804	2.32902	3.11905	0	0	0	2.32902	0	0	0	0	0	0	0	0	0	1.40837	0	0	0	0	0.933989	0	0	0	0	0	0	0	0	0	0	2.32902	0.933989	0	0	0	0	0	0	0
TCCCATGGTTGCATAC.1_2	0	0	0	0	0	0	3.54933	2.88452	3.69937	1.55908	1.89186	0	0	0	2.98428	0	0	0	0	0	0	0	0	0	1.05683	0	1.05683	0	0	0	0	0	0	0	0	0	0	0	0	0	0	0	0	0	0	0	0	0	0
TCCTCCCAGTTCCGTA.1_2	0	0	0	0	0	1.81677	3.67984	1.81677	3.46298	2.16653	2.63045	0	0	0	1.81677	0	0	0	1.81677	0	0	0	0	1.81677	1.27424	0	1.27424	0	0	0	0	0	0	0	0	0	0	0	0	0	0	0	0	0	0	0	0	0	0
TCCTTTCCAGGACGAT.1_2	0	0	0	0	0	0	3.47985	2.96262	3.39563	2.44104	3.55752	0	0	0	1.28681	0	0	0	0	0	0	0	0	0	1.28681	0	0	0	0	0	0	0	0	0	0	0	0	0	0	0	1.28681	0	1.28681	1.28681	0	0	0	0	0
TCCTTTCCAGGACTAG.1_2	0	0	0	0	0	0	2.43705	0	1.55356	2.21944	0	0	0	0	0	0.91281	0	0	0	0	0	0	0	0	0	0	0	0	0.557131	0	0	0	0	0	0	0	0	0	0	0	1.55356	0.557131	0	0.557131	0	0	0	0	0
TCGAAGTGTATAGGAT.1_2	0	0	0	0	0	0.69702	3.56286	3.18546	2.40492	3.2263	2.71527	0	0	0	0.69702	0	0	0	0	0	0	0	0	1.79821	1.79821	0	1.10377	0	0	0	0	0	0	0	0	0	0	0	0	0	1.3921	0.69702	0	0	0	0	0	0	0
TCGCACTCAACGGCCT.1_2	0	0	0	0	0	1.07361	3.07006	2.23491	2.67287	2.47767	0.495898	0	0	0	0.825904	0	0	0	0	0	0	0	0	0	2.00414	0	1.43743	0	0	0	0	0	0	0	0	0	0	0	0	0	2.83611	0.495898	0	0	0.495898	0	0	0	0
TCGGGTGAGAATTGTG.1_2	0	0	0	0	0	1.87726	3.44826	1.32649	2.23037	1.32649	3.01428	0	0	0	0	0	0	0	0	0	0	0	0	0	0	0	0	0	0	0	0	0	0	0	0	0	0	0	0	0	2.23037	1.32649	0	1.32649	2.23037	0	0	0	0
TCGGGTGAGCATCCTA.1_2	0	0	0	0	0	1.37843	3.32209	2.13081	2.9345	1.69617	2.13081	0	0	0	0.910007	0	0	0	0	0	0	0	0	0	1.93692	0	0	0	0	0	0	0	0	0	0	0	0	0	0	0	0	0	0	0	0	0	0	0	0
TCGGGTGTCGGCGATC.1_2	0	0	0	0	0	1.1605	3.30683	3.22314	3.30683	2.79366	2.27892	0	0	0	2.0248	0	0	0	0	0	0	0	0	1.1605	0	0	0	0	0	0	0	0	0	0	0	0	0	0	0	0	1.1605	0	0	0	0	0	0	0	0
TCGTGCTTCAATCGGT.1_2	0	0	0	0	0	1.32975	2.87247	1.32975	3.36041	2.23434	1.88102	0	0	0	1.32975	0	0	0	0	0	0	0	0	0	0	0	1.32975	0	0	0	0	0	0	0	0	0	0	0	0	0	1.32975	0	0	0	0	0	0	0	0
TCTATACCACGGATCC.1_2	0	0	0	0	0	1.54038	2.48483	1.54038	1.87173	1.71972	1.54038	1.71972	2.80832	1.0414	2.31904	2.12019	0	0	1.87173	0	1.71972	0	0	1.0414	1.71972	0	0.650548	0	0	0	0	0	0	0.650548	0	0	0	0	0	0	0.650548	0.650548	0	0	0	0	0	0	0
TCTCAGCCAATTGCTG.1_2	0	0	0	0	0	0	3.54153	2.13402	2.49924	2.76617	2.76617	0	0	0	1.55274	0	0	0	0	0	0	0	0	0	0	0	1.55274	0	0	0	0	0	0	0	0	0	0	0	0	0	1.55274	1.55274	0	0	0	0	0	0	0
TCTCAGCGTAGACAAT.1_2	0	0	0	0	0	0	3.13334	2.98642	2.81414	2.81414	1.98397	0	0	0	2.34251	0	0	0	0	0	0	0	0	0	1.41968	0	1.41968	0	0	0	0	0	0	0	0	0	0	0	1.41968	0	0	0	0	0	0	0	0	0	0
TCTGCCAAGGCGTCCT.1_2	0	0	0	0	0	1.74669	3.53074	0.94722	3.43373	2.48904	2.48904	0	0	0	0	0	0	0	0.94722	0	0	0	0	0	1.42481	0	0	0	0	0	0	0	0	0	0.94722	0	0	0	0	0	2.18523	0	0	0	0	0	0	0	0
TCTGGCTTCATCGCAA.1_2	0	0	0	0	0	1.46369	3.0928	2.39477	3.39416	2.16918	1.69179	0	0	0	0.745406	0	0	0	0	0	0	0	0	0	1.69179	0	0	0	0	0	0	0	0	0	0	0	0	0	0	0	2.92942	0	0.745406	0	0	0	0	0	0
TCTTAGTCAGCTAACT.1_2	0	0	0	0	0	1.48468	3.69526	2.7949	2.5609	2.5609	2.25485	0	0	0	1.81162	0	0	0	0	0	0	0	0	1.48468	0	0	0	0	0	0	0	0	0	0	0	0	0	0	0	0	2.25485	0.995758	0	0.995758	0	0	0	0	0
TCTTGCGTCTCCGTGT.1_2	0	0	0	0	0	0	2.75089	2.43965	3.65554	2.23807	2.87641	0	0	0	1.1294	0	0	0	0	0	0	0	0	0	0	0	1.1294	0	0	0	0	0	0	0	0	0	0	0	0	0	2.43965	1.1294	0	0	1.1294	0	0	0	0
TGAACGTTCGCTCCTA.1_2	0	0	0	0	0	1.32163	3.67613	2.48475	3.67613	2.48475	2.86204	0	0	1.32163	1.87165	0	0	0	0	0	0	0	0	1.32163	1.87165	0	0	0	0	0	0	0	0	0	0	0	0	0	0	1.32163	0	0	0	0	0	0	0	0	0
TGAATGCTCTATACTC.1_2	0	0	0	0	0	1.0151	3.48656	2.92296	2.44736	2.82356	1.50835	0	0	0	1.50835	0	0	0	0	0	0	0	0	0	1.0151	0	1.0151	0	0	0	0	0	0	0	0	0	0	0	0	0	1.50835	0	0	0	0	0	0	0	0
TGACCCTTCAAGAATG.1_2	0	0	0	0	0	1.09955	3.49787	1.61056	2.56624	1.94711	2.70936	0	0	0	0	0	0	0	0	1.09955	0	0	0	0	1.09955	0	1.09955	0	0	0	0	0	0	0	0	0	0	0	0	0	1.61056	0	0	0	0	0	0	0	0
TGACCCTTCTTTGCGC.1_2	0	0	0	0	0	0	2.57495	2.17456	2.43341	2.43341	1.82436	0	0	1.00538	1.6738	1.00538	0	0	1.49647	1.28077	1.49647	0	0	0.624052	1.6738	0	0.624052	0	0	0	0	0	0	0	0	0	0	0	0	0	1.00538	0	0.624052	0.624052	0	0	0	0	0
TGACGCGCACTTGTCC.1_2	0	0	0	0	0	1.48894	2.29498	2.36187	3.19214	1.87055	2.0624	0	0	0	1.48894	0	0	0	0	0	0	0	0	0	0.522645	0	1.11823	0	0	0	0	0	0	0	0	0	0	0	0	0	2.2233	0	0	0.522645	0	0.522645	0	0	0
TGACTCCCACACGCCA.1_2	0	0	0	0	0	1.32122	3.67559	1.32122	2.86152	2.22398	2.86152	0	0	0	2.69057	0	0	0	1.32122	0	0	0	0	0	1.32122	0	1.32122	0	0	0	0	0	0	0	0	0	0	0	0	0	0	0	0	0	0	0	0	0	0
TGAGACTTCTGGTTGA.1_2	0	0	0	0	0	1.70612	3.72733	3.54981	3.67159	3.05795	2.04915	0	0	0	2.50707	0	0	0	0	0	0	0	0	1.70612	2.50707	0	1.17982	0	0	0	0	0	0	0	0	0	0	0	0	0	1.70612	0	0	0	0	0	0	0	0
TGAGCGCAGACACACG.1_2	0	0	0	0	1.28986	1.28986	3.3997	1.83491	2.96661	1.83491	2.18569	0	0	0	2.18569	0	0	0	0	0	0	0	0	0	0	0	0	0	0	0	0	0	0	0	0	0	0	0	0	0	2.18569	1.28986	0	0	1.28986	0	0	0	0
TGAGTCACAAAGGCTG.1_2	0	0	0	0	0	1.59035	2.176	2.176	2.68575	1.92545	3.19593	0	0	0	1.08273	0	0	0	0	0	0	0	0	0	0	0	0	0	0	0	0	0	0	0	0	0	0	0	0	0	2.176	1.08273	0	0	0	0	0	0	0
TGAGTCACAATCTAGC.1_2	0	0	0	0	0	1.45081	2.91352	1.86319	2.01931	1.15616	2.78772	0	0	0	1.45081	0	0	0	1.86319	2.01931	0	0	0	0	1.45081	0.736614	0	0	0	0	0	0	0	0.736614	0	0	0	0	0	0	2.15431	0	0	0	0	0	2.37951	1.45081	1.15616
TGATGGTGTAGGTAGC.1_2	0	0	0	0	0	1.32304	3.13717	2.69288	3.35159	1.87328	2.86385	0	0	0	0	0	0	0	0	0	0	0	0	0	0	0	0	0	0	0	0	0	0	0	0	0	0	0	0	0	0	0	0	0	0	0	0	0	0
TGCAGATGTGAGTCAG.1_2	0	0	0	0	0	0	3.37296	2.29194	3.46978	1.69508	1.69508	0	0	0	1.37744	0	0	0	0	0	0	0	0	0	0.90921	0	0.90921	0	0	0	0	0	0	0	0	0	0	0	0	0	2.55403	0.90921	0	0	0	0	0	0	0
TGCATCCAGCAGGCAT.1_2	0	0	0	0	0	0	2.87922	3.30079	2.87922	1.88709	2.50146	0	0	0	1.05317	0	0	0	0	0	0	0	0	0	1.05317	0	0	0	0	0	0	0	0	0	0	0	0	0	0	0	0	0	0	0	0	0	0	0	0
TGCATCCCAACGATCT.1_2	0	0	0	0	0	1.25815	2.96897	1.47213	3.16421	1.6483	2.04343	0.609565	1.47213	0	1.92824	2.04343	0	0	1.47213	0.609565	1.92824	0	0	0	1.25815	0	0	0	0	0	0	0	0	0	0	0	0	0	0	0	1.79804	0	0	0	0	0	0	0	0
TGCGACGAGCGGGTTA.1_2	0	0	0	0	0	0	3.66053	3.32106	3.43828	2.69296	1.27616	0	0	0	1.27616	0	0	0	0	0	0	0	0	2.16889	2.34856	0	1.49151	0	0	0	0	0	0	0	0	0	0	0	0	0	1.49151	0	0	0	0	0	0	0	0
TGCGATATCTGGTGCG.1_2	0	0	0	0	0	0	3.33723	2.30728	2.77748	1.39021	2.30728	0	1.39021	0	1.39021	0	0	0	0	0	0	0	0	1.95038	0	0	0	0	0	0	0	0	0	0	0	0	0	0	0	0	1.39021	0	0	0	0	0	0	0	0
TGCTCCAGTCTGTGTA.1_2	0	0	0	0	0	1.42445	3.13936	2.7213	3.48295	2.7213	1.9894	0	0	0	0.94693	0	0	0	0	0	0	0	0	1.7463	0.94693	0	2.18481	0	0	0	0	0	0	0	0	0	0	0	0	0	2.3482	0	0	0	0	0	0	0	0
TGCTCGTTCTGACCCT.1_2	0	0	0	0	0	1.59207	3.64236	2.68775	3.19799	1.92729	2.37813	0	0	0	2.1779	0	0	0	0	0	0	0	0	1.59207	1.59207	0	1.08416	0	0	0	0	0	0	0	0	0	0	0	0	0	1.59207	1.08416	0	1.08416	0	0	0	0	0
TGCTTCGGTATGGGAC.1_2	0	0	0	0	0	1.69915	3.15044	2.04173	2.81196	0	2.29642	0	0	0	1.17392	0	0	0	0	0	0	0	0	0	1.69915	0	1.17392	0	0	0	0	0	0	0	0	0	0	0	0	0	2.04173	1.17392	0	0	1.17392	0	0	0	0
TGGGAAGAGACGCCCT.1_2	0	0	0	0	0	0	0	0	2.85841	0	3.52246	0	0	0	0	0	0	0	0	0	0	0	0	0	2.22104	0	0	0	0	0	0	0	0	0	0	0	0	0	0	0	2.22104	0	0	0	0	0	0	0	0
TGGTGATGTTCGTACA.1_2	0	0	0	0	0	1.15229	3.29529	2.26818	2.4704	2.63853	2.63853	0	0	0	2.01441	0	0	0	0	0	0	0	0	0	1.67352	0	1.67352	0	0	0	0	0	0	0	0	0	0	0	0	0	0	0	0	0	1.15229	0	0	0	0
TGTAAGCAGCGATGAC.1_2	0	0	0	0	0	1.91897	3.40352	2.8036	3.40352	3.3369	2.8036	0	0	0	1.91897	0	0	0	0	0	0	0	0	1.58432	0	0	1.07772	0	0	0	0	0	0	0	0	0	0	0	0	0	1.07772	1.07772	0	0	0	0	0	0	0
TGTAAGCCAGTAACGG.1_2	0	0	0	0	0	1.33509	3.45958	2.70816	2.24082	1.88717	3.15285	0	0	0	0	0	0	0	0	0	0	0	0	0	0	0	1.88717	0	0	0	0	0	0	0	0	0	0	0	0	0	1.33509	0	0	0	0	0	0	0	0
TGTCCACGTCGAACGA.1_2	0	0	0	0	0	0.958475	3.15734	2.36521	2.73887	2.00564	2.2015	0	0	0	1.43875	0	0	0	0	0	0	0	0	0.958475	0	0	0.958475	0	0	0	0	0	0	0	0	0	0	0	0	0	2.00564	0.958475	0	0.958475	0	0	0	0	0
TGTCCTGAGCCACAAG.1_2	0	0	0	0	0	0	2.99902	2.99902	1.99542	2.3545	2.99902	0	0	0	0	0	0	0	0	0	0	0	0	1.42974	0	0	0	0	0	0	0	0	0	0	0	0	0	0	0	0	0	0	0	0	0	0	0	0	0
TGTGATGAGTTTGTCG.1_2	0	0	0	0	0	0	3.11692	2.53514	3.37471	2.03327	1.46314	0	0	0	0	0	0	0	0	0	0	0	0	0	0.978233	0	0	0	0	0	0	0	0	0	0	0	0	0	0	0.978233	2.53514	0	0	0	0	0	0	0	0
TGTTACTCAATCGCAT.1_2	0	0	0	0	0	1.83424	3.22676	2.44415	3.73841	2.6119	1.83424	0	0	0	1.42461	0	0	0	0.718853	0	0	0	0	0	1.65026	0	1.13274	0	0	0	0	0	0	0	0	0	0	0	0	0	1.83424	0	0	0	0	0	0	0	0
TGTTACTGTCTACAGT.1_2	0	0	0	0	0	0	3.85937	1.86609	3.43548	2.68495	2.85584	0	0	0	1.31681	0	0	0	0	0	0	0	0	0	1.86609	0	1.31681	0	0	0	0	0	0	0	0	0	0	0	0	0	2.2186	1.31681	0	0	0	0	0	0	0
TGTTCCGCAACACGTT.1_2	0	0	0	0	0	0	0.878901	1.33934	1.89206	0	0.878901	0	0	0	0	0	0	0	0	0	0	0	0	0	0.878901	0	0	0.878901	0	0	0	0	0	0	0	0	0	0	0	0	0	0	0	0	0	0	0	0	0
TTACCATAGTATGGCG.1_2	0	0	0	0	0	1.91132	3.78907	4.07108	2.7347	2.7347	2.90614	0	0	0	2.26624	0	0	0	0	0	0	0	0	0	2.52765	0	1.3561	0	0	0	0	0	0	0	0	0	0	0	0	0	0	1.3561	1.3561	1.91132	0	0	0	0	0
TTACGCCCAAGTCCAT.1_2	0	0	0	0	0	0.737608	2.97276	2.156	3.19683	2.156	1.45227	0	0	0	0.435324	0	0	0	0	0	0	0	0	0.737608	1.67966	0	0.435324	0	0	0	0	0	0	0	0	0	0	0	0	0	1.15747	0.435324	0	0.435324	0	0	0	0	0
TTATTGCTCTTGGATG.1_2	0	0	0	0	0	0	3.68262	2.88777	3.7976	1.76538	2.88777	0	0	0	1.76538	0	0	0	0	0	1.23019	0	0	1.23019	0	0	1.23019	0	0	0	0	0	0	0	0	0	0	0	0	0	0	1.76538	0	0	0	0	0	0	0
TTCAATCTCTTAAGGC.1_2	0	0	0	0	0	0.987757	2.97232	2.24347	2.78296	2.04651	1.80099	0	0	0	0	0	0.987757	0	0	0	0	0	0	0	1.47486	0	0.987757	0	0	0	0	0	0	0	0	0	0	0	0.987757	0	2.40796	0.987757	0	0	0	0	0	0	0
TTCACGCAGATTGAGT.1_2	0	0	0	0	1.43241	0	3.39111	2.62141	3.00234	1.43241	3.00234	0	0	0	2.35767	0	0	0	0	0	0	0	0	0	1.99844	0	0	0	0	0	0	0	0	1.43241	0	0	0	0	0	0	2.35767	0	0	0	0	0	0	0	0
TTCACGCCAAAGGTTA.1_2	0	0	0	0	0	0.939367	3.25555	1.73608	1.73608	2.98064	1.73608	0	0	0	0	0	0	0	0	0	0	0	0	1.41506	1.41506	0	0	0	0	0	0	0	0	1.41506	0	0	0	0	0	0	2.47725	0.939367	0	0	0	0	0	0	0
TTCAGGAAGTGCACTT.1_2	0	0	0	0	0	1.34873	2.84283	2.59234	2.4388	2.15254	1.74993	0	0	0.668261	2.15254	1.06529	1.74993	1.74993	1.34873	1.90286	2.03548	0	0	1.06529	2.03548	0	0	0	0	0	0	0	0	0	0	0	0	0	0	0	0.668261	0	0.668261	0	0	0	0	0	0
TTCATGTGTACAGTAA.1_2	0	0	0	0	0	0	3.42858	1.94113	1.94113	1.94113	2.29756	0	0	0	2.29756	0	0	0	0	0	0	0	0	0	1.38211	0	1.38211	0	0	0	0	0	0	0	0	0	0	0	0	0	1.38211	0	0	1.38211	0	0	0	0	0
TTCCAATGTAGGAGGG.1_2	0	0	0	0	0	0	2.89102	2.51293	1.8977	2.2519	2.89102	0	0	0	2.51293	0	0	0	0	0	0	0	0	0	1.34424	0	0	0	0	0	0	0	0	0	0	0	0	0	0	0	1.34424	0	0	0	0	0	0	0	0
TTCCGTGTCTGCACCT.1_2	0	0	0	0	0	1.3271	3.75071	2.49158	3.81378	2.23112	3.44906	0	0	0	1.87796	0	0	0	0	0	0	0	0	0	0	0	0	0	0	0	0	0	0	0	0	0	0	0	0	0	0	0	0	0	0	0	0	0	0
TTCCTAACAAAGCTCT.1_2	0	0	0	0	0	1.45996	3.18389	2.39035	3.85611	2.02967	2.76481	0	0	0	2.65487	0	0	0	0	0	0	0	0	0	0.975651	0	1.78485	0	0	0	0	0	0	0	0	0	0	0.975651	0	0	1.78485	0	0.975651	0	0	0	0	0	0
TTCTAGTGTCCTGGGT.1_2	0	0	0	0	0	1.369	3.30991	2.68648	3.11338	2.6176	2.05923	0	0	0	1.08325	0	0	0	0	0	0	0	0	1.08325	2.17669	0	1.369	0	0	0	0	0	0	0.681649	0	0	0	0	0	0	1.369	0	0	0	0	0	0	0	0
TTCTCTCGTCCGTACG.1_2	0	0	0	0	0	0	2.99517	2.55475	2.55475	2.55475	2.55475	0	0	0	1.21598	0	0	0	0	0	0	0	0	1.74871	2.55475	0	0	0	0	0	0	0	0	0	0	0	0	0	0	0	2.35084	0	0	0	0	0	0	0	0
TTCTCTCGTTAAGCAA.1_2	0	0	0	0	0	2.03024	3.25075	2.03024	2.53194	2.22678	2.65549	0.976063	0	0	2.22678	0.976063	0	0	2.39095	0	0	0	0	0.976063	1.46047	0	0	0	0	0	0	0	0	0	0	0	0	0	0	0	1.46047	0	0	0.976063	0.976063	0	0	0	0
TTCTGTATCGTTCTGC.1_2	0	0	0	0	0	1.11494	3.48938	2.4201	3.42479	2.85619	1.40465	0	0	0	0.705419	0	0	0	0	0	0	0	0	0.705419	1.11494	0	1.629	0	0	0	0	0	0	0	0	0	0	0.705419	0	0	1.81213	0	0	0	0	0	0	0	0
TTGAGTGGTCACAATC.1_2	0	0	0	0	0	1.39475	2.90101	1.95557	3.50743	1.95557	0.698795	0	0	0.698795	0.698795	0	0	0	0	0	0	0	0	0	1.10614	0	0	0	0	0	0	0	0	0	0	0	0	0	0	0	2.49524	0	0	0	0	0	0	0	0
TTGCATTTCACCTGGG.1_2	0	0	0	0	0	1.2195	3.38865	2.09881	2.09881	2.55936	2.87348	0	0	0	1.75284	0	0	0	0	0	0	0	0	1.2195	1.2195	0	1.2195	0	0	0	0	0	0	0	0	0	0	0	0	0	1.2195	0	0	0	1.75284	0	0	0	0
TTGCCTGGTCGCACGT.1_2	0	0	0	0	0	0	2.27803	1.36587	2.37309	1.36587	1.36587	0	0.679579	0	1.92254	2.17297	2.05557	0.679579	2.45989	1.58764	2.05557	0	0	0.679579	1.58764	0	1.36587	0	0	0	0	0	0	0	0	0	0	0	0	0	0	0	0	0	0	0	0	0	0
TTGCCTGTCTCCGAGG.1_2	0	0	0	0	0	1.02029	2.09137	2.16186	2.09137	2.16186	1.93345	0	0	0	1.3754	0	0	0	0	0	0	0	0	1.63692	1.3754	0	0	0	0	0	0	0	0	0.464571	0	0	0	0	0	0	1.21352	0.780545	0.464571	0	0	0	0	0	0
TTGCGTCAGTAGTCTC.1_2	0	0	0	0	0	0	3.41982	1.77957	3.41982	3.03058	0	0	0	0	1.24233	0	0	0	0	0	0	0	0	0	0	0	0	0	1.24233	0	0	0	0	0	0	0	0	0	0	0	1.77957	1.77957	0	0	0	0	0	0	0
TTGGGTAAGCTCTGTA.1_2	0	0	0	0	0	0	3.31026	2.02789	2.65297	2.44728	1.60117	0	0	0	0	0	0	0	0	0	0	0	0	0	1.60117	0	1.60117	0	0	0	0	0	0	0	0	0	0	0	0	0	1.29177	0	0	0	0	0	0	0	0
TTGGGTACACTAGAGG.1_2	0	0	0	0	0	0	3.28971	1.87734	2.86837	2.63315	1.04569	0	0	0	1.87734	0	0	0	0	0	0	0	0	1.54559	1.04569	0	1.54559	0	0	0	0	0	0	0	0	0	0	0	0	0	1.54559	0	0	0	0	0	0	0	0
TTGTTCACACGAGAAC.1_2	0	0	0	0	0	0	3.81606	2.93225	3.3198	2.29101	0	0	0	0	2.66217	0	0	0	0	0	0	0	0	0	1.69423	0	0	0	0	0	0	0	0	0	0	0	0	0	1.69423	0	2.29101	0	0	0	0	0	0	0	0
TTTACGTGTCGATTTG.1_2	0	0	0	0	0	0	3.76488	2.24408	3.46312	2.24408	1.89027	0	0	0	2.71157	0	0	0	0	0	0	0	0	0	1.33778	0	0	0	0	0	0	0	0	0	0	0	0	0	0	0	1.33778	0	0	1.33778	0	0	0	0	0
TTTCAGTTCTACGGGC.1_2	0	0	0	0	0	0	3.32649	1.07062	2.52597	2.79346	1.07062	0	0	0	1.57575	0	0	0	0	0	1.07062	0	0	1.07062	2.15972	0	1.07062	0	0	0	0	0	0	0	0	0	0	0	0	0	2.52597	0	0	0	0	1.07062	0	0	0
TTTCCTCAGGTTGCCC.1_2	0	0	0	0	0	0	3.55739	1.23363	3.85524	0	1.23363	0	0	0	1.23363	0	0	0	0	0	0	0	0	0	1.76941	0	0	0	0	0	0	0	0	0	0	0	0	0	0	0	1.76941	0	0	0	1.23363	0	0	0	0
TTTCGATCAGAGGCAT.1_2	0	0	0	0	0	1.20564	3.24097	1.20564	2.85488	1.50593	1.20564	0	0	0	0.774475	0	0	0	0	0	0	0	0	0.774475	1.73657	0	0.774475	0	0	0	0	0	0	0	0	0	0	0	0	0	2.54117	0.774475	0	1.20564	0	0	0	0	0
TTTGACTTCTGTTGGA.1_2	0	0	0	0	0	1.04905	3.48229	2.76251	2.76251	2.13058	2.13058	0	0	0	2.13058	0	0	0	0	0	0	0	0	0	1.04905	0	1.04905	0	0	0	0	0	0	0	1.04905	0	0	0	0	0	2.32969	1.04905	0	0	0	0	0	0	0
TTTGTTGCACAGTATC.1_2	0	0	0	0	0	1.07977	3.10835	2.27707	1.92162	2.45891	2.05464	0	0	0	0	0	0	0	0	0	0	0	0	1.36508	1.36508	0	0	0	0	0	0	0	0	0	0	0	0	0.679051	0	0	2.37212	0	0	0	0	0	0	0	0
AAACCCAAGGTCCCTG.1_1	0	0	0	0	0	0	2.68666	1.92628	3.19687	2.5438	2.68666	0	0	0	2.17686	0	0	0	1.08338	0	0	0	0	0	1.59113	0	1.08338	0	0	0	0	0	0	0	0	0	0	1.08338	0	0	2.37707	1.59113	0	0	0	0	0	0	0
AACGAAAAGTCTAGAA.1_1	0	0	0	0	0	1.31243	3.42969	1.31243	1.86103	1.31243	1.86103	0	0	0	2.85019	0	0	0	0	0	0	0	0	0	1.31243	0	1.86103	0	0	0	0	0	1.31243	0	0	0	0	0	0	0	0	0	0	0	0	0	0	0	0
AAGTACCAGGCCTGCT.1_1	0	0	0	0	0	1.82089	3.07774	2.17088	3.74759	2.635	2.42963	0	0	0	1.27778	0	0	0	0	0	0	0	0	0	1.27778	0	0	0	0	0	0	0	0	0	0	0	0	0	0	0	0	0	0	0	0	0	0	0	0
ACCCTTGAGCGCACAA.1_1	0	0	0	0	1.26614	0	3.79101	3.45206	3.52967	2.79011	2.93544	0	0	0	0	0	0	0	0	0	0	0	0	0	0	0	0	0	0	0	0	0	0	0	0	0	0	0	0	0	0	1.26614	0	0	0	0	0	0	0
ACGATGTGTATAGGAT.1_1	0	0	0	0	0	0	2.37282	1.7688	3.50932	1.7688	2.37282	0	0	0	0.963659	0	0	0	0	0	0	0	0	1.7688	2.37282	0	0	0	0	0	0	0	0	1.44516	0	0	0	0	0	0	1.7688	0.963659	0.963659	0.963659	0	0	0	0	0
AGAACAAAGTCTGCGC.1_1	0	0	0	0	1.66966	1.66966	3.43953	2.26392	4.04366	1.66966	3.43953	0	0	0	2.26392	0	0	0	0	0	0	0	0	0	0	0	0	0	0	0	0	0	1.66966	0	0	0	0	0	0	1.66966	1.66966	0	0	0	0	0	0	0	0
AGATGCTAGGCGCTTC.1_1	0	0	0	0	0	1.40441	3.59295	2.88493	2.88493	3.18007	2.79519	0	0	0	1.7245	0	0	0	0	0	0	0	0	1.7245	1.7245	0	0.930813	0	0	0	0	0	0	0	0	0	0	0	0	0	0.930813	1.7245	0.930813	0	0	0	0	0	0
AGGAAATGTTCGGTCG.1_1	0	0	0	0	0	0	0	0	1.71859	0	1.71859	0	0	1.71859	1.71859	0	0	0	0	0	0	0	0	2.68988	1.71859	0	0	0	0	0	0	0	0	0	1.71859	0	0	0	0	0	0	0	0	0	0	0	0	0	0
AGGTCTAGTTGGGCCT.1_1	0	0	1.18531	0	0	1.71261	3.62026	1.71261	3.25766	2.51434	2.68309	0	0	0	2.95353	0	0	0	0	0	0	0	0	1.18531	1.18531	0	2.51434	0	0	0	0	0	0	0	0	0	0	0	0	0	1.18531	1.18531	0	0	0	0	0	0	0
AGGTGTTTCGGCTGGT.1_1	0	0	0	0	0.6918	0	2.77006	0	2.99317	0	1.38427	0	0	0	0.6918	0	0	0	0	0	0	0	0	1.09682	0.6918	0	0	0	0	0	0	0	0	0	0	0	0	0	0	0	1.38427	0.6918	0.6918	0	0	0	0	0	0
ATGGAGGCACATTCTT.1_1	0	0	0	0	0	0	3.80907	2.34677	2.81858	2.61025	2.34677	0	0	0	0	0	0	0	0	0	0	0	0	0	1.98804	0	0	0	0	0	0	0	1.42325	0	0	0	0	0	0	0	0	0	1.98804	0	0	0	0	0	0
ATGGGAGTCCATTCAT.1_1	0	0	0	0	0	0	2.13415	0	3.4275	1.90667	0.453027	0	0	0	0.453027	0.453027	0	0	0	0	0	0	0	0	0.453027	0	0.453027	0	0	0	0	0	1.19158	0	0.763667	0	0	0	0	0	1.61173	1.19158	0.763667	0.763667	0.453027	0	0	0	0
ATTCATCAGGTTCAGG.1_1	0	0	0	0	0	0	3.82403	0	3.7309	1.62367	2.21302	0	0	0	0	0	0	0	0	0	0	0	0	1.62367	0	0	0	0	0	0	0	0	0	0	0	0	0	0	0	0	0	1.62367	0	0	0	0	0	0	0
CACCGTTTCGAAACAA.1_1	0	0	0	0	0	0	3.43238	2.4926	2.17075	3.71195	3.04294	0	1.8789	0	2.17075	0	0	0	0	0	0	0	0	2.28992	1.8789	0	1.16892	0	0	0	0	0	0	0.746338	0	0	0	0	0	0	1.69324	0	0.746338	0	0.746338	0	0	0	0
CACTGGGCATAACAGA.1_1	0	0	0	0	0	0	3.833	1.29715	3.833	2.65986	2.65986	0	0	0	1.29715	0	0	0	0	0	0	0	0	1.84336	1.29715	0	0	0	0	0	0	0	0	0	0	0	0	0	0	0	1.29715	0	1.29715	1.29715	0	0	0	0	0
CATAAGCTCCGCGAGT.1_1	1.21116	0	0	0	0	0	3.96769	2.34464	3.29328	1.74305	2.54842	0	0	0	2.54842	0	0	0	0	0	0	0	0	0	0	0	1.21116	0	0	0	0	0	0	0	0	0	0	0	0	0	0	1.21116	1.21116	0	0	0	0	0	0
CCAAGCGCAGCAGTCC.1_1	0	0	0	0	0	0	3.4496	0	2.31711	1.95975	1.95975	0	0	0	1.95975	0	0	0	0	0	0	0	0	0	1.39842	0	1.39842	0	0	0	0	0	1.39842	0	0	0	0	0	0	0	1.39842	0	1.39842	0	0	0	0	0	0
CCTCACATCAAATGCC.1_1	0	0	0	1.28568	0	1.28568	3.62806	2.18057	3.30216	2.64515	1.83006	0	0	0	1.28568	0	0	0	0	0	0	0	0	0	1.28568	0	0	0	0	0	0	0	0	0	0	0	0	0	0	0	1.28568	0	0	0	1.28568	0	0	0	0
CTAGACAAGGATGGCT.1_1	0	0	1.91108	0	0	0	2.90587	1.91108	1.91108	0	0	0	0	0	0	0	0	0	0	0	0	0	0	0	0	0	0	0	0	0	0	0	0	0	0	0	0	0	0	0	0	1.91108	0	1.91108	0	0	0	0	0
CTCCACATCACTCGAA.1_1	0	0	0	0	0	1.8211	3.19064	2.63524	2.80554	3.54562	2.42986	0	0	0	1.8211	0	0	0	0	0	0	0	0	0	1.8211	0	1.27797	0	0	0	0	0	1.27797	0	0	0	0	0	0	0	1.8211	1.27797	1.27797	0	0	0	0	0	0
CTCCCTCAGATGTTAG.1_1	0	0	0	0	0	0.541358	1.35412	0	1.6696	2.10211	0	0	0	0	0.890636	1.90906	0	0	0	0	0	0	0	1.90906	0.890636	0	0	0	0	0	0	0	0	0.541358	0.541358	0	0	0	0	0	1.35412	0.541358	0.890636	1.35412	0	0	0	0	0
CTCCCTCAGCGTCTGC.1_1	0	0	0	0	0	2.05774	3.73695	2.41969	2.89429	2.68489	1.48481	0	0	0	2.41969	0	0	0	0	0	0	0	0	0	0	0	0	0	0	0	0	0	0	0	0	0	0	0	0	0	1.48481	0	0	0	0	0	0	0	0
CTCTGGTGTCCTTAAG.1_1	0	0	0	0	1.2425	0	2.90416	1.2425	3.14322	2.7591	2.12737	0	0	0	2.38482	0	0	0	0	0	0	0	0	1.2425	1.77978	0	1.2425	0	0	0	0	0	0	0	0	0	0	0	0	0	0	0	0	1.2425	0	0	0	0	0
CTGGACGGTGCTTATG.1_1	0	0	0	0	0	0	3.3875	2.46146	2.09777	2.46146	2.93757	0	0	0	2.46146	0	0	0	1.52038	0	0	0	0	0	1.52038	0	0	0	0	0	0	0	0	0	0	0	0	0	0	0	0	0	1.52038	0	0	0	0	0	0
CTTCCTTAGTAACAGT.1_1	0	0	0	0	1.51344	0	3.85122	2.45333	2.92915	3.10252	2.08997	0	0	0	2.08997	0	0	0	0	0	0	0	0	0	0	0	1.51344	0	0	0	0	0	0	0	0	0	0	0	0	0	0	1.51344	2.08997	0	0	0	0	0	0
GACGCTGCACTTGGCG.1_1	0	0	0	0	0	0	2.82896	0	0.95273	0.723605	0	0	0	0	0.723605	0	0	0	0	0	0	0	0	0.723605	0	0	0.425873	0	0	0	0	0	0	0.723605	0	0	0	0.425873	0	0	1.43164	0.425873	0.95273	0.425873	0.425873	0	0	0	0
GATCAGTCACGTTCGG.1_1	0	0	1.33736	0	0	0	3.46257	1.33736	2.88222	3.02834	2.24357	0	0	0	2.24357	0	0	0	0	0	0	0	0	0	1.33736	0	1.33736	0	0	0	0	0	0	0	0	0	0	0	0	0	1.88979	1.33736	0	0	1.33736	0	0	0	0
GCAACATGTACTTGTG.1_1	0	0	0	0	0.511466	0	2.56643	0	4.14471	0.848213	1.09968	0.511466	0	0	0.511466	0	0	0	0	0	0	0	0	1.09968	0.511466	0	0.511466	0	0	0	0	0	0	0	0	0	0.848213	0	0	0	1.46757	0.511466	0.511466	0.848213	0	0	0	0	0
GCGTTTCTCTGTTGGA.1_1	0	0	0	0	0.813299	0	3.88574	2.28109	2.40177	2.77658	0	0	0	0	0.813299	0	0	0	0	0	0	0	0	0.813299	1.25581	0.813299	0.813299	0	0	0	0	0	1.25581	0	0	0	0	0	0	0	0.813299	0	0	1.25581	0	0.813299	0	0	0
GGAGAACAGCACGGAT.1_1	0	0	0	0	0	1.24956	2.76838	1.24956	2.76838	1.78802	2.91352	0	0	0	2.13611	1.24956	0	0	0	0	0	0	0	1.24956	0	0	0	0	0	0	0	0	0	0	0	0	0	0	0	0	2.39381	1.24956	0	0	0	1.24956	0	0	0
GGAGATGGTTGGGAAC.1_1	0	0	0	0	0	1.28852	3.55981	2.81927	3.63189	1.83336	3.39792	0	0	0	2.18406	0	0	0	0	0	0	0	0	0	2.44319	0	0	0	0	0	0	0	0	0	0	0	0	0	0	0	0	0	0	0	1.83336	0	0	0	0
GGAGGTACAATTCGTG.1_1	0	0	0.725717	0	0.725717	1.14181	2.89367	2.62427	2.89367	2.76801	2.25441	0	0	0	1.84547	0	0	0	0	0	0	0	0	1.66105	1.66105	0	1.14181	0	0	0	0	0	0	0	0	0	0	0	0	0	0.725717	0	1.14181	0.725717	0	0	0	0	0
GGGATCCAGGTCTACT.1_1	0	0	0	0	0	1.3433	3.03599	2.38975	3.37815	2.08929	2.08929	0	0	0	2.08929	0	0	0	0.882042	0	0	0	0	0	0	0	0	0	0	0	0	0	0.882042	0	0	0	0	0	0	0	0.882042	0	0	0	0	0	0	0	0
GGGTAGATCGATAACC.1_1	0	0	0	0	0	0	3.49693	1.36363	1.36363	2.27533	3.06211	0	0	0	2.74418	0	0	0	0	0	0	0	0	0	0	0	0	0	0	0	0	0	0	0	0	0	0	0	0	0	0	0	0	0	0	0	0	0	0
GGGTGTCAGCACCAGA.1_1	0	0	0	1.07862	0	1.07862	2.80487	2.37053	3.46729	1.5854	2.67995	0	0	0	1.5854	0	0	0	0	0	0	0	0	1.07862	0	0	1.07862	0	0	0	0	0	0	0	0	0	0	0	0	0	2.67995	1.07862	1.07862	0	0	0	0	0	0
GGGTTTATCCTCACCA.1_1	0	0	0	0	0	0	3.77346	1.29696	3.21581	2.45382	3.10303	0	0	0	2.97589	0	0	0	0	0	0	0	0	1.29696	2.45382	0	1.29696	0	0	0	0	0	0	1.29696	0	0	0	0	0	1.29696	0	0	0	0	0	0	0	0	0
GTCAAGTCAACACAAA.1_1	0	0	0	0	0	1.02439	2.60252	2.20103	2.88822	2.09698	1.30239	0	0.638003	0.638003	1.51969	1.30239	1.69809	1.84943	1.69809	2.09698	1.69809	0	0	1.30239	1.51969	0	1.30239	0	0	0	0	0	0	0.638003	0	0	0	0	0	0	1.51969	1.02439	1.02439	0	0	0	0	0	0
GTGGCGTAGAAATCCA.1_1	0	0	0	0	0	0	0	1.43973	0	2.36638	0	0	0	0	1.43973	0	0	0	0	0	0	0	0	1.43973	0	0	0	0	0	0	0	0	0	1.43973	0	0	0	0	0	0	0	1.43973	0	0	0	0	0	0	0
GTGTGGCCACTCCGAG.1_1	0	0	0	0	0	1.25366	3.77398	1.7928	3.65188	2.39903	1.7928	0	0	0	2.14117	0	0	0	0	0	0	0	0	0	0	0	0	0	0	0	0	0	0	0	0	0	0	0	0	0	1.7928	2.14117	0	0	0	0	0	0	0
GTGTTAGCACGCTGCA.1_1	0	0	0	0	0	1.35695	3.23934	2.90723	4.09649	2.10546	1.91231	0	0	0	0.892887	0	0	0	0	0	0	0	0	0	0	0	0.892887	0	0	0	0	0	0	0	0	0	0	0	0	0	2.90723	0.892887	0.892887	0.892887	0	0	0	0	0
GTTGTAGCATGTGGCC.1_1	0	0	0	0	0	1.06494	3.17002	1.26249	4.13444	2.28947	0.490757	0	0	0	1.06494	0	0	0	0	0	0	0	0	0	1.56889	0	0	0	0	0	0	0	0	0	0	0	0	0	0	0	1.26249	0.818504	0.490757	0	0	0	0	0	0
GTTGTAGTCACCATAG.1_1	0	0	0	0	1.09304	2.39029	3.28778	2.70025	3.28778	3.12749	2.39029	0	0	0	1.93874	0	0	0	0	0	0	0	0	1.60275	1.09304	0	0	0	0	0	0	0	1.09304	0	0	0	0	0	0	0	2.55723	1.09304	1.09304	0	0	0	0	0	0
TACCTGCAGCAATTAG.1_1	0	0	0	0	0	0	2.28557	0.551551	3.31397	1.37214	0.551551	0	0	0	1.16559	0	0	0	0	0	0	0	0	0.551551	0	0	0	0	0	0	0	0	0	0	0.551551	0	0.551551	0	0	0	0.551551	0	0	0.551551	0	0	0	0	0
TATCTTGAGTGGCAGT.1_1	0	0	0	1.58741	0	1.58741	3.01824	2.53949	2.53949	3.19238	1.58741	0	0	0	1.58741	0	0	0	0	0	0	0	0	1.58741	2.53949	0	1.58741	0	0	0	1.58741	0	0	0	0	0	0	0	0	0	0	0	0	0	0	0	0	0	0
TCAGTCCGTATCTCGA.1_1	0	0	0	0	0	0	2.02309	2.38348	3.02941	2.02309	2.02309	0	0	0	0	0	0	0	0	0	0	0	0	0	1.45415	0	0	0	0	0	0	0	0	0	0	0	0	0	0	0	2.85671	0	0	1.45415	0	0	0	0	0
TCCTCCCCATCCTGTC.1_1	0	0	0	0	0	1.45448	2.72282	2.97551	3.22167	2.02347	2.02347	0	0	0	2.02347	0	0	0	0	0	0	0	0	0.73912	2.27755	0	0	0	0	0	0	0	0	0	0	0	0	0	0	0	0.73912	0	0	0.73912	0	0	0	0	0
TCGATTTGTCGTAATC.1_1	0	0	0	0	0	0	2.59091	0	3.18391	1.72779	0	0.93324	0	0	0	0	0	0	0	0	0	0	0	0.93324	0	0	0	0.93324	0	0	0	0.93324	0	0	0.93324	0	0	0	0	0	0.93324	0.93324	1.40744	1.40744	0.93324	0	0	0	0
TCTACATGTACGGTTT.1_1	0	0	0	0	0	1.22848	3.40095	2.88549	1.95162	3.27217	1.95162	0	0	0	1.95162	0	0	0	0	0	0	0	0	1.22848	2.36689	0	0	0	0	0	0	0	0	0	0	0	0	0	0	0	0.792097	0.792097	0	0.792097	0	0	0	0	0
TCTTAGTCAGGCGTTC.1_1	0	0	0	0	1.33262	1.88433	2.87615	1.88433	2.49847	2.23782	2.70503	0	0	0	1.88433	0	0	0	0	0	0	0	0	0	1.33262	0	0	0	0	0	0	0	0	0	0	0	0	0	0	1.33262	1.33262	1.33262	0	0	0	0	0	0	0
TGACGCGGTCGCAACC.1_1	0	0	0	0	0	0	3.36552	2.70633	3.69207	2.70633	2.70633	0	0	0	2.49975	0	0	0	0	0	0	0	0	0	0	0	1.33365	0	0	0	0	0	0	0	0	0	0	0	0	0	1.33365	1.33365	0	0	0	0	0	0	0
TGAGGTTCAGTTTCGA.1_1	0	0	0	0	0	2.16517	2.53164	2.16517	1.58063	2.79924	3.01013	0	0	0	2.53164	0	0	0	1.58063	0	0	0	0	0	0	0	0	0	0	0	0	0	0	0	0	0	0	0	0	0	0	0	0	1.58063	0	0	0	0	0
TGTACAGTCTCACCCA.1_1	0	0	0	0	0.963659	0.963659	1.7688	1.44516	2.20897	1.44516	1.7688	0	0	0	2.20897	0	0	0	0	0	0	0	0	0	0	0	1.44516	0	0	0	0	0	0	0	0	0	0.963659	0	0	0	0	0	0	0.963659	0	0	0	0	0
TTACCGCAGTTTCTTC.1_1	1.35652	0	0	0	0	0	3.39541	2.26675	2.52818	2.26675	1.91181	0	0	0	1.91181	0	0	0	0	0	0	0	0	0	1.91181	0	1.35652	0	0	0	0	0	0	0	0	0	0	0	0	0	0	0	0	1.35652	0	0	0	0	0
TTACCGCCAGGAACCA.1_1	0	0	0	0	0	1.37258	3.41625	2.75541	3.59309	2.54804	2.75541	0	0	0	2.75541	0	0	0	0	0	0	0	0	1.37258	1.37258	0	0	0	0	0	0	0	0	0	0	0	0	0	0	0	1.37258	1.37258	0	0	0	0	0	0	0
TTCATTGTCCCACAGG.1_1	0	0	0	0	0	1.31282	3.85404	1.31282	3.33813	2.67987	2.99656	0	0	0	0	0	0	0	0	0	0	0	0	0	1.31282	0	0	0	0	0	0	0	2.47373	2.21375	0	0	0	0	0	0	0	1.31282	0	0	0	0	0	0	0
TTGTGGACACTGCTTC.1_1	0	0	0	0	0	2.13353	3.29792	2.13353	3.29792	2.87641	2.64106	0	0	0	2.13353	0	0	0	0	0	0	0	0	0	1.88456	0	0	0	0	0	0	0	0	1.05123	0	0	0	0	0	0	2.13353	0	0	0	0	0	0	0	0
AAACCCACAAAGACGC.1_2	0	0	0	0	0	0	0	0	0	0	0	0	0	0	3.0962	1.83712	0	0	2.44728	0	1.29177	0	0	0	0	0	0	0	0	0	0	0	1.83712	2.44728	0	0	0	0	0	0	0	1.29177	0	0	0	0	0	0	0
AAACCCACAAGTATAG.1_2	0	0	0	0	0	0	0	0	0	0	0	0	0	0.620096	2.06342	0	0	0	2.16699	0.620096	2.74758	0	0	0	1.66686	0	0.620096	0	0	0	0	0	0	0	0	0	0	0	0	0	0.999975	0	0	0.620096	0	0	0	0	0
AAACCCAGTACAAGTA.1_2	0	0	0	0	0	0	0	0	0	0	0	0	0	2.06542	2.83753	2.06542	0	0	2.69309	2.83753	2.3209	0	0	0	0	0	0	0	0	0	0	0	1.19277	0	1.19277	0	0	0	0	0	0	0	0	1.19277	0	0	0	0	0
AAACCCAGTTCTCTCG.1_2	0	0	0	0	0	0	0	0	0	0	0	1.14392	1.14392	2.45918	2.00379	2.00379	0	0	2.77092	2.25718	2.89659	0	0	0	2.00379	0	0	0	0	0	0	0	0	0	0	0	0	1.14392	0	0	0	0	1.14392	1.14392	0	0	0	0	0
AAACGAAGTAGGACTG.1_2	0	0	0	0	0	0	0	0	0	0	0	1.27573	0	0	2.63236	0	0	0	2.16836	0	1.27573	0	0	0	1.27573	0	0	0	0	0	1.27573	0	0	0	0	0	0	1.27573	0	0	0	0	0	0	0	0	0	0	0
AAACGAATCATCTATC.1_2	0	0	0	0	0	0	0	0	0	0	0	1.74598	2.09152	1.21365	3.10421	1.21365	0	0	2.55169	0	2.86564	0	0	0	0	0	0	0	0	0	0	0	0	0	0	0	0	0	0	0	0	0	0	0	0	0	0	0	0
AAACGAATCCCATGGG.1_2	0	0	0	0	0	0	0	0	0	0	0	1.51806	0.782892	2.23158	1.93715	1.93715	0	0	1.7494	0	2.45874	0	0	0	2.09516	0	0	0	0	0	0	0	0	0	0	0	0.782892	0	0	0	0	0	0	0.782892	0	0	0	0	0
AAACGCTTCTCTTGCG.1_2	0	0	0	0	0	0	0	0	0	0	0	1.06961	1.57453	1.57453	2.66721	2.35813	0	0	0	0	1.90846	0	0	0	1.06961	0	1.06961	0	0	0	0	0	0	0	0	0	0	0	0	0	0	0	0	0	0	0	0	0	0
AAAGAACCAGTAGAGC.1_2	0	0	0	0	0	0	0	0	0	0	0	1.94642	0	2.70861	2.5655	2.19776	0	0	2.5655	0	2.19776	0	0	0	1.09901	0	0	0	0	0	0	0	0	0	0	0	0	0	0	0	0	0	0	0	0	0	0	0	0
AAAGAACCATATGAAG.1_2	0	0	0	0	0	0	0	0	0	0	0	0	0	2.01207	2.01207	1.44442	0	0	2.84473	0	2.63602	0	0	0	0	0	0	0	0	0	0	0	0	0	0	0	0	0	0	0	0	1.44442	0	1.44442	0	0	0	0	0
AAAGAACGTATGGAGC.1_2	0	0	0	0	0	0	0	0	0	0	0	0	1.98289	0	2.34138	1.41873	0	1.41873	0	0	2.34138	0	0	0	0	0	0	0	0	0	0	0	2.34138	1.41873	1.41873	1.41873	0	0	0	0	0	0	0	1.41873	0	0	0	0	0
AAAGAACGTTCTCTAT.1_2	0	0	0	0	0	0	0	0	0	0	0	1.9262	0	1.36907	2.54371	2.28188	0	0	1.9262	0	0	0	0	0	1.36907	0	0	0	0	0	0	0	0	0	0	0	0	0	0	0	0	0	0	0	0	0	0	0	0
AAAGAACTCTCAAAGC.1_2	0	0	0	0	0	0	0	0	0	0	0	1.13603	0	1.65418	2.53601	2.35278	0	0	1.99377	0.721343	2.53601	0	0	0	2.12827	0	0	0	0	0	0	0	0	0	0	0	0	0	0	0	0	0	0	0	0	0	0	0	0
AAAGAACTCTGAGAAA.1_2	0	0	0	0	0	0	0	0	0	0	0	1.37316	1.37316	2.28681	2.06411	2.06411	0	0	3.11872	2.18164	2.81671	0	0	0	2.92782	0	0.684413	0	0	0	0	0	0	0	0	0	0	0	0	0	0	0.684413	0	0.684413	0	0	0	0	0
AAAGGATCACCGCTAG.1_2	0	0	0	0	0	0	0	0	0	0	0	0	0	1.02063	2.28997	2.59709	0	0	2.83171	0	3.02161	0	0	0	1.5151	0	0	0	0	0	0	0	0	0	0	0	0	0	1.02063	0	0	0	0	0	0	0	0	0	0
AAAGGATGTAGCCAGA.1_2	0	0	0	0	0	0	0	0	0	0	0	1.79009	0	0	1.79009	2.60084	0	0	1.79009	0	2.39608	0	0	0	1.25134	0	0	0	0	0	0	0	0	0	0	0	0	0	0	0	0	2.1383	0	0	0	0	0	0	0
AAAGGATTCTGCCCTA.1_2	0	0	0	0	0	0	0	0	0	0	0	1.75334	0	1.21992	2.35591	1.21992	0	0	3.16445	2.80427	2.80427	0	0	0	2.09934	0	0	0	0	0	0	0	0	0	0	0	0	0	0	0	0.78548	0	0	0	0	0	0	0	0
AAAGGGCAGTATGGAT.1_2	0	0	0	0	0	0	0	0	0	0	0	1.36689	0	1.9237	1.36689	1.36689	0	0	2.54101	0	2.54101	0	0	0	1.9237	0	0	0	0	0	0	0	0	0	0	0	0	0	0	0	0	0	1.9237	0	0	0	0	0	0
AAAGGGCCAAGATTGA.1_2	0	0	0	0	0	0	0	0	0	0	0	0	0	0	0	0	0	0	0	0	0	0	0	0	2.80069	0	0	0	0	0	0	0	0	0	0	0	0	0	0	0	0	0	0	0	2.80069	0	0	0	0
AAAGGGCTCCAACACA.1_2	0	0	0	0	0	0	0	0	0	0	0	0.599581	2.22068	1.45522	1.45522	1.24244	0.599581	0.971805	2.1273	1.24244	2.45767	0	1.77971	0	0.971805	0	0	0	0	0	0	0	0	0	0	0	0	0	0	0	0	0.599581	0.599581	0	0	0.599581	0	0	0
AAAGGGCTCCTTATGT.1_2	0	0	0	0	0	0	0	0	0	0	0	1.57271	0	1.0681	1.57271	0	0	0	2.35606	3.61865	2.15634	0	0	0	1.57271	0	0	0	0	0	0	0	0	0	0	0	0	0	0	0	0	0	0	0	0	0	0	0	0
AAAGGTAGTACGATCT.1_2	0	0	0	0	0	0	0	0	0	0	0	0.846765	0	1.2986	1.60869	0	0	0	2.45588	0	2.66172	0	0	0	1.60869	0	0.846765	0	0	0	0	0	0	0	0	0	0	0	0	0	0	0.846765	0	0	0	0	0	0	0
AAAGTCCAGCCAACCC.1_2	0	0	0	0	0	0	0	0	0	0	0	1.42999	0	1.42999	3.14633	1.99569	0	0	1.42999	1.42999	2.35479	0	0	0	1.42999	0	0	0	0	0	0	0	0	0	0	0	0	0	0	0	0	0	1.42999	0	0	0	0	0	0
AAAGTCCCAACTGTGT.1_2	0	0	0	0	0	0	0	0	0	0	0	1.78471	0	1.78471	3.24996	1.24672	0	0	2.3902	0	2.59486	0	0	0	1.24672	0	0	0	0	0	0	0	0	0	0	0	0	0	0	0	0	0	0	0	0	0	1.24672	0	0
AAAGTGAAGAGTTGCG.1_2	0	0	0	0	0	0	0	0	0	0	0	0	0	1.88243	3.02009	1.88243	0	0	0	0	2.23583	0	0	0	1.33098	0	1.33098	0	0	0	0	0	0	0	0	0	0	0	0	0	0	0	1.33098	0	1.33098	0	0	0	0
AAAGTGATCGTGGGAA.1_2	0	0	0	0	0	0	0	0	0	0	0	2.09168	1.84433	1.51496	1.84433	1.84433	0	0	1.84433	0	3.10438	0	0	0	1.51496	0	0	0	0	0	0	0	0	0	0	0	0	0	0	0	0	0	0	0	0	0	1.02051	0	0
AAATGGAAGACTTCGT.1_2	0	0	0	0	1.62041	0	0	0	0	0	0	1.62041	0	1.62041	2.20941	2.84611	0	0	3.05757	0	1.62041	0	0	0	0	0	0	0	0	0	0	0	0	0	0	0	0	0	0	1.62041	0	1.62041	0	0	0	0	0	0	0
AAATGGATCACCGCTT.1_2	0	0	0	0	0	0	0	0	0	0	0	1.85684	1.85684	1.85684	1.85684	1.85684	0	0	1.03003	0	1.85684	0	0	0	1.85684	0	1.52656	0	0	0	0	0	0	0	0	0	0	0	0	0	0	0	0	0	0	0	0	0	0
AACAAAGCAGCATGCC.1_2	0	0	0	0	0	0	0	0	0	0	0	1.332	0	1.332	2.87536	2.23707	0	0	1.88362	1.332	2.23707	0	0	0	2.23707	0	0	0	0	0	0	0	0	0	0	0	0	0	0	0	0	0	0	0	0	0	0	0	0
AACAAAGTCAGACCTA.1_2	0	0	0	0	0	0	0	0	0	0	0	0	0	0.766124	1.91059	1.91059	0	0	2.61488	2.52686	2.20386	0	0	0	1.49385	0	0	0	0	0	0	0	0	0	0	0	0	0	0	0	0	0	0	0	0	0	0	0	0
AACAAGAAGACGAGCT.1_2	0	0	0	0	0	0	0	0	0	0	0	1.51801	1.02302	1.51801	2.29333	1.51801	0	0	3.25587	0	2.29333	0	0	0	0	0	1.02302	0	0	0	0	0	0	0	0	0	0	0	0	0	0	0	0	0	0	0	0	0	0
AACAAGAAGTTGTAGA.1_2	0	0	0	0	0	0	0	0	0	0	0	0	0	1.33654	2.88116	1.33654	0	0	2.50335	0	1.88884	0	0	0	1.88884	0	0	0	0	0	0	0	0	0	0	0	0	0	0	0	0	0	1.33654	1.33654	0	0	0	0	0
AACAAGACAGCATGCC.1_2	0	0	0	0	0	0	0	0	0	0	0	1.27461	3.37931	1.81721	2.80117	1.81721	0	0	1.27461	0	1.81721	0	0	0	1.27461	0	0	0	0	0	0	0	0	0	0	0	0	0	0	0	0	1.27461	0	1.27461	0	0	0	0	0
AACAAGATCGGACTTA.1_2	0	0	0	0	0	0	0	0	0	0	0	0	0	1.19776	2.07166	2.32735	0	0	2.32735	0	2.07166	0	0	0	1.19776	0	0	0	0	0	0	0	0	0	0	0	0	0	0	0	0	0	0	0	0	0	0	0	0
AACACACAGCGTGAAC.1_2	0	0	0	0	0	0	0	0	0	0	0	0.990941	0.990941	2.05092	2.05092	2.05092	0	0	2.24801	0	2.55384	0	0	0	0.990941	0	0.990941	0	0	0	0	0	0	0	0	0	0	0	0	0	0	0	0	0	0	0	0	0	0
AACACACAGGGTTGCA.1_2	0	0	0	0	0	0	0	0	0	0	0	0	0.861646	0	0.861646	0.861646	0.861646	2.4796	3.00265	1.8669	2.35796	0	0	0	1.8669	0	0	0	0	0	0	0	0	0	0	0	0	0	0	0	0	1.31751	0	0	0	0.861646	0	1.62947	0
AACACACCAATAGTCC.1_2	0	0	0	0	0	0	0	0	0	0	0	0.867611	0	0	2.48904	2.06763	0	0	2.69545	0.867611	2.86645	0	0	0	2.06763	0	0.867611	0	0	0	0	0	0	0	0	0	0	0	0	0	0	0	0	0	0	0	0	0	0
AACACACGTGGTCTAT.1_2	0	0	0	0	0	0	0	0	0	0	0	1.55598	0	1.05426	2.77001	1.05426	0	0	2.503	2.98055	1.88852	0	0	0	1.55598	0	0	0	0	0	0	0	0	1.05426	0	0	0	0	0	0	1.05426	0	0	0	0	0	0	0	0
AACACACTCTCCCTAG.1_2	0	0	0	0	0	0	0	0	0	0	0	0	0	0	1.23243	2.37194	0	0	2.11488	0	2.57625	0	0	0	2.11488	0	1.23243	0	0	0	0	0	0	1.23243	0	0	0	0	0	0	1.23243	0	0	0	0	0	0	0	0
AACAGGGAGGCAGTCA.1_2	0	0	0	0	0	0	0	0	0	0	0	0	0	1.06188	2.65623	1.56519	2.34746	1.89842	2.14794	1.56519	2.65623	0	0	0	0	0	1.06188	0	0	0	0	0	0	0	1.06188	0	0	0	0	0	0	0	0	0	0	1.06188	0	0	0
AACAGGGGTGTACAGG.1_2	0	0	0	0	0	0	0	0	0	0	0	1.37766	1.37766	1.37766	1.69532	0	0	0	1.93603	0	2.1299	0	0	0	2.1299	0	0.909387	0	0	0	0	0	0	0	0	0	0	0	0	0	0	0	0	0.909387	0	0	0	0	0
AACAGGGTCTGCCTGT.1_2	0	0	0	0	0	0	0	0	0	0	0	0	1.8654	0	0	1.8654	0	0	2.47797	0	0	0	0	0	0	0	0	0	0	0	0	0	0	0	0	0	0	0	0	1.8654	0	0	0	0	0	0	0	1.8654	0
AACCAACGTATAATGG.1_2	0	0	0	0	0	0	0	0	0	0	0	0	0	1.16793	2.28862	1.69206	0	0	1.16793	0	2.28862	0	0	0	1.16793	0	0	0	0	0	0	0	0	0	0	0	0	0	0	0	0	0	0	0	0	0	0	0	0
AACCAACGTATTCTCT.1_2	0	0	0	0	0	0	0	0	0	0	0	1.03154	0	1.85882	2.61284	1.52839	0	0	2.30527	1.03154	1.85882	0	0	0	0	0	0	0	0	0	0	0	0	0	0	0	0	0	0	0	0	1.03154	0	0	0	0	0	0	0
AACCACAAGAACTTCC.1_2	0	0	0	0	0	0	0	0	0	0	0	0	2.16845	2.16845	2.80272	2.16845	0	0	2.33153	0.93568	2.97488	0	0	0	1.41047	0	0.93568	0	0	0	0	0	0	0	0	0	0	0	0	0	0	0	0	0	0	0	0	0	0
AACCACACACCATTCC.1_2	0	0	0	0	0	0	0	0	0	0	0	0	1.46199	1.46199	2.39276	1.78705	0.977301	2.53377	1.78705	1.78705	2.53377	0	0	0.977301	1.78705	0	0.977301	0	0	0	0	0	0	0	0	0	0	0	0	0	0	0	0	0	0	0	0	0	0
AACCATGAGAGTGTTA.1_2	0	0	0	0	0	0	0	0	0	0	0	1.57196	0	1.9057	2.66418	1.9057	0	0	2.78897	3.66767	2.66418	0	0	0	2.52158	0	0	0	0	0	0	0	0	0	0	0	0	0	1.06748	0	0	0	0	0	0	0	0	0	0
AACCATGAGTCGAAGC.1_2	0	0	0	0	0	0	0	0	0	0	0	0	0	2.35586	1.6276	1.31581	0	0	3.47721	3.12773	2.58588	0	0	0	1.86494	0	0	0	0	0	0	0	0	0	0	0	0	0	0	0	0	0	0.860306	0	0	0	0	0	0
AACCATGTCCATAAGC.1_2	0	0	0	0	0	0	0	0	0	0	0	1.03515	1.53279	1.86356	2.74241	2.61804	0	0	2.47597	0	2.31033	0	0	0	1.53279	0	0	0	0	0	0	0	0	0	0	0	0	0	0	0	0	0	1.03515	0	0	0	0	0	0
AACCATGTCGTACACA.1_2	0	0	0	0	0	0	0	0	0	0	0	0.922607	2.87211	1.39418	2.14934	0	0	0	1.39418	0	2.78244	0	0	0	0.922607	0	1.71335	0	0	0	0	0	0	0	0	0	0	0	0	0	0	0	0	0	0.922607	0	0	0	0
AACCTGAAGATGCCGA.1_2	0	0	0	0	0	0	0	0	0	0	0	2.33377	0	1.97563	3.36558	1.73314	0	0	1.73314	0.937189	3.05336	0	0	0	2.59692	0	0	0	0	0	0	0	0	0	0	0	0	0	0	0	0	0	0	0	0	0	0	0	0
AACCTGAAGGTACATA.1_2	0	0	0	0	0	0	0	0	0	0	0	2.09808	0	1.52066	3.11136	3.25913	0	0	1.52066	0	1.52066	0	0	0	0	0	0	0	0	0	0	0	0	0	0	0	0	0	0	0	0	0	0	0	0	0	0	0	0
AACCTGACACACGGAA.1_2	0	0	0	0	0	0	0	0	0	0	0	0	1.63676	1.32415	2.36617	0.866891	2.22754	2.4879	2.22754	1.87457	2.4879	0	0	0	0	0	0.866891	0	0	0	0	0	0	0	0	0	0	0	0	0	0	0	0	0	0	0	0	1.63676	0
AACCTGACAGTCACGC.1_2	0	0	0	0	0	0	0	0	0	0	0	0	0	0.953743	2.4988	0.953743	1.99899	2.4988	2.622	0.953743	2.19467	0	0	0	1.43289	0	0	0	0	0	0	0	0	0	0	0	0	0	0	0	0	0	0	0	0.953743	0	0	0	0
AACCTTTAGGCATGGT.1_2	0	0	0	0	0	0	0	0	0	0	0	1.02006	0	1.02006	2.45446	1.84373	0	0	2.09106	2.09106	3.02077	0	0	0	2.09106	0	0	0	0	0	0	0	0	0	0	0	0	0	0	0	0	0	0	0	1.02006	0	0	0	0
AACCTTTAGGGACACT.1_2	0	0	0	0	0	0	0	0	0	0	0	1.10505	0	1.10505	2.2058	1.10505	0	0	2.2058	1.10505	1.10505	0	0	0	1.95418	0	0	0	0	0	0	0	0	0	0	0	0	0	0	0	0	0	0	0	0	0	0	0	0
AACCTTTTCGCTTGAA.1_2	0	0	0	0	0	0	0	0	0	0	0	1.59441	0	2.54759	3.20081	2.3808	0	0	2.18051	1.9298	1.9298	0	0	0	1.9298	0	0	0	0	0	0	0	0	0	0	0	0	0	0	0	0	0	0	0	0	0	0	0	0
AACCTTTTCTCTTGCG.1_2	0	0	0	0	0	0	0	0	0	0	0	1.05317	2.3354	1.88709	2.50146	1.05317	0	0	1.88709	1.05317	2.64383	0	0	0	2.50146	0	1.05317	0	0	0	0	1.05317	0	1.05317	0	0	0	0	0	0	0	1.55465	0	0	0	0	0	0	0
AACGAAATCCAGGACC.1_2	0	0	0	0	0	0	0	0	0	0	0	0	0	0	2.46016	0	0	0	2.46016	0	2.46016	0	0	0	0	0	0	0	0	0	0	0	0	0	0	0	0	0	0	0	0	0	0	0	0	0	0	0	0
AACGGGATCTCAACGA.1_2	0	0	0	0	0	0	0	0	0	0	0	1.58063	0	2.3651	2.79924	0	0	0	2.67436	1.58063	1.58063	0	0	0	1.58063	0	0	0	0	0	0	0	0	0	0	0	0	0	0	0	1.58063	0	0	0	0	1.07467	0	0	0
AACGTCAAGCGACTGA.1_2	0	0	0	0	0	0	0	0	0	0	0	1.50194	1.50194	2.07704	2.43984	2.43984	0	0	2.43984	0	1.50194	0	0	0	0	0	0	0	0	0	0	0	0	0	0	0	0	0	0	0	0	0	0	0	0	0	0	0	0
AACGTCAAGCTCCATA.1_2	0	0	1.20295	0	0	0	0	0	0	0	0	2.07816	0	2.07816	2.70668	1.73339	0	0	2.33405	2.07816	1.73339	0	0	0	2.07816	0	0	0	0	0	0	0	0	0	0	0	0	0	0	0	1.20295	0	0	1.73339	0	0	0	0	0
AACGTCATCTCCTGAC.1_2	0	0	0	0	0	0	0	0	0	0	0	1.04941	0	1.5501	2.49616	0	0	0	1.8822	0	1.04941	0	0	0	0	0	0	0	0	0	0	0	0	0	0	0	0	0	0	0	0	0	0	0	0	0	0	0	0
AACTTCTGTGCGAGTA.1_2	0	0	0	0	0	0	0	0	0	0	0	0	0	2.37902	2.17877	1.92812	1.59285	2.54578	2.37902	1.08481	2.37902	0	0	0	1.59285	0	1.08481	0	0	0	0	0	0	0	0	0	0	0	0	0	0	0	0	1.59285	0	0	0	0	0
AACTTCTGTTAGAAGT.1_2	0	0	0	0	0	0	0	0	0	0	0	0	0	0	0	0	1.981	0	0	0	0	0	0	0	0	0	0	0	0	0	0	0	0	0	0	0	0	0	0	0	0	0	0	0	0	0	0	0	0
AACTTCTTCCATCTCG.1_2	0	0	0	0	0	0	0	0	0	0	0	0	0	1.50958	2.28362	2.44881	0	0	2.28362	0	1.83853	0	0	0	0	0	1.01611	0	0	0	0	0	0	0	0	0	0	0	0	0	0	0	0	0	0	0	0	0	0
AACTTCTTCGGAAGGT.1_2	0	0	0	0	0	0	0	0	0	0	0	0	0	1.95933	1.23484	1.23484	0	0	0	2.37503	2.749	0	0	0	1.77082	0	0.79702	0	0	0	0	0	0	0	0	0	0	0	0	0	0	0	1.23484	0	0	0	0	0	0
AAGACTCAGTGTTCCA.1_2	0	0	0	0	0	0	0	0	0	0	0	0	0	1.68398	0	0	0	2.79449	2.65048	2.02556	0	0	0	0	1.16111	0	0	0	0	0	0	0	0	0	0	0	0	0	0	0	0	0	0	0	0	0	0	0	0
AAGACTCGTGCAAGAC.1_2	0	0	0	0	0	0	0	0	0	0	0	1.81778	0	0	2.69159	1.81778	0	0	1.49038	0	2.06402	0	0	0	1.00041	0	0	0	0	0	0	0	1.00041	1.00041	1.49038	0	0	0	0	0	0	0	0	0	0	0	0	0	0
AAGACTCTCGAAGTGG.1_2	0	0	0	0	0	0	0	0	0	0	0	0	0	1.9442	2.56311	2.56311	0	0	3.08914	0	1.3848	0	0	0	0	0	0	0	0	0	0	0	0	0	0	0	0	0	0	0	0	0	0	0	0	0	0	0	0
AAGATAGAGCAAGGAA.1_2	0	0	0	0	0	0	0	0	0	0	0	1.27797	1.27797	1.27797	2.80554	2.17111	0	0	3.46798	0	2.42986	0	0	0	0	0	0	0	0	0	0	0	0	0	0	0	0	0	0	0	0	0	0	0	0	0	0	0	0
AAGATAGCACGGCCAT.1_2	0	0	0	0	0	0	0	0	0	0	0	1.06212	0	2.14827	1.06212	0	0	0	2.3478	1.06212	2.51406	0	0	0	0	0	1.06212	0	0	0	0	0	0	0	0	0	0	0	0	0	0	0	0	0	0	0	0	0	0
AAGATAGCAGTAGAAT.1_2	0	0	0	0	0	0	0	0	0	0	0	0	1.17655	1.70226	1.70226	1.70226	0	0	2.67131	0	2.67131	0	0	0	1.17655	0	1.17655	0	0	0	0	0	0	0	0	0	0	0	0	0	0	0	0	0	0	0	0	0	0
AAGATAGGTGCCTACG.1_2	0	0	0	0	0	0	0	0	0	0	0	0	0	1.7564	2.87754	1.7564	0	0	1.22253	0	3.11627	0	0	0	1.7564	0	0	0	0	0	0	0	0	0	0	0	0	0	1.22253	0	0	0	0	0	0	0	0	0	0
AAGATAGGTTCGATTG.1_2	0	0	0	0	0.981872	0	0	0	0	0	0	0	0	0.981872	2.03833	1.79315	0	0	3.04611	2.03833	2.03833	0	0	0	1.46762	0	0.981872	0	0	0	0	0	0	0	0	0	0	0	0	0	0	0.981872	0.981872	0.981872	2.03833	0	0.981872	0	0
AAGCATCAGTCGAGGT.1_2	0	0	0	0	0	0	0	0	0	0	0	0	0	2.46704	2.46704	1.67053	0	0	2.26488	0	2.01123	0	0	0	1.67053	0	0	0	0	0	0	0	1.14978	0	0	0	0	0	0	0	1.14978	1.14978	0	1.14978	0	0	0	0	0
AAGCATCCATATTCGG.1_2	0	0	0	0	0	0	0	0	0	0	0	0	0	2.04856	1.70557	2.30349	0	0	2.04856	0	2.04856	0	0	0	2.04856	0	0	0	0	0	0	0	0	0	0	0	0	0	0	0	0	0	1.17935	0	0	0	0	1.17935	0
AAGCATCTCATTGCTT.1_2	0	0	0	0	0	0	0	0	0	0	0	1.91255	0	1.35717	2.9075	1.35717	0	0	2.26753	0	2.26753	0	0	0	1.35717	0	1.35717	0	0	0	0	0	0	0	0	0	0	0	0	0	1.35717	0	0	1.35717	0	0	0	0	0
AAGCCATAGAATCGTA.1_2	0	0	0	0	0	0	0	0	0	0	0	1.21615	0	1.74891	1.21615	2.09464	0	0	2.35106	1.74891	2.09464	0	0	0	1.21615	0	1.21615	0	0	0	0	0	0	0	0	1.21615	0	0	0	0	0	0	0	0	0	0	0	0	0
AAGCCATAGCAACTTC.1_2	0	0	0	0	0	0	0	0	0	0	0	1.39327	1.39327	0.921877	1.71236	2.31095	0	0	2.6828	0	2.57353	0	0	0	0	0	0.921877	0	0	0	0	0	0	0	0	0	0	0	0	0	0	0	0	0	0.921877	0	0	0	0
AAGCCATGTCATAACC.1_2	0	0	0	0	0	0	0	0	0	0	0	1.24655	0	0	2.59463	0	0	0	1.24655	0	1.24655	0	0	0	2.90953	0	0	0	0	0	0	0	0	0	0	0	0	0	0	0	0	0	0	0	0	0	0	0	0
AAGCGAGCACCCTGTT.1_2	0	0	0	0	0	0	0	0	0	0	0	1.06936	0	1.90814	1.90814	0	0	0	1.90814	2.66685	2.66685	0	0	0	1.90814	0	0	0	0	0	0	0	0	0	0	0	0	0	0	0	0	0	0	0	0	0	0	0	0
AAGCGTTTCCGCTAGG.1_2	0	0	0	0	0	0	0	0	0	0	0	0.656835	0	1.0499	2.13173	0.656835	0.656835	2.015	2.70338	0.656835	2.57053	0	0	0	2.23624	0	0.656835	0	0	0	0	0	0	0	0	0.656835	0	0	0	0	0.656835	0.656835	0	0	0	0	0	0	0
AAGGTAAAGTTCACTG.1_2	0	0	0	0	0	0	0	0	0	0	0	0	0	0	0	0	0	0	0	0	0	0	0	0	2.42281	0	0	0	0	0	0	0	0	0	0	0	0	0	0	0	0	0	0	0	0	0	0	0	0
AAGTACCAGCTCGGCT.1_2	0	0	0	0	0	0	0	0	0	0	0	1.20099	2.97488	1.20099	1.20099	1.20099	0	0	0	0	2.53505	0	0	0	0	0	0	0	0	0	0	0	0	0	0	0	0	0	0	1.20099	1.7311	0	0	0	0	0	0	0	0
AAGTACCCACGTTGGC.1_2	0	0	0	0	0	0	0	0	0	0	0	1.84412	0.724893	1.65976	2.25298	2.25298	0	0	2.94951	1.65976	3.1508	0	0	0	1.84412	0	1.14072	0	0	0	0	0	0	0	0	0	0	0	0	0	0	0	0	0	0	0	0	0	0
AAGTACCTCTCAGAAC.1_2	0	0	0	0	0	0	0	0	0	0	0	0	0	1.17795	1.17795	0	1.70391	2.50459	1.17795	1.70391	1.17795	0	0	0	0	0	0	0	0	0	0	0	0	0	0	0	0	0	0	0	0	0	1.17795	0	0	0	0	1.17795	0
AAGTCGTAGCGTGTTT.1_2	0	0	0	0	0	0	0	0	0	0	0	0	0	1.87812	1.87812	1.54631	0	0	1.04629	1.04629	2.75852	0	0	0	1.54631	0	1.04629	0	0	0	0	0	0	0	1.04629	0	0	0	0	0	0	0	0	0	1.04629	0	0	0	0
AAGTCGTGTCGCCTAG.1_2	0	0	0	0	0	0	0	0	0	0	0	2.00287	0	2.00287	2.00287	1.4363	0	0	2.3623	2.00287	2.3623	0	0	0	2.00287	0	0	0	0	0	0	0	0	0	0	0	0	0	0	0	0	1.4363	0	1.4363	0	0	0	0	0
AAGTCGTGTGCGCTCA.1_2	0	0	0	0	0	0	0	0	0	0	0	0	0	1.89011	1.89011	1.55745	0	0	1.55745	2.64713	3.23292	0	0	0	1.05548	0	0	0	0	0	0	0	0	0	0	0	0	0	0	0	1.05548	0	0	0	0	0	0	0	0
AAGTGAAGTAGGAAAG.1_2	0	0	0	0	0	0	0	0	0	0	0	0.959815	0	1.61503	1.44041	2.00752	0	0	1.61503	0	2.68753	0	0	0	1.61503	0	0	0	0	0	0	0	0	0	0	0	0	0	0	0	0.590897	0	0	0	0	0	0	0	0
AAGTGAAGTGTCCATA.1_2	0	0	0	0	0	0	0	0	0	0	0	1.3645	0	1.3645	3.06322	3.30409	0	0	2.74527	0	2.91683	0	0	0	0	0	1.3645	0	0	0	0	0	0	0	0	0	0	0	0	0	0	0	0	0	0	0	0	0	0
AAGTGAATCGAGCACC.1_2	0	0	0	0	0	0	0	0	0	0	0	1.53564	0	1.53564	2.95603	1.53564	0	0	1.53564	0	0	0	0	0	2.4793	0	0	0	0	0	0	0	0	0	0	0	0	0	0	0	0	0	0	0	0	0	0	0	0
AAGTGAATCGCCAATA.1_2	0	0	0	0	0	0	0	0	0	0	0	1.48666	0	1.48666	2.05983	2.68712	0	0	1.48666	0	1.48666	0	0	0	1.48666	0	0	0	0	0	0	0	0	0	0	0	0	0	0	0	0	0	0	0	0	0	0	0	0
AAGTTCGCATGAGAAT.1_2	0	0	0	0	0	0	0	0	0	0	0	1.30946	0	1.8576	1.30946	2.67558	0	0	2.67558	0	1.8576	0	0	0	1.8576	0	0	0	0	0	0	0	0	0	1.30946	0	0	0	0	0	0	1.30946	0	0	0	0	0	0	0
AATAGAGAGGGCCTCT.1_2	0	0	0	0	0	0	0	0	0	0	0	1.38569	0	2.13936	2.6734	0.915811	0.915811	0	2.56421	0	2.6734	0	0	0	0	0	0	0	0	0	0	0	0	0.915811	0	0	0	0	0	0	1.70409	0	0	0	0	0	0	0	0
AATCACGTCCGTATGA.1_2	0	0	0	0	0	0	0	0	0	0	0	1.10209	1.10209	0	2.83812	1.95038	0	0	2.56976	0	1.10209	0	0	0	1.10209	0	1.95038	0	0	0	0	0	0	0	0	0	0	0	0	0	0	0	0	0	0	0	0	0	0
AATCGTGCAAGGTCTT.1_2	0	0	0	0	0	0	0	0	0	0	0	1.84023	1.84023	1.84023	2.45066	1.84023	0	0	1.29445	0	2.65641	0	0	0	1.29445	0	0	0	0	0	0	0	0	0	0	0	0	0	0	0	0	1.29445	1.29445	0	0	0	0	0	0
AATCGTGGTCGTGCCA.1_2	0	0	0	0	1.04521	0	0	0	0	0	0	1.54501	0	1.54501	1.87671	1.54501	0	0	2.49022	1.54501	1.54501	0	0	0	1.04521	0	0	0	0	0	0	0	0	0	0	0	0	0	0	0	0	0	0	0	0	0	0	0	0
AATCGTGGTCTGTCAA.1_2	0	0	0	0	0	0	0	0	0	0	0	0	0	0	1.91403	1.91403	0	0	2.26908	1.91403	2.53057	0	0	0	1.35845	0	1.91403	0	0	0	0	0	0	0	0	0	0	0	0	0	1.35845	0	0	0	0	0	0	0	0
AATGAAGCAATGCTCA.1_2	0	0	0	0	0	0	0	0	0	0	0	0	2.42437	1.48879	2.89914	3.6571	0	0	2.06222	0	0	0	0	0	2.06222	0	0	0	0	0	0	0	0	0	0	0	0	0	0	0	0	1.48879	0	0	0	0	0	0	0
AATGAAGTCTAACGCA.1_2	0	0	0	0	0	0	0	0	0	0	0	0	0	1.95557	2.57535	0	0	0	2.57535	1.61846	1.10614	0	0	0	1.10614	0	0	0	0	0	0	0	0	0	0	0	0	0	0	0	0	0	0	0	0	0	0	0	0
AATGACCAGCCATATC.1_2	0	0	0	0	0	0	0	0	0	0	0	0	0	2.05048	1.80479	1.47838	1.80479	2.55337	2.24755	0	2.41211	0	0	0	0	0	0	0	0	0	0	0	0	0	0	0	0	0	0	0	0	0	0	0	0	0	0	0	0
AATGACCTCGGAATGG.1_2	0	0	0	0	0	0	0	0	0	0	0	1.77264	1.2364	0	1.77264	1.2364	0	0	1.77264	0	1.2364	0	0	0	2.37702	0	0	0	0	0	0	0	0	0	0	0	0	0	0	0	0	1.2364	0	0	0	0	0	1.2364	0
AATGCCAAGATAGTCA.1_2	0	0	0	0	0	0	0	0	0	0	0	1.36994	0	1.36994	1.9272	0	0	0.903233	2.28293	2.54479	2.54479	0	0	0	1.6869	0	0	0	0	0	0	0	0	0	0	0	0	0	0	0	0	0	0	0	0	0	0	0	0
AATGCCAAGGCCATAG.1_2	0	0	0	0	0	0	0	0	0	0	0	1.30454	2.46334	0	2.20365	2.46334	0	0	0	0	0	0	0	0	1.30454	0	0	0	0	0	0	0	0	0	0	0	0	0	1.30454	0	0	0	1.30454	0	1.30454	0	0	0	0
AATGCCAAGTCGGGAT.1_2	0	0	0	0	0	0	0	0	0	0	0	2.19403	1.60656	2.19403	2.82983	2.56163	0	0	3.21543	0	1.60656	0	0	0	2.19403	0	0	0	0	0	0	0	0	1.60656	0	0	0	0	0	1.60656	0	0	0	0	0	0	0	0	0
AATGCCAGTACGATGG.1_2	0	0	0	0	0	0	0	0	0	0	0	0	0	1.38862	1.70729	0	1.94857	1.38862	1.38862	0	2.30538	0	0	0	1.38862	0	0	0	0	0	0	0	0	0	0	0	0	0	0	0	0	0	0.918155	1.38862	0	0	0	0	0
AATTTCCAGGATCATA.1_2	0	0	0	0	1.03527	0	0	0	0	0	0	1.86371	0	1.03527	2.47614	0	0	0	3.203	2.61821	2.61821	0	0	0	1.86371	0	1.53293	0	0	0	0	0	0	0	0	0	0	0	0	0	0	0	1.03527	0	0	0	0	0	0
AATTTCCTCATTTGCT.1_2	0	0	0	0	0	0	0	0	0	0	0	0	0	2.7353	3.61189	1.85714	0	0	2.46902	1.85714	2.611	0	0	0	2.46902	0	0	0	0	0	0	0	0	0	0	0	0	0	0	0	0	0	0	0	0	0	0	1.03026	0
ACAAAGACAAGTGGCA.1_2	0	0	0	0	0	0	0	0	0	0	0	0	0	0.49794	2.00865	1.07704	1.8185	2.36837	2.42703	0.49794	2.67772	0	0	0	1.5835	0	0.828838	0	0	0	0	0	0	0	0	0	0	0	0	0	0	0.49794	0	0	0	0	0	1.44141	0
ACAAAGACAGTCGTTA.1_2	0	0	0	0	0	0	0	0	0	0	0	0	0	1.5715	2.78843	2.78843	0	0	1.5715	0	2.15499	0	0	0	0	0	0	0	0	0	0	0	0	0	0	0	0	0	0	0	0	0	0	0	0	0	0	0	0
ACAAAGAGTCGAATGG.1_2	0	0	0	0	0	0	0	0	0	0	0	0	0	1.84001	2.65616	0	0	0	3.21224	0	2.19109	0	0	0	1.84001	0	0	0	0	0	0	0	0	0	0	0	0	0	0	0	0	0	0	0	0	0	0	0	0
ACAACCACAGAAACCG.1_2	0	0	0	0	0	0	0	0	0	0	0	0.801871	0.801871	1.2411	2.96762	2.12564	0	0	1.54525	1.2411	1.77814	0	0	0	1.77814	0	0	0	0	0	0	0	0	0	0	0	0	0	0	0	0	0	0.801871	0	0	0	0	0	0
ACAACCACATCTTAGG.1_2	0	0	0	0	0	0	0	0	0	0	0	0	0	1.81484	1.81484	1.81484	0	0	2.6283	0	1.27257	0	0	0	0	0	0	0	0	0	0	0	0	0	0	0	0	0	0	0	0	0	0	0	0	0	0	0	0
ACAACCAGTGTGACCC.1_2	0	0	0	0	0	0	0	0	0	0	0	0	0	1.22135	2.35774	1.75502	0	0	2.10112	0	2.35774	0	0	0	1.22135	0	0	0	0	0	0	0	0	0	0	0	0	0	0	0	0	0	0	0	0	0	0	0	0
ACAACCAGTTACACTG.1_2	0	0	0	0	0	0	0	0	0	0	0	0	1.31084	1.31084	1.8592	2.47124	0	0	2.21133	0	2.47124	0	0	0	1.8592	0	1.31084	0	0	0	0	0	0	0	0	0	0	0	0	0	0	1.31084	1.31084	0	0	0	0	0	0
ACACAGTGTACAGTTC.1_2	0	0	0	0	0	0	0	0	0	0	0	2.04416	1.47278	0	3.05249	3.63692	0	0	2.40551	1.47278	1.47278	0	0	0	1.47278	0	1.47278	0	0	0	0	0	0	0	0	0	0	0	0	0	0	0	0	2.04416	0	0	0	0	0
ACACAGTTCAAGAAAC.1_2	0	0	0	0	0	0	0	0	0	0	0	0	0	2.20437	2.84077	0	0	0	0	0	1.85259	0	0	0	1.85259	0	1.30513	0	0	0	0	1.30513	1.30513	0	0	0	0	0	0	0	0	0	0	0	0	0	0	0	0
ACACAGTTCGGTCTGG.1_2	0	0	0	0	0	0	0	0	0	0	0	1.13025	2.23919	0	1.98641	0	0	0	2.75207	0	2.4408	0	0	0	0	0	0	0	0	0	0	0	0	0	0	0	0	0	0	0	0	0	0	0	0	0	0	0	0
ACACCAACAAGACAAT.1_2	0	0	0	0	0	0	0	0	0	0	0	0	0	1.80479	2.24755	0	0.990621	1.47838	1.80479	0	1.80479	0	0	0	0	0	0	0	0	0	0	0	0	0	0	0	0	0	0	0	0	0	0	0	0	0	0	0	0
ACACCAACATAGAAAC.1_2	0	0	0	0	0	0	0	0	0	0	0	0	0	0.908149	1.93426	0	1.93426	2.29035	2.5524	2.12807	2.29035	0	0	0	0.908149	0	0	0	0	0	0	0	0	0.908149	0	0	0	0	0.908149	0	0	0	0	0	0	0	0	0	0
ACACCAATCAATCAGC.1_2	0	0	0	0	0	0	0	0	0	0	0	1.61091	0.588606	1.61091	2.56665	2.00307	0	0	1.75938	1.61091	2.68274	0	0	0	1.43649	0	0	0	0	0	0	0	0	0	0	0	0	0.588606	0	0	0	0	0	0.588606	0	0	0	0	0
ACACGCGTCCATAAGC.1_2	0	0	0	0	0	0	0	0	0	0	0	1.49735	0	0	2.43444	2.69997	0	0	3.23036	0	1.49735	0	0	0	0	0	1.49735	0	0	0	0	0	0	0	0	0	0	0	0	0	0	0	0	0	0	0	0	0	0
ACACGCGTCGATTGAC.1_2	0	0	0	0	0	0	0	0	0	0	0	1.54923	0	0	2.49514	2.76199	0	0	2.49514	0	2.13009	0	0	0	0	0	0	0	0	0	0	0	0	0	0	0	0	0	0	0	0	0	0	0	0	0	0	0	0
ACACTGAGTTTACTGG.1_2	0	0	0	0	0	0	0	0	0	1.25824	0	0.81519	0	0	1.9876	1.79814	2.14682	2.69838	2.77977	2.51256	2.85502	0	0	0	2.40486	0	0.81519	0	0	0	0	0	0	0	0	0	0	0	0	0	0	0	0	0	0	0	0	0	0
ACAGAAAAGCGGTATG.1_2	0	0	0	0	0	0	0	0	0	0	0	0	0	0	2.77015	2.77015	0	0	2.77015	0	3.08856	0	0	0	0	0	0	0	0	0	0	0	0	0	0	0	0	0	0	0	0	0	0	0	0	0	0	0	0
ACAGCCGGTTGGGCCT.1_2	0	0	0	0	0	0	0	0	0	0	0	1.73821	0	2.33933	2.33933	1.20704	0	0	1.20704	0	0	0	0	0	0	0	0	0	0	0	0	0	0	0	0	0	0	0	0	0	0	0	0	0	0	0	0	0	0
ACAGGGAGTGGCTTGC.1_2	0	0	0	0	0	0	0	0	0	0	0	0	0	0	0	0	0	0	0	0	0	0	0	0	0	0	0	0	0	0	0	0	0	0	0	0	0	0	0	0	0	0	0	0	0	0	0	0	0
ACAGGGATCATCCTAT.1_2	0	0	0	0	0	0	0	0	0	0	0	0	0	1.45878	2.28257	2.02833	1.87198	2.4851	2.79748	1.68657	2.65344	0	0	0	0.742047	0	0	0	0	0	0	0	0	0	0	0	0	0	0	0	0	0.742047	0	0.742047	0	0	0	0	0
ACATCCCAGGTTGTTC.1_2	0	0	0	0	0	0	0	0	0	0	0	0	0	0	0	0	0	0	0	0	0	0	0	0	0	0	0	0	0	0	0	0	0	0	0	0	0	0	0	0	0	0	0	0	0	0	0	0	0
ACATCCCCACATATCG.1_2	0	0	0	0	0	0	0	0	0	0	0	1.39796	0.925631	1.95923	3.03519	2.31656	0.925631	0	2.15377	0	2.68861	0	0	0	1.95923	0	1.71746	0	0	0	0	0	0	0	0	0	0	0	0	0	0.925631	0	0	0	0	0	0	0	0
ACATCCCCAGTTAAAG.1_2	0	0	0	0	0	0	0	0	0	0	0	0	0	1.71572	1.39635	0.924346	0	0	0	2.57731	2.57731	0	0	0	1.39635	0	0	0	0	0	0	0	0	0	0	0	0	0	0	0	0	0	0	0	0	0	0	0	0
ACATCGAAGGTAGTAT.1_2	0	0	0	0	0	0	0	0	0	0	0	2.37437	0	1.23432	1.77021	1.23432	0	0	3.32491	1.77021	2.74832	0	0	0	1.23432	0	0	0	0	0	0	0	0	0	0	0	0	0	0	0	0	0	0	0	1.23432	0	0	0	0
ACATCGAGTCTTGAAC.1_2	0	0	0	0	0	0	0	0	0	0	0	0	0	1.00456	2.06975	2.06975	0	0	2.26732	0	1.49546	0	0	0	1.49546	0	0	0	0	0	0	0	0	0	0	0	0	0	0	0	0	0	0	0	0	0	0	0	0
ACATCGATCCCATAGA.1_2	0	0	0	0	0	0	0	0	0	0	0	0	0	1.09675	0	1.6072	0	0	2.19474	0	1.6072	0	0	0	1.6072	0	0	0	0	0	0	0	0	0	0	0	0	0	0	0	0	0	0	0	0	0	0	0	0
ACATCGATCCTCAGGG.1_2	0	0	0	0	0	0	0	0	0	0	0	1.29196	2.65321	2.44752	2.44752	2.18827	0	0	2.18827	0	2.18827	0	0	0	1.83734	0	0	0	0	0	0	0	0	0	0	0	0	0	0	0	0	0	0	0	0	0	0	0	0
ACATGCATCGTGGGTC.1_2	0	0	0	0	0	0	0	0	0	0	0	1.14275	0	2.62556	2.89498	2.76931	0	0	1.66218	0	2.45761	0	1.14275	0	0	0	0	0	0	0	0	0	0	0	0	0	0	0	0	0	1.14275	0	0	0	1.14275	0	0	0	0
ACATTTCGTTGACTGT.1_2	0	0	0	0	0	0	0	0	0	0	0	2.26268	0	1.00128	1.49145	2.26268	0	1.00128	2.42751	1.49145	2.56897	0	0	0	2.06522	0	0	0	0	0	0	0	1.00128	0	0	0	0	0	0	0	0	1.49145	0	0	0	0	0	0	0
ACATTTCTCCATACAG.1_2	0	0	0	0	0	0	0	0	0	0	0	1.15007	1.15007	0	2.46743	1.67088	0	0	2.46743	0	2.0116	0	0	0	0	0	0	0	0	0	0	0	0	0	0	0	0	0	0	0	0	0	0	1.15007	0	0	0	0	0
ACCAAACGTTTGATCG.1_2	0	0	0	0	0	0	0	0	0	0	0	0	0	0	0	0	0	0	0	0	0	0	0	0	3.02195	0	0	0	0	0	0	0	0	0	0	0	0	0	0	0	0	0	0	0	0	0	0	0	0
ACCAAACTCCGTCACT.1_2	0	0	0	0	0	0	0	0	0	0	0	1.29561	2.45212	0	2.65789	0	0	0	0	0	2.82846	0	0	0	1.29561	0	0	0	0	0	0	0	0	1.29561	0	0	0	0	1.29561	0	0	1.29561	0	0	1.29561	0	0	0	0
ACCAACAAGTGCCCGT.1_2	0	0	0	0	0	0	0	0	0	0	0	1.5078	0	2.71252	1.5078	0	0	0	2.08363	2.08363	2.44672	0	0	0	1.01465	0	0	0	0	0	0	0	0	0	0	0	0	0	0	0	0	0	0	0	0	0	0	0	0
ACCAACACATGGACAG.1_2	0	0	0	0	0	0	0	0	0	0	0	1.18491	0.758562	1.89852	1.89852	2.31071	0	0	2.51382	1.89852	3.34091	0	0	0	1.71214	0	0.758562	0	0	0	0	0	0	0	0	0	0	0	0	0	0	0	0	0	0	0	0	0	0
ACCAACAGTGAGTCAG.1_2	0	0	0	0	0	0	0	0	0	0	0	0	0	1.40152	1.40152	0.928492	1.40152	1.72135	2.46086	0	2.46086	0	0	0	1.72135	0	0	0	0	0	0	0	0	0	0	0	0	0	0	0	0	0.928492	0.928492	0	0	0	0	0	0
ACCAACATCCACTAGA.1_2	0	0	0	0	0	0	0	0	0	0	0	0	0	2.4631	2.09934	2.60501	0	0	3.02975	2.60501	2.29767	0	0	0	2.29767	0	0	0	0	0	0	0	0	0	0	0	0	0	0	0	0	0	0	0	1.02611	0	0	0	0
ACCACAACACGACGCT.1_2	0	0	0	0	0	0	0	0	0	0	0	2.08317	2.44624	2.08317	3.37141	2.44624	0	0	1.50739	0	0	0	0	0	1.50739	0	1.50739	0	0	0	0	0	0	0	0	0	0	0	0	0	0	0	0	0	1.50739	0	0	0	0
ACCACAACAGTCAGTT.1_2	0	0	0	0	0	0	0	0	0	0	0	2.10485	1.85699	1.03015	2.46885	1.85699	0	0	2.46885	0	3.03573	0	0	0	0	0	0	0	0	0	0	0	0	0	0	0	0	0	0	0	0	0	0	0	0	0	0	0	0
ACCATTTCAGAAACCG.1_2	0	0	0	0	0	0	0	0	0	0	0	1.01549	0	1.83771	1.96886	0	0	0.631463	2.65362	0	2.08479	0	0	0	2.08479	0	0.631463	0	0	0	0	0	0	0	0	0	0	0	0	0	0	0.631463	0	0.631463	0	0	0	0	0
ACCCAAAAGAATAGTC.1_2	0	0	0	0	0	0	0	0	0	0	0	0	0	0	2.08307	0	0	0	2.08307	2.08307	2.33912	0	0	0	1.73801	0	0	0	0	0	0	0	0	0	0	0	0	0	0	0	0	0	0	1.20687	0	0	0	0	0
ACCCTCAAGATGGTAT.1_2	0	0	0	0	0	0	0	0	0	0	0	0	0	0	2.55848	1.75206	0	0	2.09798	1.21883	1.21883	0	0	0	1.21883	0	1.21883	0	0	0	0	0	0	0	0	0	0	0	0	0	0	0	0	1.21883	0	0	0	0	0
ACCCTCACACAACGAG.1_2	0	0	0	0	0	0	0	0	0	0	0	0	0	1.70391	1.17795	0	1.70391	2.67319	2.30166	0	1.17795	0	0	0	1.70391	0	0	0	0	0	0	0	0	0	0	0	0	0	0	0	0	0	0	0	1.17795	0	0	0	0
ACCCTCACAGAGACTG.1_2	0	0	0	0	0	0	0	0	0	0	0	1.54472	0	1.8764	2.12504	1.04497	0	0	1.54472	0	2.12504	0	0	0	0	0	0	0	0	0	0	0	0	0	0	0	0	0	0	0	0	0	0	1.04497	0	0	0	0	0
ACCCTCAGTAGGACCA.1_2	0	0	0	0	0	0	0	0	0	0	0	0.934646	0	1.7297	2.47015	1.97203	0	0	2.80112	0.934646	2.70249	0.934646	0	0	1.7297	0	0	0	0	0	0	0	0	0	0	0	0	0	0	0	0	0	0	0	0	0	0	0	0
ACCCTCATCATGACAC.1_2	0	0	0	0	0	0	0	0	0	0	0	0	1.29465	1.29465	2.19156	1.29465	0	0	3.09999	1.29465	2.4509	0	0	0	0	0	1.29465	0	0	0	0	0	0	0	0	0	0	0	0	0	1.29465	0	0	0	0	1.29465	0	0	0
ACCCTTGAGAGGCGGA.1_2	0	0	0	0	0	0	0	0	0	0	0	0	0	1.81735	1.48998	2.06357	0	0	1.48998	0	2.26099	0	0	0	1.81735	0	1.00008	0	0	0	0	0	0	0	0	0	0	0	0	0	0	1.48998	0	1.00008	0	0	0	0	0
ACCCTTGCATTGCTTT.1_2	0	0	0	0	0	0	0	0	0	0	0	1.1795	0	0	2.30369	2.30369	0	0	2.50665	1.70575	2.30369	0	0	0	1.1795	0	0	0	0	0	0	0	0	0	0	0	0	0	0	0	0	0	0	0	0	0	0	0	0
ACCCTTGCATTGTACG.1_2	0	0	0	0	0	0	0	0	0	0	0	1.0808	2.37353	0	2.37353	1.58803	0	0	0	0	2.17341	0	0	0	0	0	0	0	0	0	0	0	0	0	0	0	0	0	0	0	0	1.0808	0	0	0	0	0	0	0
ACCCTTGGTAAGACCG.1_2	0	0	0	0	0	0	0	0	0	0	0	0.698642	0	2.08904	2.20697	2.08904	0	0	1.95531	0	2.08904	0	0	0	0.698642	0	0	0	0	0	0	0	0.698642	0.698642	0	0	0	0	0	0	0	0.698642	0	0.698642	0	0	0	0	0
ACCCTTGGTTGCTGAT.1_2	0	0	0	0	0	0	0	0	0	0	0	0	0	0	2.47897	0	0	0	0	0	0	0	0	0	0	0	0	0	0	0	0	0	0	0	0	0	0	0	0	0	0	0	0	0	2.47897	0	0	0	0
ACCCTTGTCTCGCTTG.1_2	0	0	0	0	0	0	0	0	0	0	0	0	0	0.992755	1.48099	1.80763	1.48099	2.41519	2.88963	0	2.5565	0	0	0	0	0	0.992755	0	0	0	0	0	0	0	0	0	0	0	0	0	0	0.992755	0	0	0	0	0	0	0
ACCGTTCAGAAAGCGA.1_2	0	0	0	0	0	0	0	0	0	0	0	1.01718	0	1.97114	1.2942	1.2942	0	0	2.37114	3.01648	2.87757	0	0	0	1.68889	0	0	0	0	0	0	0	0	0	0	0	0	0	0	0	0	0	0	0	0	0	2.0871	1.01718	0
ACCGTTCGTCGATTCA.1_2	0	0	0	0	0	0	0	0	0	0	0	0	0	0	2.30694	0	0	0	3.33687	0	2.50997	0	0	0	1.70871	0	0	0	0	0	0	0	1.18201	0	0	0	0	0	0	0	0	1.18201	0	0	0	0	0	0	0
ACCGTTCTCGGATAAA.1_2	0	0	0	0	0	0	0	0	0	0	0	2.05073	0	0	2.05073	2.82167	0	0	2.05073	2.05073	2.05073	0	0	0	2.05073	1.18107	0	0	0	0	0	0	0	0	0	0	0	0	0	0	0	0	0	0	0	0	0	0	0
ACCTACCCACAGTGTT.1_2	0	0	0	0	0	0	0	0	0	0	0	1.53536	0	2.11456	0	1.53536	0	0	2.95569	2.47897	2.11456	0	0	0	2.11456	0	0	0	0	0	0	0	0	0	0	0	0	0	0	0	0	1.53536	0	0	0	0	0	0	0
ACCTGAACACGCGTCA.1_2	0	0	0	0	0	0	0	0	0	0	0	0	1.05062	1.55157	2.13271	1.88377	0	0	1.55157	0	2.76477	0	0	0	0	0	0	0	0	0	1.55157	0	0	0	0	0	0	0	0	0	0	0	0	0	0	0	0	0	0
ACCTGTCGTCCCTCAT.1_2	0	0	0	0	0	0	0	0	0	0	0	1.92745	0	2.17808	2.37831	2.37831	0	0	2.68794	0	3.02399	0	0	0	2.92402	0	0	0	0	0	0	0	0	1.08429	1.59222	0	0	1.08429	0	0	0	0	0	0	1.08429	0	0	0	0
ACGATCACACACGGAA.1_2	0	0	0	0	0	0	0	0	0	0	0	1.32995	2.23458	1.32995	3.01877	1.88126	0	0	2.49514	2.49514	0	0	0	0	1.88126	0	1.32995	0	0	0	0	0	0	0	0	0	0	0	0	0	1.32995	0	0	0	0	0	0	0	0
ACGATGTGTTCCACAA.1_2	0	0	0	0	0	0	0	0	0	1.0368	0	0	0	1.0368	1.0368	0	0	0	1.53479	0	1.53479	0	0	0	2.31262	0	0	0	0	0	0	0	0	0	0	0	0	0	1.0368	0	0	1.0368	0	0	0	0	0	0	0
ACGCACGGTGGAACAC.1_2	0	0	0	0	0	0	0	0	0	0	0	2.62782	0	2.16403	2.79803	1.81441	0	0	3.18298	1.81441	2.42257	0	0	0	1.27221	0	0	0	0	0	0	0	0	0	0	0	0	0	0	0	1.27221	0	0	0	1.27221	0	0	0	0
ACGGAAGAGCACCAGA.1_2	0	0	0	0	0	0	0	0	0	0	0	0	0	1.78906	1.25045	1.25045	2.59969	0	3.15389	1.25045	3.25498	0	0	0	0	0	0	0	0	0	0	0	0	0	0	0	0	1.25045	0	0	0	0	0	0	0	0	0	0	0
ACGGAAGAGGGCAATC.1_2	0	0	0	0	0	0	0	0	0	0	0	1.65102	0	0	1.65102	3.09383	0	0	3.26857	1.65102	1.65102	0	0	0	1.65102	0	1.65102	0	0	0	0	0	0	0	0	0	0	0	0	0	0	0	0	0	1.65102	0	0	0	0
ACGGTCGAGGCCTGAA.1_2	0	0	0	0	0	0	0	0	0	0	0	0	1.69842	0	2.29562	1.1733	0	0	0	1.1733	1.69842	0	0	0	0	0	0	0	0	0	0	0	0	0	0	0	0	0	0	0	1.1733	0	0	0	0	0	0	0	0
ACGGTTATCATCCTAT.1_2	0	0	0	0	0	0	0	0	0	0	0	1.67422	0	2.01516	1.67422	2.01516	0	0	2.63934	1.15288	1.15288	0	0	0	1.15288	0	0	0	0	0	0	0	0	0	0	1.15288	0	0	0	0	0	1.15288	0	0	0	0	0	0	0
ACGTACACAGAATTCC.1_2	0	0	0	0	0	0	0	0	0	0	0	1.7719	0	1.44802	2.2123	2.11903	0	0	1.23576	0	2.75022	0	0	0	2.01615	0	0	0	0	0	0	0	0	0	0.595352	0	0	0	0	0	0	0	0	0	0	0	0	0	0
ACGTCCTGTCACTCGG.1_2	0	0	0	0	0	0	0	0	0	0	0	1.76578	0	1.23054	2.57378	1.76578	0	0	1.76578	0	2.36952	0	0	0	1.76578	0	0	0	0	0	0	0	0	0	0	0	0	0	0	0	0	0	0	0	0	0	0	0	0
ACTACGAGTAATTAGG.1_2	0	0	0	0	0	0	0	0	0	0	0	0.75454	0	2.30389	1.17966	1.47703	0	0	2.04896	0	2.18453	0	0	0	1.70594	0	0.75454	0	0	0	0	0	0	0	0	0	0	0	0	0	0	0	1.17966	0	0	0	0	0	0
ACTACGATCGTAGCCG.1_2	0	0	0	0	0	0	0	0	0	0	0	1.30749	0	1.85532	2.67307	2.67307	0	0	1.85532	0	2.67307	0	0	0	0	0	0	0	0	0	0	0	0	0	0	0	0	0	0	0	1.30749	0	0	0	0	0	0	0	0
ACTATCTCAAATTGCC.1_2	0	0	0	0	0	0	0	0	0	0	0	0	0	0	1.96159	0	0	0	0	0	2.96175	0	0	0	1.96159	0	0	0	0	0	0	0	0	0	0	0	0	0	0	0	0	0	0	0	0	0	0	0	0
ACTATGGAGCTATCTG.1_2	0	0	0	0	0	0	0	0	0	0	0	1.4129	2.22868	0.710961	2.22868	1.4129	0	0	1.4129	0	2.11041	0	0	0	0	0	0.710961	0	0	0	0	0	0	0	0	0	0	0	0	0	0	0	0	0	0.710961	0	0	0	0
ACTATGGAGGGTGAGG.1_2	0	0	0	0	0	0	0	0	0	0	0	1.71099	0	1.39202	2.44931	1.71099	0	0	2.68125	0	2.77974	0	0	0	1.39202	0	0	0	0	0	0	0	0.920875	0	0	0	0	0	0	0	0.920875	1.71099	0	0	0	0	0	0	0
ACTATGGTCGTTCATT.1_2	0	0	0	0	0	0	0	0	0	0	0	1.06823	0	1.57287	2.90098	1.90667	0	0	1.06823	0	2.1565	0	0	0	1.06823	0	0	0	0	0	0	0	0	0	0	0	0	0	0	0	0	0	0	0	0	0	0	0	0
ACTATTCAGAACAAGG.1_2	0	0	0	0	0	0	0	0	0	0	0	2.788	0	1.39865	2.31739	0	0	0	2.31739	0	1.39865	0	0	0	1.39865	0	0	0	0	0	0	0	0	0	0	0	0	1.39865	0	0	1.39865	0	0	0	0	0	0	0	0
ACTATTCAGCGGTATG.1_2	0	0	0	0	0	0	0	0	0	0	0	0.813438	0	1.25599	2.28132	2.14405	0	0	1.79552	0	2.50967	0	0	0	0.813438	0	0	0	0	0	0	0	0	0	0	0	0	0	0	0	0	0	0	0	0	0	0	0	0
ACTATTCAGGACACTG.1_2	0	0	0	0	0	0	0	0	0	0	0	0.953645	0	2.19453	2.73153	2.35811	0	0	0.953645	0	1.75535	0	0	0	0.953645	0	0	0	0	0	0	0	0	0	0	0	0	0	0	0	0	0.953645	0	0	0.953645	0	0	0	0
ACTATTCTCTTCGCTG.1_2	0	0	0	0	0	0	0	0	0	0	0	1.16005	0	2.27833	2.64905	2.02423	0	0	2.02423	1.16005	2.02423	0	0	0	0	0	1.16005	0	0	0	0	0	0	0	0	0	0	1.16005	0	0	0	0	0	0	0	0	0	0	0
ACTCCCAAGCGCCCAT.1_2	0	0	0	0	0	0	0	0	0	0	0	0	0	0	2.3141	1.53607	0	0	2.11537	0	1.86709	0	0	0	0	0	0	0	0	0	0	0	0	0	0	1.03785	1.03785	0	0	0	0	0	0	1.03785	0	0	0	0	0
ACTCCCAAGGCCTAGA.1_2	0	0	0	0	0	0	0	0	0	0	0	1.14435	2.8972	2.00435	2.77152	1.14435	0	0	2.00435	0	1.66408	0	0	0	1.14435	0	0	0	0	0	0	0	0	1.14435	0	0	0	0	0	0	0	0	0	0	1.14435	0	0	0	0
ACTCCCAGTCGTTGGC.1_2	0	0	0	0	0	0	0	0	0	0	0	1.28681	0	1.83137	1.83137	0	0	0	2.44104	1.28681	1.28681	0	0	0	2.64661	0	0	0	0	0	0	0	0	0	0	0	0	0	0	0	0	1.28681	0	1.28681	0	0	0	0	0
ACTGATGTCCAAGCTA.1_2	0	0	0	0	0	0	0	0	0	0	0	0	0	1.08989	2.93202	0	0	0	1.08989	0	2.55285	0	0	0	1.93468	0	0	0	0	0	0	0	0	0	0	0	0	0	0	0	0	0	1.08989	0	0	0	0	0	0
ACTGTCCCACTGCTTC.1_2	0	0	0	0	0	0	0	0	0	0	0	1.65324	0	1.99277	1.13524	2.75897	0	0	2.75897	3.09645	2.88455	0	0	0	2.44752	0	0	0	0	0	0	0	1.13524	0	0	0	0	0	0	0	0	1.13524	0	0	0	0	0	0	0
ACTGTCCGTCCGGTGT.1_2	0	0	0	0	0	0	0	0	0	0	0	0	0	1.76091	2.73782	2.00467	0	0	2.00467	0	1.76091	0	0	0	1.43789	0	0	0	0	0	0	0	0	0	0	0	0	0	0	0	0	0.957782	0	0	0	0	0	0	0
ACTTAGGAGCCTGACC.1_2	0	0	0	0	0	0	0	0	0	0	0	0.979373	0	2.7704	2.03486	1.46454	0	0	2.39578	2.03486	2.53683	0	0	0	2.23151	0	0	0	0	0	0	0	0	0	0	0	0	0	0	0	0	0	0	0	0	0	0	0	0
ACTTAGGTCGTGCTCT.1_2	0	0	0	0	0	0	0	0	0	0	0	0.90332	0.90332	1.37005	1.68702	1.37005	0	0	2.12093	0	2.42254	0	0	0	0.90332	0	0	0	0	0	0	0	0	0	0	0	0	0	0	0	0	0	0	0	0	0	0	0	0
ACTTATCAGCTGACTT.1_2	0	0	0	0	0	0	0	0	0	0	0	0	0	1.87714	0.868654	2.59922	1.63921	2.23025	3.49119	2.59922	2.49069	0	0	0	1.87714	0	0	0	0	0	0	0	0	0	0	0	0	0	0	0	0	0	0	0.868654	0	0	0	1.87714	0
ACTTATCCACAGCTTA.1_2	0	0	0	0	0	0	0	0	0	0	0	0.951493	0	1.75245	1.99583	2.35493	0	0	1.99583	0.951493	2.19141	0	0	0	1.43011	0	0.951493	0	0	0	0	0	0	0	0	0	0	0	0	0	0	0.951493	0	0	0	0	0	0	0
ACTTCCGTCCATCAGA.1_2	0	0	0	0	0	0	0	0	0	0	0	2.2792	1.50575	2.2792	1.50575	2.58599	0	0	2.82042	0	2.58599	0	0	0	1.50575	0	1.01297	0	0	0	0	0	0	0	0	0	0	0	0	0	0	0	0	0	0	0	0	0	0
ACTTCGCAGGATATAC.1_2	0	0	0	0	0	0	0	0	0	0	0	0	0	0	2.70451	2.23732	0	0	1.33221	1.88385	1.88385	0	0	0	1.33221	0	0	0	0	0	0	0	0	0	0	0	0	0	0	0	0	0	0	0	0	0	0	0	0
ACTTCGCAGTCCCAAT.1_2	0	0	0	0	0	0	0	0	0	0	0	1.25384	0	0	2.14139	2.774	0	0	2.60408	0	1.25384	0	0	0	1.25384	0	0	0	0	0	0	0	0	0	0	0	0	0	0	0	0	0	0	1.79301	0	0	0	0	0
ACTTCGCCAACCACAT.1_2	0	0	0	0	0	0	0	0	0	0	0	1.40849	0	0.934083	2.32916	1.19916	0	0	1.19916	0	2.40168	0	0	0	0.572357	0	0	0	0	0	0	0	0	0	0	0	0	0	0	0	0	0.572357	0	0	0	0	0	0	0
ACTTCGCCAACCGCCA.1_2	0	0	0	0	0	0	0	0	0	0	0	0	1.39339	1.71248	2.1484	1.71248	0.921968	2.31109	2.87111	0	2.31109	0	0	0	1.71248	0	0	0	0	0	0	0	0	0	0	0	0	0	0	0	0	0	0	0	0	0	0	0	0
ACTTCGCCATCCGTTC.1_2	0	0	0	0	0	0	0	0	0	0	0	1.0572	1.0572	2.64957	2.64957	0	0	0	1.55953	0	1.0572	0	0	0	1.55953	0	0	0	1.0572	0	0	0	0	0	0	0	0	0	0	0	0	0	0	0	0	0	0	0	0
ACTTCGCCATGAGAAT.1_2	0	0	0	0	0	0	0	0	0	0	0	1.00019	0	1.00019	2.26114	2.26114	1.00019	1.00019	1.81749	2.99106	3.2214	0	0	0	2.26114	0	0	0	0	0	0	0	0	0	0	0	0	0	0	0	1.00019	0	0	1.00019	0	0	0	0	0
ACTTCGCTCAGGAAGC.1_2	0	0	0	0	0	0	0	0	0	0	0	0	0	0	2.01601	1.44789	0	0	2.37606	2.01601	0	0	0	0	1.44789	0	0	0	0	0	1.44789	0	0	0	0	0	0	0	0	0	0	0	0	0	0	0	0	0	0
ACTTTCAAGACCTCAT.1_2	0	0	0	0	0	0	0	0	0	0	0	1.12587	0	1.64206	1.64206	1.12587	0	0	2.43488	1.64206	1.64206	0	0	0	1.12587	0	1.12587	0	0	0	0	0	0	0	0	0	0	0	0	0	0	0	0	0	0	0	0	0	0
ACTTTCACATATGGCT.1_2	0	0	0	0	0	0	0	0	0	0	0	0	1.3645	1.3645	1.92096	2.53805	0	0	1.3645	0	2.74527	0	0	0	0	0	0	0	0	0	0	0	0	0	0	0	0	0	0	1.3645	0	0	1.3645	0	0	0	1.3645	0	0
ACTTTCAGTCAGACTT.1_2	0	0	0	0	0	0	0.842451	0	0	0	0	1.60265	0	0.842451	0.842451	2.0295	0	0	2.74358	1.60265	2.0295	0	0	0	2.0295	0	0.842451	0	0	0	0	0	0	0	0	0	0	0	0	0	0	0	0	0	0	0	0	0	0
ACTTTCAGTCAGGAGT.1_2	0	0	0	0	0	0	0	0	0	0	0	1.14728	0	1.66756	1.14728	1.66756	0	0	2.90125	3.01291	3.01291	0	0	0	2.63172	0	0	0	0	0	0	0	0	0	0	0	0	0	0	0	0	0	0	1.14728	1.14728	0	0	0	0
ACTTTCAGTCTCGGAC.1_2	0	0	0	0	0	0	0	0	0	0	0	0	1.80451	1.80451	2.4118	2.05018	0	0	2.24725	0	2.67681	0	0	0	0	0	0	0	0	0	0	0	0	0	0	0	0	0	0	0	0	0.990408	0	0	0	0	0	0	0
ACTTTCATCGGAGTGA.1_2	0	0	0	0	0	0	0	0	0	0	0	1.32092	0	2.69018	2.36218	2.36218	0	0	0	3.19247	2.59234	0	0	0	1.32092	0	0	0	0	0	0	0	0	0	0	0	0	0	0	0	0	0	0	0	0	0	0	0	0
ACTTTGTAGAATCGAT.1_2	0	0	0	0	0	0	0	0	0	0	0	1.88741	1.70143	0	1.70143	1.70143	0	0	0.751627	0	3.10407	0	0	0	1.88741	0	0.751627	0	0	0	0	0	0	0.751627	0	0	0	0	0	0	0	0	0	0	0	0	0	0	0
ACTTTGTAGCGCATCC.1_2	0	0	0	0	0	0	0	0	0	0	0	0	0	0	1.91078	0.766247	1.91078	2.69598	2.84045	0.766247	2.43055	0	0	0	1.19494	0	0.766247	0	0	0	0	0	0	0	0	0	0	0	0	0	0	0	0.766247	0	0	0	0	0	0
AGAACAACAAGGCGTA.1_2	0	0	0	0	0	0	0	0	0	0	0	1.41411	1.97764	1.41411	1.41411	0	0	0	1.73506	0	2.33588	0	0	0	1.41411	0	1.41411	0	0	0	0	0	0	0	0	0	0	0	0	0	0	0	0	0	0	0	0	0	0
AGAACAACAGACTGCC.1_2	0	0	0	0	0	0	0	0	0	0	0	1.69508	0	1.69508	2.12964	0.90921	0	0	2.43155	0	2.85105	0	0	0	1.69508	0	0	0	0	0	0	0	0	0	0	0	0	0	0	0	0	0	0	0	0	0	0	0	0
AGAACAATCTGAGGTT.1_2	0	0	0	0	0	0	0	0	0	0	0	0	0.918697	0.918697	2.1436	0.918697	0	0	2.44601	0.918697	2.67788	0	0	0	0	0	0	0	0	0	0	0	0	0	0	0	0	0	0	0	0	0	0	0	0.918697	0	0	0	0
AGAACCTAGGTTAGTA.1_2	0	0	0	0	0	0	0	0	0	0	0	1.66373	0	2.25738	3.10884	2.25738	0	0	2.62734	0	1.66373	0	0	0	1.66373	0	0	0	0	0	0	0	0	0	0	0	0	0	0	0	0	0	0	0	0	0	0	0	0
AGAAGCGAGTAAGGGA.1_2	0	0	0	0	0	0	0	0	0	0	0	0	0	1.52402	1.52402	2.46572	0	0	2.73194	1.52402	2.10185	0	0	0	0	0	0	0	0	0	0	0	0	0	0	0	0	0	0	0	0	0	0	0	0	0	0	0	0
AGAAGTACACACAGAG.1_2	0	0	0	0	0	0	0	0	0	0	0	0	0	1.54952	2.26745	0	0	0	0.804867	1.24496	1.97158	0	0	0.804867	2.26745	0	0	0	0	0	0	0	0	0	0	0	0	0	0	0	0	0	0	0	0	0	0	0	0
AGAAGTAGTCTTCGAA.1_2	0	0	0	0	0	0	0	0	0	0	0	1.25151	0	1.25151	2.91612	2.13852	0	0	2.91612	0	2.39631	0	0	0	0	0	1.25151	0	0	0	0	0	0	0	0	0	0	0	0	0	0	1.25151	0	1.25151	0	0	0	0	0
AGAAGTAGTGAGTCAG.1_2	0	0	0	0	0	0	0	0	0	0	0	1.12447	0	1.64038	2.43299	1.64038	1.12447	0	2.23155	0	2.43299	0	0	0	1.12447	0	1.64038	0	0	0	0	1.12447	0	0	0	0	0	0	0	0	0	0	0	0	0	0	0	0	0
AGAAGTATCGCAATGT.1_2	0	0	0	0	0	0	0	0	0	0	1.02761	0	0	1.02761	1.5236	0	1.5236	2.60717	2.46523	1.85365	1.5236	0	0	0	1.02761	0	1.02761	0	0	0	0	0	0	0	0	0	0	0	0	0	0	1.02761	0	0	0	0	0	0	0
AGACAAACATAACTCG.1_2	0	0	0	0	0	0	0	0	0	0.533198	0	1.33959	0	2.24628	2.08489	1.99325	0	0	2.24628	0	2.84494	0	0	0	0.533198	0	0	0	0	0	0	0	0	0	0	0	0	0	0	0	0	0.533198	0	0	0.533198	0	0	0	0
AGACACTCAGTCACGC.1_2	0	0	0	0	0	0	0	0	0	0	0	0	0	0	1.3975	0	0	0	2.95857	2.57872	2.57872	0	0	0	2.31601	0	0	0	0	0	0	0	0	0	0	0	0	0	0	0	0	0	0	0	0	0	0	0	0
AGACACTTCTTTGCAT.1_2	0	0	0	0	0	0	0	0	0	0	0	1.21565	0	0	2.09401	1.21565	0	0	3.10693	0	2.35041	0	0	0	0	0	1.21565	0	0	0	1.74832	0	0	0	0	0	0	0	0	0	0	1.21565	0	0	0	0	0	0	0
AGACAGGAGCTAATCC.1_2	0	0	0	0	0	0	0	0	0	0	0	0	0	1.8532	2.10091	0	0	0	0	0	2.46474	0	0	0	1.52318	1.02726	0	0	0	0	0	0	0	0	0	0	0	0	0	0	0	0	0	0	0	0	0	0	0
AGACCATAGAGCAGTC.1_2	0	0	0	0	0	0	0	0	0	0	0	1.69242	0	1.375	2.28902	2.12677	0	0	2.42858	0	2.12677	0	0	0	0.907267	0	0.907267	0	0	0	0	0	0	0	0	0	0	0	0	0	0	0	0.907267	0	0	0	0	0	0
AGACCATAGGATACCG.1_2	0	0	0	0	0	0	0	0	0	0	0	1.9128	1.9128	0	3.48878	2.52924	0	0	2.73631	1.9128	2.26779	0	0	0	0	0	0	0	0	0	0	0	0	0	0	0	0	0	0	0	0	0	0	0	1.35738	0	0	0	0
AGACCATCAAACCATC.1_2	0	0	0	0	0	0	0	0	0	0	0	0	0	0	0	0	0	0	0	0	0	0	0	0	0	0	0	0	0	0	0	0	0	0	0	0	0	0	0	0	0	0	0	0	0	0	0	0	0
AGACCATGTCCATAGT.1_2	0	0	0	0	0	0	0	0	0	0	0	0.890001	0	1.66872	2.63305	1.66872	0	0	1.66872	0	2.7312	0	0	0	0	0	0	0	0	0	0	0	0	0	0.890001	0	0	0	0	0	0	0	0	0	0.890001	0	0	0	0
AGACCCGCACATACTG.1_2	0	0	0	0	0	0	0	0	0	0	0	0	2.02309	1.68166	2.47957	2.27716	0	0	2.02309	0	2.79181	0	0	0	0	0	0	0	0	0	0	0	0	0	0	0	0	0	0	0	0	1.15915	0	0	0	0	0	0	0
AGACCCGCAGTCTTCC.1_2	0	0	0	0	0	0	0	0	0	0	0	0	0	1.86057	2.67886	1.31203	0	0	1.86057	2.21278	2.67886	0	0	0	1.86057	0	0	0	0	0	0	0	0	0	0	0	0	0	0	0	0	0	0	0	0	0	0	0	0
AGACCCGGTAAGGCTG.1_2	0	0	0	0	0	0	0	0	0	0	0	0.825075	1.8129	0.825075	2.00287	2.30002	0	0	2.62615	1.27091	2.42094	0	0	0	2.00287	0	0	0	0	0	0	0	0	0	0	0	0	0	0	0	0	0	0	0	0	0.825075	0	0	0
AGACCCGGTTCCGTTC.1_2	0	0	0	0	0	0	0	0	0	0	0	1.43655	0	1.75945	2.62645	2.19893	0	0	2.62645	1.43655	2.5032	0	0	0	0	0	0.956695	0	0	0	0	0	0	0	0	0	0	0	0	0	0	0	0	0.956695	0	0	0	0	0
AGACTCAGTCGAGTGA.1_2	0	0	0	0	0	0	0	0	0	0	0	1.40129	2.15769	1.7211	2.15769	1.7211	0	0	2.15769	0.928307	2.96335	0	0	0	0.928307	0	0.928307	0	0	0	0	0	0	0	0	0	0	0	0.928307	0	0	0	0	0.928307	0	0.928307	0	0	0
AGAGAATAGTTATGGA.1_2	0	0	0	0	0	0	0	0	0	0	0	0.986595	2.04489	0.986595	2.54746	0.986595	0	0	1.79944	0.986595	0.986595	0	0	0	0.986595	0	0	0	0	0	0	0	0	0	0	0	0	0	0	0	0	0	0	0	0	0	0	0	0.986595
AGAGAATCAGCATACT.1_2	0	0	0	0	0	0	0	0	0	0	0	0	1.56834	1.56834	1.56834	2.15145	0	0	2.15145	0	1.56834	0	0	0	1.90181	0	1.06448	0	0	0	0	0	0	0	0	0	0	0	0	0	0	0	0	0	0	0	0	0	0
AGAGAGCTCCTCGCAT.1_2	0	0	0	0	0	0	0	0	0	0	0	1.23174	0	2.11403	1.23174	1.23174	0	0	2.57535	3.01639	2.37106	0	0	0	2.37106	0	1.23174	0	0	0	0	0	0	0	0	0	0	0	0	0	0	0	0	0	0	0	0	2.37106	0
AGAGAGCTCGTCCATC.1_2	0	0	0	0	0	0	0	0	0	0	0	0	0	2.32684	2.32684	1.54718	0	0	2.12781	0	2.32684	0	0	0	0	0	0	0	0	0	0	0	0	0	0	0	0	0	0	0	1.04701	0	0	0	0	0	0	0	0
AGAGCAGCATGGGATG.1_2	0	0	0	0	0	0	0	0	0	0	0	1.82655	0	0	2.64127	1.82655	0	0	2.64127	1.28266	1.82655	0	0	0	1.82655	0	0	0	0	0	0	0	0	0	0	0	0	0	0	0	1.28266	0	0	0	0	0	0	0	0
AGAGCCCCAACGTAAA.1_2	0	0	0	0	0	0	0	0	0	0	0	0	0	1.99826	1.99826	2.25146	0	0	2.45333	0	1.65838	0	0	0	1.13956	0	1.13956	0	0	0	0	0	0	0	0	0	0	0	0	0	0	0	0	0	0	0	0	0	0
AGATAGACATTGTAGC.1_2	0	0	0	0	0	0	0	0	0	0	0	1.9587	0	0	2.57872	1.9587	0	0	2.57872	0	1.9587	0	0	0	1.9587	0	1.9587	0	0	0	0	0	0	0	0	0	0	0	0	0	0	0	0	0	0	0	0	0	0
AGATAGAGTTCTATCT.1_2	0	0	0	0	0	0	0	0	0	0	0	0	0	3.1384	2.48769	1.54283	0	0	2.75438	1.54283	2.96471	0	0	0	1.54283	0	0	0	0	0	0	0	0	0	0	0	0	0	0	0	0	1.54283	0	0	0	1.54283	0	0	0
AGATCCATCGCCCAGA.1_2	0	0	0	0	0	0.682132	1.0839	0	0.682132	0	0	0	0	0	0	0	0	0	0	0.682132	0	0	0	0	1.59176	0	0	0	0	0	0	0	0	0	0	0	0	0	0.682132	0	0	0	0	0	0	0	0	0	0
AGATCCATCTGAGGCC.1_2	0	0	0	0	1.15052	0	0	0	0	0	0	1.15052	1.15052	2.26585	2.77999	3.11787	0	0	0	0	1.67141	0	0	0	0	0	1.15052	0	0	0	0	0	0	0	0	0	0	0	0	0	0	0	1.15052	0	0	0	0	0	0
AGATCGTCACGGTGTC.1_2	0	0	0	0	0	0	0	0	0	0	0	1.64055	0	0	2.43318	1.97921	0	0	2.74425	0	1.12461	0	0	0	1.64055	0	0	0	0	0	0	0	0	0	0	0	0	0	0	0	0	0	1.64055	0	0	0	0	1.12461	0
AGATCGTCACTCTAGA.1_2	0	0	0	0	0	0	0	0	0	0	0	2.24207	0	1.33612	0	2.24207	0	0	1.33612	2.50283	2.24207	0	0	0	0	0	0	0	0	0	0	0	0	0	0	0	0	0	0	0	0	0	0	0	0	0	0	0	0
AGATGAAGTTCCTACC.1_2	0	0	0	0	0	0	0	0	0	0	0	0	1.32812	1.32812	1.87914	1.32812	0	0	1.32812	0	2.69932	0	0	0	2.23235	0	0	0	0	0	0	0	0	0	0	0	0	0	0	0	0	0	0	0	0	0	0	0	0
AGATGAATCGTCCTTG.1_2	0	0	0	0	0	0	0	0	1.12813	0	0	0	0	1.9837	2.87463	1.9837	0	0	2.43793	0	1.64475	0	0	0	1.64475	0	0	0	0	0	0	0	0	0	0	0	0	0	0	0	0	1.12813	0	0	0	0	0	0	0
AGATGAATCTGTAACG.1_2	0	0	0	0	0	0	0	0	0	0	0	0	0	1.44035	2.74082	2.20336	0	0	2.36711	2.00745	2.63107	0	0	0	2.74082	0	0.959766	0	0	0	0	0	0	0	0	0	0	0	0	0	0	0	1.44035	0	0	0	0	0	0
AGATGCTAGCCGTTAT.1_2	0	0	0	0	0	0	0	0	0	0	0	1.42878	0	1.42878	2.82542	0	0	0	1.42878	0	0	0	0	0	0	0	0	0	0	0	0	0	0	0	0	0	0	0	0	0	0	0	1.42878	0	0	0	0	0	0
AGATGCTCAGTCGTTA.1_2	0	0	0	0	0	0	0	0	0	0	0	1.19277	0	2.3209	2.3209	1.72141	0	0	2.52421	0	1.72141	0	0	0	1.19277	0	0	0	0	0	0	0	0	0	0	0	0	0	0	0	0	0	0	0	0	0	0	0	0
AGATGCTGTCTGTAAC.1_2	0	0	0	0	0	0	0	0	0	0	0	0	0	1.32264	2.86333	2.48601	0	0	3.0093	0	1.87282	0	0	0	2.22569	0	0	0	0	0	0	0	0	0	0	0	0	0	0	0	0	1.32264	0	0	0	0	0	0	0
AGCATCACATGAATCC.1_2	0	0	0	0	0	0	0	0	0	0	0	1.79552	0.98365	0	2.54313	2.77682	0	0	2.54313	1.79552	2.402	0	0	0	1.46981	0	0	0	0	0	0	0	0	0	0	0	0	0	0	0	0	0	0	0	0	0	0	0	0
AGCCACGGTTGGACTT.1_2	0	0	0	0	0	0	0	0	0	0	0	1.21415	0	1.21415	2.72159	2.72159	0	1.21415	2.55234	0	2.34849	0	0	0	1.21415	0	0	0	0	0	0	0	0	0	0	0	0	0	0	0	0	0	0	0	0	0	0	0	0
AGCCAGCCACCTCAGG.1_2	0	0	0	0	0	0	0	0	0	0	0	1.44158	0	0	1.76491	2.36857	0	0	2.00885	2.84123	3.16089	0	0	0	0	0	0	0	0	0	0	0	0	0	0	0	0	0	0	0	0	0	0	0	0	0	0	0	0
AGCCAGCTCACTAGCA.1_2	0	0	0	0	0	0	0	0	0	0	0	2.17953	0.835956	1.59352	2.73289	2.17953	0	0	2.43853	1.59352	2.88989	0	0	0	0.835956	0	0	0	0	0	0	0	0	0	0	0	0	0	0	0	1.28483	0	0	0	0	0	0	0	0
AGCCAGCTCGAGAGAC.1_2	0	0	0	0	0	0	0	0	0	0	0	1.59457	0	2.54777	2.38098	1.92997	0	0	2.18069	3.34932	3.02679	0	0	0	2.38098	0	1.08623	0	0	0	0	0	0	0	0	0	0	0	0	0	0	1.08623	0	0	0	0	0	0	0
AGCGCCAAGCCTCACG.1_2	0	0	0	0	0	0	0	0	0	0	0	0	0	0.91348	2.85778	1.38278	0	0	2.29837	3.01597	2.29837	0	0	0	2.13593	0	0	0	0	0	0	0	0	0	0	0	0	0	0	0	0	0	0	1.38278	0	0	0	1.70091	0
AGCGCCAGTTGGGCCT.1_2	0	0	0	0	0	0	0	0	0	0	0	0	1.35311	1.90789	3.04861	2.90234	0	0	2.52395	0	0	0	0	0	0	0	0	0	0	0	0	0	0	0	0	0	0	0	0	0	0	0	0	0	0	0	0	0	0
AGCGTCGGTCGAGTTT.1_2	0	0	0	0	0	0	0	0	0	0	0	1.29254	0	2.44825	1.29254	1.83801	0	0	1.83801	2.44825	3.09721	0	0	0	1.29254	0	0	0	0	0	0	0	0	0	0	0	0	0	0	0	0	0	0	0	0	0	0	0	0
AGCGTCGGTTGGGATG.1_2	0	0	0	0	0	0	0	0	0	0	0	1.01566	0	2.08502	2.08502	1.01566	0	0	2.714	0	1.83794	0	0	0	1.50904	0	0	0	0	0	1.83794	0	0	0	0	0	0	0	0	0	0	0	0	0	0	0	0	0	0
AGCTACACATCAGCGC.1_2	0	0	0	0	0	0	0	0	0	0	0	1.30298	0	1.30298	2.98375	2.20174	0	0	1.85011	0	1.30298	0	0	0	1.30298	0	0	0	0	0	0	0	0	0	0	0	0	0	0	0	0	0	0	0	1.30298	0	0	0	0
AGCTACATCCGCGAGT.1_2	0	0	0	0	0	0	0	0	0	0	0	0	0	0	2.03053	2.39126	0	0	2.86479	2.39126	2.86479	0	0	0	0	0	0	0	0	0	0	0	0	0	0	0	0	0	0	0	0	0	0	1.46072	0	0	0	0	0
AGCTACATCTTACGTT.1_2	0	0	0	0	0	0	0	0	0	0	0	0	0	1.57438	2.35796	0	0	0	2.1582	0	1.57438	0	0	0	1.06948	0	0	0	0	0	0	0	0	0	0	0	0	0	0	0	0	0	0	0	0	0	0	0	0
AGCTCAAAGTACGAGC.1_2	0	0	0	0	0	0	0	0	0	0	0	1.37633	0	1.37633	2.29061	2.29061	0	0	1.93451	2.76011	2.29061	0	0	0	2.55267	0	1.37633	0	0	0	0	0	0	0	0	0	0	0	0	1.37633	0	0	0	0	0	0	0	0	0
AGCTCAAGTTCTCTAT.1_2	0	0	0	0	0	0	0	0	0	0	0	0.945003	0	2.34535	2.18201	2.18201	0	0	2.18201	0	1.7437	0	0	0	0.945003	0	0	0	0	0	0	0	0	0	0	0	0	0	0.945003	0.945003	0	0	0	0	0	0	0	0	0
AGCTTCCCATCGAACT.1_2	0	0	0	0	0	0	0	0	0	0	0	1.38424	2.43984	1.38424	1.7025	1.94356	0	0	1.38424	0	2.67159	0	0	0	0.914644	0	0	0	0	0	0	0	0	0	0	0	0	0	0	0	0	0	0	1.7025	0	0	0	0	0
AGGAAATTCGTAGGAG.1_2	0	0	0	0	0	0	0	0	0	0	0	1.46148	0	2.65672	1.46148	2.86572	0	0	0	0	2.39216	0	0	0	0	0	1.46148	0	0	0	0	0	0	0	0	0	0	0	0	0	0	1.46148	0	0	0	0	0	0	0
AGGAATATCGGTCACG.1_2	0	0	0	0	0	0	0	0	0	0	0	1.18847	0	1.71634	2.06003	1.18847	0	0	2.68733	0	2.31533	0	0	0	2.31533	0	0	0	0	0	0	0	0	0	0	0	0	0	0	0	1.18847	0	0	0	0	0	0	0	0
AGGACGAGTAAGTAGT.1_2	0	0	0	0	0	0	0	0	0	0	0	1.76144	0	0.958178	1.76144	2.36478	0	0	2.62868	2.36478	2.62868	0	0	0	0.958178	0	0	0	0	0	0	0	0	0.958178	0	0	0	0	0	0	0	1.43838	0	0	0	0	0	0	0
AGGACGAGTGCACAAG.1_2	0	0	0	0	0	0	0	0	0	0	0	2.08533	0	2.44849	2.92413	1.50931	0	0	2.71433	0	0	0	0	0	2.08533	0	0	0	0	0	0	0	0	0	0	0	0	0	0	0	0	0	0	0	0	0	0	0	0
AGGACGATCGGCTTCT.1_2	0	0	0	0	0	0	0	0	0	0	0	2.13501	0	0	2.50026	2.50026	0	0	2.76721	1.55362	2.76721	0	0	0	0	0	0	0	0	0	0	0	0	0	0	0	0	0	1.55362	0	0	0	0	1.55362	0	0	0	0	0
AGGACGATCGTAGGAG.1_2	0	0	0	0	0	0	0	0	0	0	0	1.06974	0	1.06974	1.57468	2.52474	0	0	2.66739	3.25385	2.7922	0	0	0	1.57468	0	1.06974	0	0	0	0	0	0	0	0	0	0	0	0	0	0	0	0	0	0	0	0	0	0
AGGACTTAGATGATTG.1_2	0	0	0	0	0	0	0	0	0	0	0	2.10406	0	2.10406	3.26568	2.46803	0	0	2.46803	0	2.46803	0	0	0	1.52599	0	0	0	0	0	0	0	0	0	0	0	0	0	0	0	1.52599	0	0	0	0	0	0	0	0
AGGACTTAGGTCGTGA.1_2	0	0	0	0	0	0	0	0	0	0	0	0	0	1.32062	0.864101	0	0.864101	2.22324	2.06234	2.22324	2.77892	0	0	0	0.864101	0	0	0	0	0	0	0	0	0	0	0	0	0	0	0	0	0	0	0	0	0	0	0.864101	0
AGGACTTCAACGGGTA.1_2	0	0	0	0	0	0	0	0	0	0	0	1.87609	0	0	2.48955	1.54443	0	0	1.87609	2.75628	2.32368	0	0	0	1.54443	0	1.04473	0	0	0	0	0	0	0	0	0	0	0	0	0	0	1.04473	1.04473	0	0	0	0	0	0
AGGACTTTCTGTCTCG.1_2	0	0	0	0	0	0	0	0	0	0	0	1.36374	2.11348	1.36374	2.11348	1.68012	0	0	1.36374	0	2.11348	0	0	0	1.68012	0	0.898287	0	0	0	0	0	0	0	0	0	0	0	0	0	0	0.898287	0	0	0	0	0	0	0
AGGAGGTAGCAAGTGC.1_2	0	0	0	0	0	0	0	0	0	0	0	0	0	1.72028	2.06422	2.06422	0	0	0	0	2.52295	0	0	0	0	0	1.19181	0	0	0	0	0	0	1.19181	0	0	0	0	0	0	0	0	0	0	0	0	0	0	0
AGGAGGTAGTTCCGTA.1_2	0	0	0	0	0	0	0	0	0	0	0	1.60672	0	2.19421	2.19421	2.19421	0	0	1.943	0	1.943	0	0	0	1.60672	0	0	0	0	0	0	0	0	1.09635	0	0	0	0	0	0	1.09635	0	0	0	0	0	0	0	0
AGGAGGTTCAATCGGT.1_2	0	0	0	0	0	0	0	0	0	0	0	1.22034	0	1.75383	2.35645	2.09986	0	0	2.09986	2.8746	2.35645	0	0	0	0	0	1.22034	0	0	0	0	0	0	1.22034	0	0	0	0	0	0	0	0	0	0	0	0	0	0	0
AGGATCTCACTCCTGT.1_2	0	0	0	0	0	0	0	0	0	0	0	0	0	1.22746	2.73924	2.56976	0	0	2.36558	2.10871	1.22746	0	0	0	2.10871	0	0	0	0	0	0	0	0	0	0	0	0	0	0	0	0	0	0	0	0	0	0	0	0
AGGATCTGTAATGCTC.1_2	0	0	0	0	0	0	0	0	0	0	0	0	0	2.4793	2.62141	2.11488	0	0	1.0375	1.0375	2.11488	0	0	0	1.53564	0	0	0	0	0	0	0	0	0	0	0	0	0	0	0	0	0	0	0	0	0	0	0	0
AGGATCTTCAGCATTG.1_2	0	0	0	0	0	0	0	0	0	0	0	1.19422	0	1.72311	2.52612	2.06723	0	0	1.72311	1.72311	2.69502	0	0	0	2.83947	0	0	0	0	0	0	0	0	0	0	0	0	0	0	0	0	0	0	0	1.19422	0	0	0	0
AGGATCTTCCTCACTG.1_2	0	0	0	0	0	0	0	0	0	0	0	1.99606	0	1.99606	2.88814	1.65632	0	0	1.65632	0	1.65632	0	0	0	1.65632	0	0	0	0	0	0	0	0	0	0	0	0	0	0	0	0	0	0	0	0	0	0	0	0
AGGCATTAGAACCCGA.1_2	0	0	0	0	0	0	0	0	0	0	0	0	0	1.23814	2.12197	2.12197	0	0	2.37924	2.89835	2.37924	0	0	0	3.13735	0	0	0	0	0	0	0	0	0	0	0	1.23814	0	0	0	0	0	0	0	1.23814	0	0	2.12197	0
AGGCATTCAGAATTCC.1_2	0	0	0	0	0	0	0	0	0	0	0	0.757537	0	1.71056	2.75552	1.89688	0	0	1.89688	0	2.59996	0	0	0	1.89688	0	0.757537	0	0	0	0	0	0	0	0	0	0	0	0	0	0	0	0.757537	0	0	0	0	0	0
AGGCATTTCAGAGCGA.1_2	0	0	0	0	0	0	0	0	0	0	0	0	0	1.29062	2.44584	2.44584	1.29062	2.44584	3.09469	1.29062	1.29062	0	0	0	0	0	0	0	0	0	0	0	0	0	0	0	0	0	0	0	0	0	0	0	0	0	0	0	0
AGGCATTTCCATTGGA.1_2	0	0	0	0	0	0	0	0	0	0	0	0	0	0	2.38365	1.59692	0	0	2.1833	0	1.08819	0	0	0	1.08819	0	0	0	0	0	0	0	0	0	0	0	0	0	0	0	0	0	0	0	0	0	0	0	0
AGGCATTTCTTTCCAA.1_2	0	0	0	0	0	0	0	0	0	0	0	1.16307	1.6863	1.6863	2.92305	1.16307	0	0	2.4848	0	1.16307	0	0	0	0	0	0	0	0	0	0	0	0	0	0	0	0	0	0	0	1.16307	0	0	0	0	0	0	0	0
AGGCCACCAAACTCTG.1_2	0	0	0	0	0	0	0	0	0	0	0	1.24426	0	2.38706	2.12955	2.12955	0	0	3.3384	0	1.78183	0	0	0	0	0	1.24426	0	0	0	1.24426	0	0	0	0	0	0	0	0	0	0	0	0	1.24426	0	1.24426	0	1.24426	0
AGGCCACCACCCTCTA.1_2	0	0	0	0	0	0	0	0	0	0	0	1.88385	1.33221	1.88385	2.70451	2.23732	0	0	1.33221	0	1.88385	0	0	0	0	0	0	0	0	0	0	0	1.33221	0	0	0	0	0	0	0	0	0	0	1.33221	0	0	0	0	0
AGGCTGCCACCGTGCA.1_2	0	0	0	0	1.10088	0	0	0	0	0	0	1.10088	2.20025	1.10088	1.10088	1.10088	0	0	2.71123	0	2.56809	0	0	0	1.10088	0	0	0	0	0	0	0	0	0	0	0	0	0	0	0	0	0	0	0	0	0	0	0	0
AGGCTGCTCAGAGCAG.1_2	0	0	0	0	0	0	0	0	0	0	0	0	0	1.71522	2.51727	2.51727	0	0	2.95655	0	2.05883	0	0	0	0	0	0	0	0	0	0	0	0	0	0	0	0	0	0	0	0	0	0	0	0	0	0	0	0
AGGGCCTAGAACAGGA.1_2	0	0	0	0	0	0	0	0	0	0	0	1.53966	1.04081	0	2.7506	2.11938	0	0	2.11938	0	3.13454	0	0	0	1.53966	0	0	0	0	0	0	0	0	0	0	0	0	0	0	0	0	0	0	0	0	0	0	0	0
AGGGCCTTCCATTTGT.1_2	0	0	0	0	0	0	0	0	0	0	0	1.60545	1.09529	1.09529	3.03977	1.94164	0	0	2.39336	0	2.19279	0	0	0	0	0	1.09529	0	0	0	0	0	0	0	0	0	0	0	0	0	0	1.60545	0	1.94164	0	0	0	0	0
AGGGCTCAGTTGCTGT.1_2	0	0	0	0	0	0	0	0	0	0	0	1.0681	0	1.57271	1.57271	1.0681	0	0	2.35606	2.35606	2.66507	0	0	0	1.90651	0	0	0	0	0	0	0	0	0	0	0	0	0	0	0	0	0	0	0	1.0681	0	0	0	0
AGGGCTCCAAACAGGC.1_2	0	0	0	0	0	0	0	0	0	0	0	1.69951	0	1.69951	2.04212	2.29682	0	0	2.29682	0	1.69951	0	0	0	2.04212	0	0	0	0	0	0	0	0	0	0	0	0	0	0	0	0	0	1.17423	0	0	0	0	0	0
AGGGTGAAGAAGGATG.1_2	0	0	0	0	0	0	0	0	0	0	0	1.91132	1.3561	1.91132	2.26624	1.91132	0	0	1.3561	1.3561	2.26624	0	0	0	2.26624	0	0	0	0	0	0	0	0	1.3561	1.3561	0	0	1.3561	0	0	0	0	0	0	0	0	0	0	0
AGGGTGACAGCACACC.1_2	0	0	0	0	0	0	0	0	0	0	0	0	0	1.76679	2.37062	0	0	0	0	0	2.1136	0	0	0	0	0	0	0	0	0	0	0	0	0	0	0	0	0	0	0	0	0	0	0	0	0	0	0	0
AGGGTGAGTCGTTGCG.1_2	0	0	0	0	0	0	0	0	0	0	0	1.5222	0	2.09981	2.29815	2.46359	0	0	2.29815	3.03026	2.60551	0	0	0	2.46359	0	0	0	0	0	0	0	0	0	0	0	0	1.02645	0	0	0	0	0	0	0	0	0	0	0
AGGGTGAGTTCTTAGG.1_2	0	0	0	0	0.77866	0	0	0	0	0	0	1.51197	1.51197	2.22461	1.51197	1.74295	0	0	2.34453	0	2.4516	0	0	0	1.93047	0	1.51197	0	0	0	0	0	0	0.77866	0	0	0	0	0	0	0	0	0	0	0	0	0	0	0
AGGTAGGAGTCACGCC.1_2	0	0	0	0	0	0	0	0	0	0	0	1.00434	0	2.26701	2.43191	2.43191	0	0	2.69738	0	1.00434	0	0	0	1.00434	0	0	0	0	0	1.4952	0	0	0	0	0	0	0	0	0	0	0	0	0	0	0	0	0	0
AGGTAGGAGTGGATAT.1_2	0	0	0	0	0	0	0	0	0	0	0	0	0	1.84934	1.84934	1.66478	0.728091	0	2.25853	2.46055	1.43826	0	0	0	1.66478	0	0	0	0	0	0	0.728091	0	0.728091	0	0	0	0	0	0	0	0	0	0.728091	0	0	0	0	0
AGGTAGGGTATAATGG.1_2	0	0	0	0	0	0	0	0	0	0	0	0	0	0	2.99759	1.31362	0	0	1.86241	1.31362	1.31362	0	0	0	2.21472	0	0	0	0	0	0	0	0	0	0	0	0	0	0	0	0	0	1.31362	0	0	0	0	0	0
AGGTAGGGTCGTTGCG.1_2	0	0	0	0	0	0	0	0	0	0	0	1.59144	0	0	2.92309	0	0	0	3.02306	0	1.59144	0	0	0	1.92662	0	0	0	0	0	1.59144	0	0	0	0	0	0	0	0	0	0	0	0	0	0	0	0	0	0
AGGTAGGGTTGTCAGT.1_2	0	0	0	0	0	0	0	0	0	0	0	0	0	1.03328	0	1.53052	0	0	2.47331	0	1.53052	0	0	0	1.03328	0	0	0	0	0	1.86111	0	0	0	0	0	0	0	0	0	0	0	1.03328	0	0	0	0	0	0
AGGTAGGTCGAGAGAC.1_2	0	0	0	0	0	0	0	0	0	0	0	1.01882	0	1.01882	2.82904	2.45268	0	0	1.51289	0	1.84209	0	0	0	1.01882	0	0	0	0	0	0	0	0	0	0	0	0	0	0	0	0	0	0	0	0	0	0	0	0
AGGTCATGTCCAAAGG.1_2	0	0	0	0	0	0	0	0	0	0	0	1.67334	1.15214	2.4702	2.90798	2.78222	0	0	2.63833	0	2.4702	0	0	0	1.67334	0	0	0	0	0	0	0	0	0	0	0	0	0	0	0	0	0	0	0	0	0	0	0	0
AGGTCTATCCACTGAA.1_2	0	0	0	0	0	0	0	0	0	0	0	0	2.43101	1.6946	0	1.37699	0	0	1.37699	0	2.55349	0	0	0	0	0	0	0	0	0	0	0	0	0	0	0	0	0	0	0	0	0	0.908856	0	0	0	0	0	0
AGGTGTTTCCAGCTCT.1_2	0	0	0	0	0	0	0	0	0	0	0	1.04283	0	1.04283	2.32103	1.8736	0	0	4.26006	2.12213	1.8736	0	0	0	1.04283	0	0	0	0	0	0	0	0	0	0	0	0	0	0	0	0	0	0	0	0	0	1.54211	0	0
AGGTTACAGTATGGAT.1_2	0	0	0	0	0	0	0	0	0	0	0	1.78636	1.78636	1.46136	2.76652	2.39201	0	0	2.65656	0	1.78636	0	0	0	1.46136	0	0.976785	0	0	0	0	0	0	0	0	0	0	0	0	0	0	0	0	0	0	0	0	0	0
AGGTTACCACCCTCTA.1_2	0	0	0	0	0	0	0	0	0	0	0	1.85396	0	1.52388	2.73177	2.73177	0	0	2.6075	0	0	0	0	0	1.02784	0	0	0	0	0	0	0	0	0	0	0	0	0	0	0	0	0	0	0	0	0	0	0	0
AGGTTACCACGCGTCA.1_2	0	0	0	0	0	0	0	0	0	0	0	0	0	2.07278	3.23136	2.43539	0	0	0	0	1.49816	0	1.49816	0	1.49816	0	0	0	0	0	0	0	0	0	0	0	0	0	0	0	0	0	0	1.49816	0	0	0	0	0
AGGTTACTCCTGTTAT.1_2	0	0	0	0	0	0	0	0	0	0	0	1.41801	1.41801	1.41801	3.13124	1.98208	0	0	1.41801	0	1.98208	0	0	0	0	0	0	0	0	0	0	0	0	0	0	0	0	0	0	0	0	0	0	1.41801	0	0	0	0	0
AGGTTACTCGCTTGCT.1_2	0	0	0	0	0	0	0	0	0	0	0	0.986173	0	0	2.24122	2.04431	0	0	1.79888	0	2.54684	0	0	0	1.47291	0	1.47291	0	0	0	0	0	0	0	0	0	0	0	0	0	0	0	0	0.986173	0	0	0	0	0
AGGTTACTCTAGATCG.1_2	0	0	0	0	0	0	0	0	0	0	0	0	1.54038	2.31904	2.86212	1.54038	2.31904	2.48483	3.52628	0	3.05235	0	0	0	1.0414	0	0	1.0414	0	0	0	0	1.0414	0	0	0	0	0	0	0	1.0414	0	0	1.0414	0	1.0414	0	0	0
AGGTTGTGTGTTTGCA.1_2	0	0	0	0	0	0	0	0	0	0	0	1.70704	0	0	0	0	0	0	1.70704	0	2.05014	0	0	0	1.1806	0	1.1806	0	0	0	0	0	0	0	0	0	0	0	0	0	0	0	0	1.1806	0	0	0	0	0
AGGTTGTTCCTCTAAT.1_2	0	0	0	0	0	0	0	0	0	0	0	0	0	0.893654	2.40769	1.35792	0	0	2.6388	2.52991	1.35792	0	0	0	0.893654	0	0	0	0	0	0	0	0	0	0	0	0	0	0	0	0	0	0	0	0	0	0	0	0
AGGTTGTTCGCCAATA.1_2	0	0	0	0	0	0	0	0	0	0	0	1.16473	1.16473	2.48702	2.03015	3.1377	0	0	3.22906	0	1.68828	0	0	0	2.28445	0	0	0	0	0	0	0	0	0	0	0	0	0	0	0	0	1.16473	0	0	0	0	0	0	0
AGGTTGTTCTTCTTCC.1_2	0	0	0	0	0	0	0	0	0	0	0	0	0	0	1.64021	2.23136	0	0	2.60038	0	1.12432	0	0	0	1.97885	0	0	0	0	0	1.12432	0	0	0	0	0	1.12432	0	0	0	1.12432	0	0	0	0	0	0	0	0
AGTACCACATACCACA.1_2	0	0	0	0	0	0	0	0	0	0	0	0	0	0	2.24664	2.04959	0	0	2.41118	0	2.55243	0	0	0	1.47759	0	0	0	0	0	0	0	0	0	0	0	0	0	0	0	0.989983	0	0	1.47759	0	0	0	0	0
AGTACTGTCCTGTAAG.1_2	0	0	0	0	0	0	0	0	0	0	0	2.26798	0	1.15214	1.15214	2.63833	0	0	1.15214	0	2.4702	0	0	0	1.67334	0	0	0	0	0	0	0	0	0	0	0	0	0	0	0	0	0	0	0	0	0	0	0	0
AGTAGCTCACAAAGCG.1_2	0	0	0	0	0	0	0	0	0	0	0	0	0	0	2.38616	0	0	0	1.78101	1.24355	0	0	0	0	0	0	1.78101	0	0	0	0	0	0	1.24355	0	0	0	0	0	0	0	0	1.24355	1.24355	0	0	0	0	0
AGTAGTCAGGTACCTT.1_2	0	0	0	0	0	0	0	0	0	0	0	0	1.83358	1.28871	2.96511	2.81952	0	0	3.3062	1.28871	1.83358	0	0	0	1.28871	0	0	0	0	0	0	0	0	0	0	0	0	0	0	0	0	0	0	0	0	0	0	0	0
AGTAGTCGTTTGGGTT.1_2	0	0	0	0	0	0	0	0	0	0	0	0	0	0	0	0	0	0	0	0	0	0	0	0	2.54994	0	0	0	0	0	0	0	0	0	0	0	0	0	0	0	0	0	0	0	0	0	0	0	0
AGTCAACCAACCAGAG.1_2	0	0	0	0	0	0	0	0	0	0	0	1.15111	0	0	2.46882	1.15111	0	0	2.7808	1.67211	2.01291	0	0	0	0	0	0	0	0	0	0	0	0	0	0	0	0	0	0	0	0	0	0	1.15111	0	0	0	0	0
AGTCAACTCGAGTGGA.1_2	0	0	0	0	0	0	0	0	0	0	0	1.28738	0	2.44175	2.44175	2.64734	0	0	2.81779	0	2.64734	0	0	0	1.83204	0	1.28738	0	0	0	0	0	0	0	0	0	0	0	0	0	0	0	0	0	0	0	0	0	0
AGTCACACACAGTCAT.1_2	0	0	0	0	0	0	0	0	0	0	0	0	0	0.869217	2.49158	0	1.3271	1.3271	2.23112	0	2.23112	0	0	0	2.3698	0	0	0	0	0	0	0	0	0	0	0	0	0	0	0	0	0	0	0	0	0.869217	0	0	0
AGTCACATCCCTTGTG.1_2	0	0	0	0	0	0	0	0	0	0	0	0.870425	0	1.32863	2.07187	2.37169	0	0	2.49349	0	2.60205	0	0	0	0	0	0	0	0	0	0	0	0	0	0	0	0	0	0	0	0	0.870425	0	0	0.870425	0	0	0	0
AGTCATGAGTAAACGT.1_2	0	0	0	0	0	0	0	0	0	0	0	2.13896	0	2.13896	2.60153	2.13896	0	0	2.60153	0	0	0	0	0	0	0	0	0	0	0	0	0	0	0	0	0	0	0	0	1.25187	0	1.25187	0	0	0	0	0	0	0
AGTCATGGTGACACGA.1_2	0	0	0	0	0	0	0	0	0	0	0	1.13956	0	1.13956	3.10252	2.25146	0	0	1.13956	0	2.25146	0	0	0	2.62121	0	1.13956	0	0	0	0	0	0	0	0	0	0	0	0	0	0	0	0	0	0	0	0	0	0
AGTCTCCAGATCACCT.1_2	0	0	0	0	0	0	0	0	0	0	0	1.05147	1.05147	0	3.15026	2.76599	0	0	2.33304	2.49906	2.64141	0	0	0	0	0	1.55259	0	0	0	0	0	1.05147	0	0	0	0	0	0	0	0	0	1.05147	0	0	0	0	0	0
AGTCTCCCAGCAATTC.1_2	0	0	0	0	0	0	0	0	0	0	0	1.58494	0	1.58494	2.53662	1.58494	0	0	2.37	1.58494	1.91963	0	0	0	2.16996	0	0	0	0	0	0	0	0	0	0	0	0	0	0	0	0	0	1.07824	0	0	1.07824	0	0	0
AGTCTCCGTACGATGG.1_2	0	0	0	0	0	0	0	0	0	0	0	2.33785	2.98152	2.47811	1.73686	2.33785	0	0	1.97952	0	1.97952	0	0	0	1.41577	0	0	0	0	0	0	0	0	0	0	0	0	0	0	0	0	0	0	0	0	0	0	0	0
AGTGACTGTATACCTG.1_2	0	0	0	0	0	0	0	0	0	0	0	1.04081	0	1.87096	2.11938	2.62615	0	0	1.87096	0	1.53966	0	0	0	0	0	0	0	0	0	0	0	0	0	0	0	0	0	0	0	0	0	0	0	1.04081	0	0	0	0
AGTGATCAGTGCGTCC.1_2	0	0	0	0	0	0	0	0	0	0	0	0	0	1.53023	1.95048	1.76227	0	0	2.24548	0	2.88423	0	0	0	1.76227	0	0	0	0	0	0	0	0	0	0	0	0	0	0	0	1.22754	0.79137	0	0	0.79137	0	0	0	0
AGTGATCGTGAGTAGC.1_2	0	0	0	0	0	0	0	0	0	0	0	0	0	0	2.29723	0	0	0	1.17453	0	1.17453	0	0	0	1.17453	0	0	0	0	0	0	0	0	0	0	0	0	0	0	0	0	1.17453	0	0	0	0	0	0	0
AGTGATCTCCTCACTG.1_2	0	0	0	0	0	0	0	0	0	0	0	0	1.31501	1.31501	2.21642	2.21642	0	0	2.21642	1.31501	2.47647	0	0	0	0	0	1.31501	0	0	0	0	0	0	0	1.31501	0	0	0	0	0	0	0	0	0	0	0	0	0	0
AGTGCCGTCTATCACT.1_2	0	0	0	0	0	0	0	0	0	0	0	0	0	2.5682	1.76078	1.76078	0	1.22627	3.00903	0	2.10723	0	0	0	2.10723	0	0	0	0	0	0	0	0	0	0	1.76078	0	0	0	0	0	0	0	0	0	0	0	0	0
AGTGCCGTCTGTGCTC.1_2	0	0	0	0	0	0	0	0	0	0	0	0	0	0	0	0	0	0	2.71784	0	2.08862	0	0	0	1.74325	0	0	0	0	0	0	0	0	0	0	0	0	0	0	0	1.21133	0	0	0	0	0	0	0	0
AGTGCCGTCTTACGGA.1_2	0	0	0	0	0	0	0	0	0	0	0	0.963359	0	1.7684	1.7684	1.44479	0	0	2.51312	0	2.51312	0	0	0	2.01249	0	0	0	0	0	0	0	0	0	0	0	0	0	0	0	0	0	1.44479	0	0	0	0	0	0
AGTGTTGCACCTTCCA.1_2	0	0	0	0	0	0	0	0	0	0	0	0	0	2.17756	2.81238	2.17756	1.28322	1.28322	2.4365	0	2.17756	0	0	0	1.28322	0	0	0	0	0	0	0	0	0	0	0	0	0	0	0	0	0	0	0	0	0	0	0	0
AGTGTTGGTTGTACGT.1_2	0	0	0	0	0	0	0	0	0	0	0	1.8592	0	1.31084	1.8592	1.8592	0	0	2.21133	2.21133	2.84815	0	0	0	1.8592	0	0	0	0	0	0	0	0	0	0	0	0	0	0	0	0	1.31084	0	0	0	0	0	0	0
AGTTAGCTCACCTCTG.1_2	0	0	0	0	0	0	0	0	0	0	0	0	0	3.3596	3.3596	0	0	0	0	0	0	0	0	0	0	0	0	0	0	0	0	0	0	0	0	0	0	0	0	0	0	2.70062	2.70062	0	0	0	0	0	0
AGTTAGCTCCTAAGTG.1_2	0	0	0	0	0	0	0	0	0	0	0	2.05606	1.71261	0	2.95353	1.18531	0	0	2.68309	0	3.0655	0	0	0	1.18531	0	0	0	0	0	0	0	0	0	0	0	0	0	0	0	0	1.18531	0	1.18531	0	0	0	0	0
AGTTAGCTCCTACGGG.1_2	0	0	0	0	0	0	0	0	0	0	0	0.888313	0	2.09865	1.6664	2.26032	0	0	2.09865	0	2.26032	0	0	0	1.6664	0	0	0	0	0	0.888313	0	0	0	0	0	0	0	0	0	0	0	1.3512	0	0	0	0	0	0
AGTTAGCTCGGCACTG.1_2	0	0	0	0	0	0	0	0	0	0	0	0	2.83407	1.19022	2.06222	2.52084	0	2.96023	2.83407	1.7184	2.31759	0	0	0	2.06222	0	0	0	0	0	0	0	0	0	0	0	0	0	0	0	0	1.19022	0	0	0	0	0	0	0
AGTTAGCTCTAGAACC.1_2	0	0	0	0	0	0	0	0	0	0	0	1.41683	1.98073	0	1.98073	2.6024	0	0	0	1.41683	1.41683	1.41683	0	0	2.33912	0	1.41683	0	0	0	0	0	0	0	0	0	0	0	0	0	0	0	0	0	1.41683	0	0	0	0
AGTTCCCGTAACTAAG.1_2	0	0	0	0	0	0	0	0	0	0	0	0	0	2.03341	2.80297	1.69134	0	0	2.80297	0	2.49046	0	0	0	2.28782	0	0	0	0	0	0	0	1.16732	0	0	0	0	0	0	0	0	0	0	0	0	0	0	0	0
AGTTCGAAGGACGCAT.1_2	0	0	0	0	0	0	0	0	0	0	0	2.00676	0	2.63033	0	1.66634	0	0	2.77413	2.00676	3.50242	0	0	0	2.00676	0	0	0	0	0	0	0	0	0	0	0	0	0	0	0	1.14625	0	0	1.14625	0	0	0	0	0
AGTTCGAGTGCGTTTA.1_2	0	0	0	0	0	0	0	0	0	0	0	0.964864	0	1.77042	2.21071	3.09637	0	0	2.51536	0	1.44665	0	0	0	2.74854	0	0	0	0	0	0	0	0	0	0	0	0	0	0	0	0	0	0	0	0	0	0	0	0
ATACCGAAGTAGCAAT.1_2	0	0	0	0	0	0	0	0	0	0	0	0	1.08558	1.92913	1.08558	1.59378	0	0	1.08558	0	1.92913	0	0	0	1.08558	0	0	0	0	0	0	0	1.08558	0	0	0	0	0	0	0	0	0	0	0	0	0	0	0	0
ATACCTTCATCCCACT.1_2	0	0	0	0	0	0	0	0	0	0	0	0	0	1.757	2.56399	2.7334	0	0	2.35991	1.22304	2.7334	0	0	0	2.10322	0	0	0	0	0	0	0	0	0	0	0	0	0	0	0	0	0	0	0	0	0	0	0	0
ATACCTTTCCAATCTT.1_2	0	0	0	0	0	0	0	0	0	1.17515	0	0	1.17515	0	1.70061	2.81364	0	2.29803	3.15215	0	2.81364	0	0	0	1.70061	0	0	0	0	0	0	0	0	0	0	0	0	0	0	0	0	0	0	0	0	0	0	0	0
ATACTTCAGTACCCTA.1_2	0	0	0	0	0	0	0	0	0	0	0	0	0	0.963058	1.44442	0	0	0	1.44442	0	2.63602	0	0	0	1.44442	0	0.963058	0	0	0	0	0	0	0	0	0	0	0	0	0	0	0	0	0.963058	0	0	0	0	0
ATACTTCCACTAGGTT.1_2	0	0	0	0	0	0	0	0	0	0	0	1.01882	0	1.01882	2.59446	1.84209	0	0	3.01891	0	2.45268	0	0	0	0	0	1.01882	0	0	0	2.08935	0	0	1.01882	0	0	0	0	0	0	0	0	0	0	0	0	0	0	0
ATACTTCGTATACGGG.1_2	0	0	0	0	0	0	0	0	0	0	0	0.980933	0	1.7919	2.23374	2.39805	0	0	2.77274	2.23374	2.53913	0	0	0	0.980933	0	0	0	0	0	0	0	0	0.980933	0	0	0.980933	0	0	0	0.980933	0	0	0	0	0.980933	0	0	0
ATACTTCTCCTCTGCA.1_2	0	0	0	0	0	0	0	0	0	0	0	1.02784	1.52388	1.02784	1.52388	2.1017	0	0	2.6075	0	1.85396	0	0	0	0	0	0	0	0	0	0	0	1.02784	0	0	0	0	0	0	0	0	0	0	0	0	0	0	0	0
ATAGACCAGCAACAGC.1_2	0	0	0	0	0	0	0	0	0	0	0	1.11432	0	1.62826	2.41926	1.62826	0	0	1.11432	0	1.62826	0	0	0	2.21812	0	0	0	0	0	0	0	0	0	0	0	1.11432	0	0	0	0	0	0	0	0	0	0	0	0
ATAGACCAGGTGAGCT.1_2	0	0	0	0	0	0	0	0	0	0	0	1.44516	0	2.63692	2.63692	2.20897	0	0.963659	1.44516	2.01291	2.63692	0	0	0	0.963659	0	0	0	0	0	0	0	0	0	0	0	0	0	0	0	0.963659	0	0	0.963659	0	0	0	0	0
ATAGACCTCAGATTGC.1_2	0	0	0	0	0	0	0	0	0	0	0	1.79867	0	0.815541	1.56469	1.79867	0	0	1.25869	2.61036	2.40543	0	0	0	0.815541	0	0	0	0	0	0	0	0	0	0	0	0	0	0	0	0	0	1.25869	0	0	0	0	0	0
ATAGAGATCCCAAGTA.1_2	0	0	0	0	0	0	0	0	0	0	0	0	0	2.01067	2.46645	0	0	0	1.67001	0	2.01067	0	0	0	1.14934	0	0	0	0	0	0	0	0	0	0	0	0	0	0	0	0	0	0	1.14934	0	0	0	0	0
ATAGAGATCTATACTC.1_2	0	0	0	0	0	0	0	0	0	0	0	1.57834	0	2.16261	2.52898	1.91255	0	0	2.79652	0	2.67167	0	0	0	2.16261	0	1.07276	0	0	0	0	0	0	0	0	0	0	0	0	0	0	1.07276	0	0	0	0	0	0	0
ATAGAGATCTATCGTT.1_2	0	0	0	0	0	0	0	0	0	0	0	0.803639	0	2.59051	2.76025	2.26546	0	0	2.76025	0	2.38594	0	0	0	2.12846	0	0.803639	0	0	0	0	0	0	0	0	0	0	0	0	0	0	0	0	0	0	0	0	0	0
ATAGGCTAGACGGTTG.1_2	0	0	0	0	0	0	0	0	0	0	0	1.10573	1.61797	1.80065	2.40759	1.80065	0	0	0	1.10573	2.718	0	0	0	1.61797	0	0	0	0	0	0	0	0	0	0	0	0	0	0	0.69849	0	0	0	0	0	0	0	0	0
ATAGGCTTCCTCTAGC.1_2	0	0	0	0	0	0	0	0	0	0	0	1.20164	1.20164	1.20164	2.53591	0	1.73186	0	2.53591	0	2.07653	0	0	0	0	0	0	0	0	0	1.20164	0	0	0	0	0	0	0	0	0	0	0	0	0	0	0	0	0	0
ATATCCTAGTAGAGTT.1_2	0	0	0	0	0	0	0	0	0	0	0	0	0	1.21298	1.21298	2.99112	0	0	2.34699	1.74519	1.74519	0	0	0	1.74519	0	0	0	0	0	0	0	0	0	0	0	0	0	0	0	0	0	0	0	0	0	0	0	0
ATATCCTCAATATCCG.1_2	0	0	0	0	0	0	0	0	0	0	0	2.36733	0	1.22882	2.74105	1.76378	0	0	2.11041	3.22574	2.11041	0	0	0	2.74105	0	0	0	0	0	0	0	0	0	0	0	0	0	0	0	0	0	0	1.22882	0	0	0	0	0
ATATCCTCAGAACGCA.1_2	0	0	0	0	0	0	0	0	0	0	0	0	0	2.0989	2.0989	0	1.90594	2.0989	2.0989	1.90594	1.90594	0	0	0	1.35141	0	0	0	0	0	0	0	0	0	0	0	0	0	0	0	0	0	0	0	0	0	0	0	0
ATATCCTTCCGTCACT.1_2	0	0	0	0	0	0	0	0	0	0	0	2.21545	0	1.31422	2.47547	1.8631	0	0	1.8631	0	1.31422	0	0	0	0	0	0	0	0	0	0	0	0	0	0	0	0	0	0	0	0	0	0	0	0	0	0	0	1.31422
ATCACGAAGCGTGTCC.1_2	0	0	0	0	0	0	0	0	0	0	0	1.66756	1.14728	2.00806	1.14728	0	0	0	1.14728	0	2.46369	0	0	0	0	0	2.2616	0	0	0	0	0	1.14728	0	0	1.14728	0	0	0	0	0	0	0	0	0	0	0	0	0
ATCACGATCTCATTTG.1_2	0	0	0	0	0	0	0	0	0	0	0	2.19545	0	1.60784	1.60784	2.19545	0	0	3.21696	0	1.60784	0	0	0	1.60784	0	0	0	0	0	0	0	0	0	0	0	0	0	0	0	0	0	0	0	0	0	0	0	0
ATCACTTCACATGGTT.1_2	0	0	0	0	0	0	0	0	0	0	0	1.27797	1.8211	1.27797	2.63524	1.27797	0	0	1.8211	0	2.17111	0	0	0	2.42986	0	0	0	0	0	0	0	0	0	0	0	0	0	0	0	0	0	1.27797	0	0	0	0	0	0
ATCACTTGTTCCTAAG.1_2	0	0	0	0	0	0	0	0	0	0	0	0	0	1.0715	2.52721	2.16091	0	0	2.66988	0	1.0715	0	0	0	1.0715	0	0	0	0	0	0	0	0	0	0	0	0	0	0	0	0	0	1.0715	0	0	0	0	0	0
ATCACTTTCCGAAGGA.1_2	0	0	0	0	0	0	0	0	0	0	0	0.881545	0	1.34267	2.51098	2.6197	0	0	2.96477	3.10097	2.08854	0	0	0	1.34267	0	0	0	0	0	1.65706	0	0	0	0	0	0	0	0	0	0	0.881545	0	0	0	0	0	0	0
ATCATTCTCCTGTTGC.1_2	0	0	0	0	0	0	0	0	0	0	0	1.88931	0	0	1.88931	1.88931	0	0	0	0	2.50386	0	0	0	2.50386	0	1.88931	0	0	0	0	0	0	0	0	0	0	0	0	0	0	0	0	0	0	0	0	0	0
ATCATTCTCGTCGATA.1_2	0	0	0	0	0	0	0	0	0	0	0	0	0	1.16778	2.03399	0	0	0	0	0	2.28842	0	0	0	1.69188	0	0	0	0	0	0	0	0	0	0	0	0	0	0	0	0	0	0	0	0	0	0	0	0
ATCCACCAGCCGATAG.1_2	0	0	0	0	0	0	0	0	0	0	0	0	0	1.9759	2.33405	1.73339	1.41258	1.73339	2.70668	0.937378	1.41258	0	0	0	2.33405	0	0	0	0	0	0	0	0	0	0	0	0	0	0	0	0	0	0	0.937378	0	0	0	0	0
ATCCATTGTAGGGTAC.1_2	0	0	0	0	0	0	0	0	0	0	0	2.2735	0	1.36212	2.2735	0	0	0	2.74227	1.36212	2.2735	0	0	0	1.91823	0	0	0	0	0	0	0	0	1.36212	0	0	0	0	0	0	0	0	0	0	0	0	0	0	0
ATCCATTGTGGATCGA.1_2	0	0	0	0	0	0	0	0	0	0	0	1.04116	0	2.31871	1.54009	2.9614	0	0	2.31871	0	2.62666	0	0	0	0	0	1.04116	0	0	0	0	0	0	1.04116	0	0	0	0	0	0	0	0	0	0	0	0	0	0	0
ATCCGTCAGGTTTGAA.1_2	0	0	0	0	0	0	0	0	0	0	0	2.5179	0	0	1.90229	0	0	0	2.5179	0	2.5179	0	0	0	1.90229	0	0	0	0	0	0	0	0	0	0	0	0	0	0	0	0	0	0	0	0	0	0	0	0
ATCCTATGTAGTGATA.1_2	0	0	0	0	0	0	0	0	0	0	0	1.1113	0	1.9622	1.62465	2.58248	0	0	2.72578	1.9622	2.41516	0	0	0	2.21411	0	1.1113	0	0	0	0	0	0	0	0	0	0	0	0	0	0	1.9622	0	0	0	0	0	0	0
ATCCTATTCAAGTGGG.1_2	0	0	0	0	0	0	0	0	0	0	0	1.15303	2.01535	2.47139	1.6744	2.01535	0	0	2.90921	0	2.26915	0	0	0	2.01535	0	1.15303	0	0	0	0	0	0	0	0	0	0	0	0	0	1.15303	1.15303	1.15303	0	1.15303	0	0	0	0
ATCGATGCAGTCCCGA.1_2	0	0	0	0	0	0.912408	0	0	0	0	0	0.912408	0	0.912408	2.13435	1.69945	0	0	2.66812	2.9383	2.55897	0	0	0	0.912408	0	0	0	0	0	0	0	0	0	0	0	0	0	0	0	1.38144	0	0	0	0	0	0	0	0
ATCGATGTCGGAATTC.1_2	0	0	0	0	0	0	0	0	0	0	0	1.2987	0	0	2.66184	3.31946	0	0	2.97817	0	2.66184	0	0	0	0	0	1.84515	0	0	0	0	0	0	0	0	0	0	0	0	0	0	0	0	0	0	0	0	0	0
ATCGCCTCAAGGCGTA.1_2	0	0	0	0	0	0	0	0	0	0	0	1.74989	0	2.72536	2.09568	1.74989	0	0	2.55606	0	1.74989	0	0	0	0	0	0	0	0	0	0	0	0	0	0	0	0	0	0	0	0	0	0	0	0	0	0	0	0
ATCGGATAGGTAAGTT.1_2	0	0	0	0	0	0	0	0	0	0	0	0	0	0	0	0	0	0	2.78915	0	0	0	0	0	0	0	0	0	0	0	0	0	2.78915	0	0	0	0	0	0	0	0	2.78915	0	0	0	0	0	0	0
ATCGGATCAGGCATGA.1_2	0	0	0	0	0.67026	0	0	0	0	0	0	1.35176	2.261	0.67026	1.75332	1.57256	0	0	1.35176	0.67026	2.78969	0	0	0	0.67026	0	0	0	0	0	0	0	0	0.67026	0	0	0	0	0	0	0	0.67026	1.06798	0.67026	0.67026	0	0	0	0
ATCGGATGTGACTCGC.1_2	0	0	0	0	0	0	0	0	0	0	0	0	0	1.28891	1.8338	2.44367	0	0	2.18453	0	1.28891	0	0	0	1.28891	0	1.28891	0	0	0	0	0	0	0	0	0	0	0	0	0	0	0	0	0	0	0	0	0	0
ATCGGATGTGCCGTTG.1_2	0	0	0	0	0	0	0	0	0	0	0	2.1224	0	2.89882	2.37969	2.1224	0	0	1.77508	0	2.58414	0	0	0	0	1.23848	0	0	0	0	0	0	0	0	0	0	0	0	0	0	0	0	0	0	0	0	0	0	0
ATCGGCGAGTGCAGGT.1_2	0	0	0	0	0	0	0	0	0	0	0	0	0	2.02623	2.38676	2.02623	0	0	2.65119	0	2.65119	0	0	0	0	0	0	0	0	0	0	0	0	0	0	0	0	0	0	0	0	0	0	0	0	0	0	0	0
ATCGGCGGTATGAGGC.1_2	0	0	0	0	0	0	0	0	0	0	0	0.994898	0	0.994898	2.0564	0.994898	0	0	1.81047	0	2.25363	0	0	0	0	0	0	0	0	0	0	0	0	0	0	0	0	0	0	0	1.48362	0	0	0	0	0	0	0	0
ATCGGCGTCAAGAATG.1_2	0	0	0	0	0	0	0	0	0	0	0	0	0	0	0	0	0	0	0	3.58766	2.9218	0	0	0	2.9218	0	0	0	0	0	0	0	0	0	0	0	0	0	0	0	0	0	0	0	0	0	0	0	0
ATCGGCGTCCAGCAAT.1_2	0	0	0	0	0	0	0	0	0	0	0	2.00713	2.63072	1.14655	2.46271	2.00713	0	0	2.00713	0	1.14655	0	0	0	2.00713	0	1.14655	0	0	0	0	0	0	0	0	0	0	0	0	0	0	0	0	0	0	0	0	0	0
ATCGTAGCAGATTTCG.1_2	0	0	0	0	0	0	0	0	0	0	0	1.31748	0	2.21942	1.53586	2.11513	1.31748	1.71499	2.74607	2.47955	2.31385	0	0	0	1.53586	0	0	0	0	0	0	0	0	0	0	0	0	0	0	0	0	0	0	0	0	0	0	0	0
ATCGTAGCAGCGTAGA.1_2	0	0	0	0	0	0	0	0	0	0	0	1.57317	0	2.15684	1.907	1.06848	0	0	2.66561	0	2.35658	0	0	0	0	0	1.06848	0	0	0	0	0	0	0	0	0	0	0	0	0	0	1.06848	0	0	0	0	0	0	0
ATCGTCCAGAAGCTGC.1_2	0	0	0	0	0	0	0	0	0	0	0	0	0	1.61345	3.22369	1.95021	0	0	2.20168	0	1.95021	0	0	0	0	0	1.10196	0	0	0	0	0	0	0	0	0	0	0	0	0	0	0	0	1.10196	0	0	0	0	0
ATCGTCCGTCGTGATT.1_2	0	0	0	0	0	0	0	0	0	0	0	1.74832	0	1.21565	1.21565	2.55431	0	0	1.74832	0	1.21565	0	0	0	0	0	0	0	0	0	0	0	0	0	0	0	0	0	0	0	0	0	0	0	0	1.21565	0	0	0
ATCGTGAAGTCAGGGT.1_2	0	0	0	0	0	0	0	0	0	0	0	0	0.873258	1.6456	0.873258	1.88385	2.07612	2.87562	2.87562	0	1.6456	0	0	0	0.873258	0	0.873258	0	0	0	0	0	0	0	0	0.873258	0	0	0	0	0	0	0	0.873258	0	0	0	1.33221	0
ATCGTGAGTCCTGGGT.1_2	0	0	0	0	0	0	0	0	0	0	0	0	0	1.39773	2.78686	0	0	0	2.31629	0	1.39773	0	0	0	1.39773	0	0	0	0	0	0	0	0	0	0	0	0	0	0	0	0	0	0	0	0	0	0	1.95897	0
ATCTCTACAACGTATC.1_2	0	0	0	0	0	0	0	0	0	0	0	0	0	1.2364	2.37702	2.58143	0	0	2.75106	0	2.37702	0	0	0	1.2364	0	0	0	0	0	0	0	0	0	0	0	0	0	0	1.2364	0	0	0	1.2364	0	0	0	0	0
ATCTCTATCGAACCTA.1_2	0	0	0	0	0	0	0	0	0	0	0	1.31621	2.47797	1.31621	2.68419	2.21787	0	0	3.3426	0	1.8654	0	0	0	2.21787	0	0	0	0	0	0	0	0	0	0	0	0	0	0	0	0	0	0	0	0	0	0	0	1.31621
ATCTCTATCTTCTTCC.1_2	0	0	0	0	0	0	0	0	1.1587	0	0	0	1.68112	2.02252	2.02252	2.91703	0	0	3.02879	0	1.68112	0	0	0	1.68112	0	1.1587	0	0	0	0	0	1.1587	0	0	0	0	0	0	0	0	1.1587	0	0	0	0	0	0	0
ATCTTCACACCCTGAG.1_2	0	0	0	0	0	0	0	0	0	0	0	1.41766	0.94146	0.94146	2.17686	0.94146	0	0	2.90147	1.41766	2.81164	0	0	0	0	0	0	0	0	0	0	0	0	0	0	0	0	0	0.94146	0	0	0	0	0	0	0	0	0	0
ATGAAAGCACAGTACT.1_2	0	0	0	0	0	0	0	0	0	0	0	2.55376	0	1.93553	2.55376	0	0	0	1.93553	0	1.93553	0	0	0	0	0	0	0	0	0	0	0	0	0	0	0	0	0	0	0	0	0	0	0	0	0	0	0	0
ATGAAAGTCTACTATC.1_2	0	0	0	0	0	0	0	0	0	0	0	2.03283	2.48985	2.48985	2.80235	1.6908	0	0	2.03283	0	2.80235	0	0	0	2.03283	0	0	0	0	0	0	0	0	0	0	0	0	0	0	0	1.16686	1.16686	1.16686	0	0	0	0	0	0
ATGACCAAGAGCATCG.1_2	0	0	0	0	0	0	0	0	0	0	0	0	0	2.93901	0	2.29743	0	0	3.15151	0	1.70006	0	0	0	1.70006	0	0	0	0	0	0	0	0	0	0	0	0	0	0	0	0	1.70006	0	0	0	0	0	0	0
ATGACCACATGTTTGG.1_2	0	0	0	0	0	0	0	0	0	0	0	0	0	1.27202	2.1638	1.27202	0	0	0	1.27202	2.42234	0	0	0	1.81419	0	0	0	0	0	0	0	0	0	0	0	0	0	0	0	0	0	0	0	0	0	0	1.27202	1.81419
ATGAGTCCAATTGCGT.1_2	0	0	0	0	0	0	0	0	0	0	0	0	0	0	1.96871	1.96871	0	0	1.11639	0	1.63073	0	0	0	0	0	1.11639	0	0	0	2.58948	0	0	1.11639	0	0	0	0	0	0	0	0	0	0	0	0	0	0	0
ATGATCGAGCTCGCAC.1_2	0	0	0	0	0	0	0	0	0	0	0	1.98136	0	2.43545	2.87207	1.64256	0	0	1.64256	0	1.98136	0	0	0	2.23396	0	0	0	0	0	0	0	0	0	0	0	0	0	0	0	1.12629	0	1.12629	1.12629	0	0	0	0	0
ATGATCGGTATACAGA.1_2	0	0	0	0	0	0	0	0	0	0	0	0	0	1.14625	1.14625	1.14625	0	0	2.26026	0	2.26026	0	0	0	0	0	0	0	0	0	1.14625	0	0	1.14625	0	0	0	0	0	0	0	1.14625	0	0	0	0	0	0	0
ATGATCGTCCATACTT.1_2	0	0	0	0	0	0	0	0	0	0	0	0	1.3848	0	2.94255	1.3848	0	0	2.56311	0	2.56311	0	0	0	0	0	0	0	0	0	0	0	0	0	0	0	0	0	0	0	0	0	0	0	0	0	0	0	0
ATGATCGTCCTGTAGA.1_2	0	0	0	0	0	0	0	0	0	0	0	0	0	0	0	0	0	0	0	2.78344	2.78344	0	0	0	0	0	0	0	0	0	0	0	0	0	0	0	0	0	0	0	0	0	0	0	0	0	0	0	0
ATGCATGTCTAACACG.1_2	0	0	0	0	0	0	0	0	0	0	0	0	0	0	3.35793	2.07096	0	0	0	0	0	0	0	0	2.43349	0	0	0	0	0	0	0	0	0	0	0	0	1.49654	0	0	0	0	0	0	0	1.49654	0	0	0
ATGCCTCCAATACGAA.1_2	0	0	0	0	0	0	0	0	0	0	0	1.32486	1.32486	1.32486	2.86619	1.32486	0	0	1.32486	0	1.87539	0	0	0	0	0	1.87539	0	0	0	0	0	0	0	0	0	0	0	0	0	0	1.32486	0	0	0	0	0	0	0
ATGCGATTCGCTGTCT.1_2	0	0	0	0	0	0	0	0	0	0	0	1.84853	2.83623	2.45967	2.66557	2.45967	0	0	3.22195	1.84853	1.30162	0	0	0	1.30162	0	0	0	0	0	0	0	0	0	0	0	0	0	0	0	1.30162	0	0	1.30162	0	0	0	0	0
ATGGAGGAGGCACTAG.1_2	0	0	0	0	0	0	0	0	0	0	0	0	0	1.19921	2.32923	2.32923	0	0	1.19921	1.19921	1.729	0	0	0	0	0	1.19921	0	0	0	0	0	0	0	0	0	0	0	0	0	0	0	0	0	0	0	0	0	0
ATGGAGGCAATAACGA.1_2	0	0	0	0	0	0	0	0	0	0	0	0	0	0	2.81385	2.81385	0	0	0	0	0	0	0	0	3.47655	0	0	0	0	0	0	0	0	0	0	0	0	0	0	0	0	0	0	0	0	0	0	0	0
ATGGATCTCTGGGATT.1_2	0	0	0	0	0	0	0	0	0	0	0	1.21757	1.21757	2.23285	1.51918	1.21757	0	0	0.783666	1.51918	1.21757	0	0	0	0	0	0.783666	0	0	0	0	0	0	0	0.783666	0	0	0.783666	0	0	0.783666	0	0.783666	0	0	0	0	0	0
ATGGATCTCTTTCTAG.1_2	0	0	0	0	0	0	0	0	0	0	0	1.71093	2.51246	1.71093	2.05427	1.71093	0	0	2.68118	0	1.18389	0	0	0	2.30939	0	1.18389	0	0	0	0	0	0	0	0	0	0	0	0	0	0	0	1.18389	0	0	0	1.18389	0	0
ATGGGAGGTTTCCCAC.1_2	0	0	0	0	0	0	0	0	0	0	0	0	0	1.6529	2.61493	1.13496	0	0	2.2454	2.61493	2.44714	0	0	0	2.88415	0	0	0	0	0	0	0	0	0	0	0	0	0	0	0	0	0	1.13496	0	0	0	0	0	0
ATGGGAGTCAAACCCA.1_2	0	0	0	0	0	0	0	0	0	0	0	0	0	0	0	2.65641	0	0	2.65641	0	0	0	0	0	0	0	2.65641	0	0	0	0	0	0	0	0	0	0	0	0	2.65641	0	2.65641	0	0	0	0	0	0	0
ATGGGTTCAAGGCCTC.1_2	0	0	0	0	0	0	0	0	0	0	0	1.02703	0	0	1.5229	1.5229	2.10059	1.5229	2.60633	1.02703	1.8529	0	0	0	1.8529	0	0	0	0	0	0	0	0	0	0	0	0	0	0	0	0	0	0	0	0	0	0	0	0
ATGGGTTCAGAGGCAT.1_2	0	0	0	0	0	0	0	0	0	0	0	0	0	1.38817	2.77494	1.94806	0	0	1.38817	0	2.94681	0	0	0	0	0	0	0	0	0	0	0	0	0	0	0	0	0	0	0	0	0	0	0	0	0	0	0	0
ATGGGTTTCTGATGGT.1_2	0	0	0	0	0	0	0	0	0	0	0	2.16448	0	1.27257	2.16448	2.16448	0	0	0	0	1.81484	0	0	0	1.27257	0	0	0	0	0	0	0	0	0	0	0	0	0	1.27257	0	0	0	0	1.27257	0	0	0	0	0
ATGGTTGGTAAGTAGT.1_2	0	0	0	0	0	0	0	0	0	0	0	1.19695	0	1.72633	2.3263	2.69867	0	0	3.18221	2.07065	2.3263	0	0	0	0	0	0	0	0	0	0	0	0	0	0	0	0	0	0	0	0	1.19695	1.19695	0	0	0	0	1.19695	0
ATGTCTTAGACAGCGT.1_2	0	0	0	0	0	0	0	0	0	0	0	0	0	1.54153	1.54153	1.54153	1.54153	2.12148	3.72302	3.05375	2.12148	0	0	0	1.54153	0	0	0	0	0	0	0	0	0	0	0	0	0	0	0	0	0	0	0	1.04235	0	0	0	0
ATGTCTTGTCAAATCC.1_2	0	0	0	0	0	0	0	0	0	0	0	1.6018	0	0	2.55613	1.6018	0	1.09225	2.55613	1.09225	2.38921	0	0	0	2.69914	0	0	0	0	0	0	0	0	0	0	0	0	0	0	0	0	1.09225	0	0	0	0	0	0	0
ATGTCTTGTGTCTCCT.1_2	0	0	0	0	0	0	0	0	0	0	0	1.07226	0	1.07226	2.36178	1.57773	0	0	2.67096	2.16193	2.52827	0	0	0	1.57773	0	0	0	0	0	0	0	0	0	0	0	0	0	0	0	0	1.07226	0	0	0	0	0	0	0
ATGTCTTTCTATCGCC.1_2	0	0	0	0	0	0	0	0	0	0	0	0	0	0	2.2024	1.10249	0	0	3.30144	1.10249	2.40318	0	0	0	0	0	0	0	0	0	0	0	0	0	0	0	0	0	0	0	0	0	0	1.61409	0	0	0	0	0
ATTACCTTCCTCACGT.1_2	0	0	0	0	0	0	0	0	0	0	0	1.25348	0	1.79259	2.77353	1.25348	0	0	2.91872	1.79259	2.3988	0	0	0	2.60362	0	0	0	0	0	0	0	0	0	0	0	0	0	0	0	0	0	0	1.25348	0	0	0	0	0
ATTACCTTCTTGGGCG.1_2	0	0	0	0	0.976269	0	0	0	0	0	0	1.78567	0	1.46072	2.03053	0	0	0	1.46072	2.39126	3.11391	0	0	0	1.46072	0	0	0	0	0	0	0	0	0.976269	0	0	0	0	0	0	0	1.78567	0	0	0	0	0	0	0
ATTATCCAGGATATGT.1_2	0	0	0	0	0	0	0	0	0	0	0	0.904719	0.904719	0	2.28518	1.37181	0	0	2.84396	2.92611	2.123	0	0	0	1.37181	0	0	0	0	0	0	0	0	1.37181	0	0	0	0	0	0	0	0	0	0.904719	0	0.904719	0	0.904719	0
ATTATCCGTTTACTTC.1_2	0	0	0	0	0	0	0	0	0	0	0	0	0	0	0	0	0	0	0	0	0	0	0	0	3.35604	0	0	0	0	0	0	0	0	0	0	0	0	0	0	0	2.32484	0	0	0	2.32484	0	0	0	0
ATTATCCTCGCCAGTG.1_2	0	0	0	0	0	0	0	0	0	0	0	1.44269	0	2.01011	2.01011	1.44269	0	0	2.63392	0	2.36989	0	0	0	1.44269	0	0	0	0	0	0	0	0	0	0	0	0	0	0	0	0	0	0	0	0	0	0	0	0
ATTCACTAGGTAAGTT.1_2	0	0	0	0	0	0	0	0	0	0	0	0	0	2.01607	2.95618	2.72911	0	0	2.01607	0	2.17594	0	0	0	2.17594	0	0.833667	0	0	0	0	0	0	0	0	0	0	0	0	0.833667	0	0.833667	0	0	0.833667	0	0.833667	0	0
ATTCACTTCTGAGGTT.1_2	0	0	0	0	0	0	0	0	0	0	0	1.09397	0	2.19103	2.19103	1.09397	0	0	2.82665	0	3.03788	0	0	0	0	0	0	0	0	0	1.60386	0	0	0	0	0	0	0	0	0	0	0	1.09397	0	0	0	0	0	0
ATTCAGGAGCCATTCA.1_2	0	0	0	0	0	0	0	0	0	0	0	2.27031	1.15392	1.67545	2.91044	2.01648	0	0	2.27031	1.15392	2.64075	0	0	0	1.15392	0	0	0	0	0	1.15392	0	0	0	0	0	0	0	0	0	0	0	0	0	1.15392	0	0	0	0
ATTCAGGCAGGTGTTT.1_2	0	0	0	0	0	0	0	0	0	0	0	1.19743	0	0	2.84382	1.7269	0	0	1.7269	0	1.7269	0	0	0	1.19743	0	0	0	0	0	0	0	0	0	0	0	0	0	0	0	0	0	0	1.19743	0	0	0	0	0
ATTCAGGTCGTAATGC.1_2	0	0	0	0	0	0	0	0	0	0	0	1.32223	0	1.32223	1.87235	0	0	0	2.2252	1.32223	2.4855	0	0	0	0	0	1.32223	0	0	0	0	0	0	0	0	0	0	0	0	0	0	0	0	0	0	0	0	0	0
ATTCAGGTCTCCGCAT.1_2	0	0	0	0	0	0	0	0	0	0	0	1.53479	0	1.53479	3.1286	3.1286	0	0	2.4783	0	2.11392	0	0	0	0	0	0	0	1.53479	0	0	0	0	2.11392	0	0	0	1.53479	0	0	0	0	0	0	0	0	0	0	0
ATTCAGGTCTGTGCGG.1_2	0	0	0	0	0	0	0	0	0	0	0	0	0	3.44371	0	0	0	0	0	0	0	0	0	0	0	0	0	0	0	0	0	0	0	0	0	0	0	0	0	0	2.40704	0	0	0	0	0	0	0	0
ATTCATCCAGCTTCGG.1_2	0	0	0	0	0	0	0	0	0	0	0	1.45072	0	0.736557	2.15422	1.67802	0	0.736557	0	0	2.27314	0	0	0	1.8631	0	0	0	0	0	0	0	0	0	0	0	0	0	0	0	0	0	0	0	0	0	0	0	0
ATTCATCCATGCCGAC.1_2	0	0	0	0	0	0	0	0	0	0	0	1.99204	0	0	2.24502	2.88375	0	0	1.99204	0	2.75818	0	0	0	1.13467	0	0	0	0	0	0	0	0	0	0	0	0	0	0	1.13467	0	0	0	0	0	0	0	0	0
ATTCATCTCCTTCAGC.1_2	0	0	0	0	0	0	0	0	0	0	0	0	0	0	0	0	0	0	0	0	0	0	0	0	0	0	0	0	0	0	0	0	0	0	0	0	0	0	0	0	0	0	0	0	0	0	0	0	0
ATTCCATCACACCTAA.1_2	0	0	0	0	0	0	0	0	0	0	0	0	0	2.17065	2.42939	2.17065	0	0	3.07749	0	1.82067	0	0	0	0	0	0	0	0	0	0	0	0	0	0	0	0	0	0	0	0	0	0	0	0	0	0	0	0
ATTCCATGTAGCACGA.1_2	0	0	0	0	0	0	0	0	0	0	0	0	0	2.53913	1.20409	1.20409	0	0	2.33553	0	0	0	0	0	1.20409	0	1.20409	0	0	0	0	0	0	0	0	0	0	0	0	0	0	0	0	0	0	0	0	0	0
ATTCCCGGTCGAGTTT.1_2	0	0	0	0	0	0	0	0	0	0	0	1.09941	0	1.09941	2.39899	1.6104	0	0	2.56606	0	2.19829	0	0	0	1.09941	0	0	0	0	0	0	0	0	0	0	0	0	0	0	0	0	0	1.09941	0	0	0	0	0	0
ATTCCCGGTTTAAGGA.1_2	0	0	0	0	0	0	0	0	0	0	0	2.26934	0	2.90941	0	0	0	0	0	0	2.26934	0	0	0	0	0	0	0	0	0	0	0	0	0	0	0	0	0	0	0	0	0	0	0	0	0	0	0	0
ATTCCCGTCATGTCTT.1_2	0	0	0	0	0	0	0	0	0	0	0	0	0	2.62398	2.25413	1.14159	0	0	2.25413	0	2.76771	0	0	0	1.14159	0	1.14159	0	0	0	0	0	0	0	0	0	0	0	0	0	0	0	0	0	0	0	0	0	0
ATTCCTAAGTCGCTAT.1_2	0	0	0	0	1.24093	0	0	0	0	0	0	1.24093	0	0	2.12542	2.38281	0	0	1.77794	2.38281	3.02871	0	0	0	1.77794	0	0	0	0	0	0	0	0	0	0	0	0	0	0	0	0	0	0	0	0	0	0	0	0
ATTCCTACAGTAGTGG.1_2	0	0	0	0	0	0	0	0	0	0	0	1.89505	1.89505	1.89505	2.88808	2.14443	0	0	2.14443	1.89505	2.98785	0	0	0	0	0	0	0	0	0	0	0	0	0	0	0	0	0	0	0	0	0	0	0	0	0	0	0	0
ATTCGTTAGCACTAAA.1_2	0	0	0	0	0	0	0	0	0	0	0	0	0	0.946544	1.42397	2.18425	0.946544	0	1.98885	0	2.48803	0	0	0	2.18425	0	0.946544	0	0	0	0	0	0	0	0	0	0	0	0	0	0	0.946544	0	0	0	0	0	0	0
ATTCGTTCAGTGTACT.1_2	0	0	0	0	0	0	0	0	0	0	0	1.04893	0	2.13042	2.49548	2.32952	0	0	3.14653	0	1.04893	0	0	0	1.54952	0	1.04893	0	0	0	0	0	0	0	0	0	0	0	0	0	0	1.88157	0	1.04893	0	0	0	0	0
ATTCGTTGTTCGATTG.1_2	0	1.23848	0	0	0	0	0	0	0	0	0	0	1.23848	0	2.58414	2.58414	0	0	1.77508	0	2.89882	0	0	0	1.77508	0	0	0	0	0	0	0	0	0	0	0	0	0	0	0	0	0	0	0	0	0	0	0	0
ATTCTACGTAATGCTC.1_2	0	0	0	0	0	0	0	0	0	0	0	0	0	1.981	1.12601	1.12601	0	0	1.981	0	2.23359	0	0	0	0	0	0	0	0	0	0	0	0	0	0	0	0	0	0	0	0	0	0	0	0	0	0	0	0
ATTCTTGCACAGTGTT.1_2	0	0	0	0	0	0	0	0	0	0	0	1.32092	1.63322	1.32092	1.87084	1.32092	0	0	2.22361	1.63322	2.22361	0	0	0	1.32092	0	0.864339	0	0	0	0	0	0.864339	0	0	0	0	0	0	0	0.864339	0	0	0	0	0	0	0	0
ATTCTTGCATGGCTAT.1_2	0	0	0	0	0	0	0	0	0	0	0	2.38236	2.12499	1.77753	2.58686	2.75656	0	0	2.12499	0	1.77753	0	0	0	1.77753	0	0	0	0	0	0	0	0	0	0	0	0	0	0	0	0	0	0	1.24058	0	0	1.24058	0	0
ATTCTTGGTAAGGCCA.1_2	0	0	0	0	0	0	0	0	0	0	0	0.696767	2.84002	1.10344	1.79778	0.696767	0	0	1.79778	0.696767	2.49153	0	0	0	1.39172	0	0.696767	0	0	0	0	0	0	0	0	0	0	0	0	0	0	0	0.696767	1.10344	0	0	0	0	0
ATTGTTCAGACCTGGA.1_2	0	0	0	0	0	0	0	0	0	0	0	1.6461	0	1.12926	3.17918	2.7507	0	0	2.23788	2.23788	2.23788	0	0	0	1.98514	0	1.12926	0	0	0	0	0	0	0	0	0	0	1.12926	0	0	0	0	0	0	0	0	0	0	0
ATTGTTCAGAGGTCGT.1_2	0	0	0	0	0	0	1.47304	0	0	0	0	0	0	2.04446	0	2.87989	0	0	2.67069	0	1.47304	0	0	0	1.47304	0	0	0	0	0	0	0	0	0	0	0	0	0	0	0	0	0	0	1.47304	0	0	0	0	0
ATTGTTCAGGTCTACT.1_2	0	0	0	0	0	0	0	0	0	0	0	0	1.8631	1.8631	1.8631	1.8631	0	0	2.99837	0	1.8631	0	0	0	0	0	0	0	0	0	0	0	0	0	0	0	0	0	0	0	0	0	1.31422	0	0	0	1.8631	0	0
ATTGTTCAGTGAACAT.1_2	0	0	0	0	0	0	0	0	0	0	0	0.66998	0.66998	0.66998	2.35537	1.57211	0	0	1.75284	0.66998	1.75284	0	0	0	1.0676	0	0	0	0	0	0	0	0	0	0	0	0	0	0	0	0.66998	0	1.35134	0	0	0	0	0	0
ATTGTTCGTCATACCA.1_2	0	0	0	0	0	0	0	0	0	0	0	1.29215	2.44776	0	2.44776	2.82398	0	0	2.65346	0	1.29215	0	0	0	0	0	0	0	0	0	0	0	1.29215	0	0	0	0	0	0	0	0	0	0	0	0	0	0	0	0
ATTGTTCTCATGAGTC.1_2	0	0	0	0	0	0	0	0	0	0	0	0	0	1.00139	2.06537	2.26284	0	0	1.81908	0	2.69304	0	0	0	1.49158	0	0	0	0	0	0	0	0	0	0	0	0	0	0	0	0	0	0	0	0	0	0	0	0
ATTGTTCTCGACGACC.1_2	0	0	0	0	0	0	0	0	0	0	0	2.01761	1.15482	1.15482	2.27148	1.67651	0	0	2.47378	1.67651	2.01761	0	0	0	2.01761	0	0	0	0	0	0	0	0	0	0	0	0	0	0	0	0	1.15482	0	0	0	0	0	0	0
ATTTACCCATTGACCA.1_2	0	0	0	0	0	0	0	0	0	0	0	0	0	2.24559	2.24559	0	2.24559	0	2.24559	0	0	0	0	0	2.24559	0	0	0	0	0	0	0	0	0	0	0	0	0	0	0	2.88435	2.24559	0	2.24559	0	0	0	0	0
ATTTACCGTCCATAGT.1_2	0	0	1.46301	0	0	0	0	0	0	0	0	2.39397	0	1.46301	3.0404	2.39397	0	0	2.03312	0	2.39397	0	0	0	0	0	0	0	0	0	0	0	0	0	0	0	0	0	0	0	0	0	0	0	0	0	0	0	0
ATTTCACCAGTTGTTG.1_2	0	0	0	0	0	0	0	0	0	0	0	1.11542	0	2.58815	1.96747	1.96747	0	0	2.21958	3.06845	2.58815	0	0	0	2.42075	0	0	0	0	0	0	0	1.11542	0	0	0	0	1.11542	0	0	0	0	0	1.11542	0	0	0	0	0
ATTTCTGAGACATGCG.1_2	0	0	0	0	0	0	0	0	0	0	0	0	1.11377	1.96536	1.11377	1.6276	0	0	2.85455	0	1.6276	0	0	0	0	0	0	0	0	0	0	0	1.11377	0	0	0	0	0	0	0	0	0	0	0	0	0	0	0	0
ATTTCTGGTTACCCTC.1_2	0	0	0	0	0	0	0	0	0	0	0	1.2204	0	0	1.43144	2.27808	0	0	3.72822	2.56053	2.27808	0	0	0	2.19297	0	0	0	0	0	0	0	0	0.585661	0	0	0	0	0	0	0.585661	0	0.585661	0	0	0	0	0	0
ATTTCTGTCCCGAAAT.1_2	0	0	0	0	0	0	0	0	0	0	0	0	0	0	0	0	0	0	3.02834	0	1.33736	0	0	0	2.24357	0	0	0	0	0	0	0	0	0	0	0	0	0	0	0	0	0	0	0	0	0	0	0	0
CAAAGAAAGGAATGTT.1_2	0	0	0	0	0	0	0	0	0	0	0	1.37566	0	1.37566	2.12755	1.37566	0	0	3.00692	0	3.00692	0	0	0	2.55185	0	0.907796	0	0	0	0	0	0.907796	0	0.907796	0	0	0	0	0	0	0	0	0	0	0	0	0	0
CAAAGAAAGGATTACA.1_2	0	0	0	0	0	0	0	0	0	0	0	0	0	2.10322	2.10322	2.35991	0	0	2.56399	3.73188	1.757	0	0	0	1.757	0	0	0	0	0	0	0	0	0	0	0	0	0	0	0	0	1.22304	0	1.22304	0	0	2.56399	0	0
CAACAACCAGGCACAA.1_2	0	0	0	0	0	0	0	0	0	1.08715	0	0	0	1.93114	1.93114	0	0	0	0	0	2.81699	0	0	0	2.38223	0	0	1.08715	0	0	0	0	0	0	0	0	0	0	0	0	0	0	0	0	0	0	0	0	0
CAACAGTAGCGACCCT.1_2	0	0	0	0	0	0	0	0	0	0	0	0	0	1.70741	0	2.30552	0	0	0	0	2.30552	0	0	0	0	0	0	0	0	0	0	0	0	2.30552	0	0	0	0	0	0	0	0	0	0	0	0	0	0	0
CAACAGTCAGGCTCTG.1_2	0	0	0	0	0	0	0	0	0	0	0	1.51552	1.02097	1.84493	2.0923	2.0923	0	0	1.02097	0	2.29045	0	0	0	1.02097	0	1.51552	0	0	0	0	0	0	0	0	0	0	0	0	0	0	0	0	0	0	0	0	0	0
CAACCAACATTGCCGG.1_2	0	0	0	0	0	0	0	0	0	0	0	0	0	0	2.01817	1.67704	1.15526	0	2.78649	0	2.78649	0	0	0	1.15526	0	0	0	0	0	0	0	0	0	0	0	0	0	0	0	0	0	0	0	0	0	0	0	0
CAACCAATCAACACGT.1_2	0	0	0	0	0	0	0	0	0	0	0	0	0	0	1.90977	2.52597	0	0	0	0	2.52597	0	0	0	0	0	0	0	0	0	0	0	2.52597	2.79346	1.07062	1.07062	0	0	0	1.07062	0	0	1.07062	1.07062	0	0	0	0	0
CAACCTCGTCTTTCAT.1_2	0	0	0	0	0	0	0	0	0	0	0	0	0	1.36104	2.2722	1.36104	0	0	0	1.36104	1.91699	0	0	0	0	0	0	0	0	0	0	0	0	0	0	0	0	0	0	0	0	0	0	0	0	0	0	0	0
CAACCTCTCCGCGAGT.1_2	0	0	0	0	0	0	0	0	0	0	0	0.965972	0.965972	1.7719	2.01615	0	0	0	1.7719	1.7719	2.01615	0	0	0	2.2123	0	0	0	0	0	0	0	0	0	0	0	0	0	0	0	0	0	0	0	0	0	0	0	0
CAACGATCATCGTGGC.1_2	0	0	0	0	0	0	0	0	0	0	0	1.09928	1.61024	1.94677	2.3988	1.94677	0	0	2.56587	0	1.94677	0	0	0	1.94677	0	0	0	0	0	0	0	0	0	0	0	0	0	0	0	0	0	0	1.61024	0	0	0	0	0
CAACGATTCGACATCA.1_2	0	0	0	0	0	0	0	0	0	0	0	1.58756	0	1.92245	2.373	1.08042	0	0	2.17289	1.58756	2.17289	0	0	0	1.08042	0	1.08042	0	0	0	0	0	0	0	0	0	0	0	0	0	0	0	0	0	0	0	0	0	0
CAACGGCCAAGAGGCT.1_2	0	0	0	0	0	0	0	0	0	0	0	1.04845	1.04845	1.04845	1.54893	1.88094	0	0	2.32885	0	2.12977	0	0	0	1.04845	0	0	0	0	0	0	0	0	0	0	0	0	0	0	0	0	0	0	1.54893	0	0	0	0	0
CAACGGCGTGTAGTGG.1_2	0	0	0	0	0	0	0	0	0	0	0	2.07005	0	2.07005	2.07005	0	0	0	3.08079	2.07005	0	0	0	0	0	0	0	0	0	0	0	0	0	0	0	0	0	0	0	0	0	0	0	0	0	0	0	0	0
CAACGGCGTTTGCAGT.1_2	0	0	0	0	0	0	0	0	0	0	0	1.06089	1.89714	1.06089	1.89714	2.1466	0	0	2.65483	1.06089	2.1466	0	0	0	0	0	1.06089	0	0	0	0	0	0	1.06089	0	0	0	0	0	0	0	0	1.06089	1.06089	0	0	0	0	0
CAAGAGGCAACAAGAT.1_2	0	0	0	0	0	0	0	0	0	0	0	0	0	1.80366	2.55212	0	0	0	0	0	2.55212	0	0	0	2.24634	0	0	0	0	0	0	0	0	0	0	0	0	0	0	0	0	0	0	0	0	0	0	0	0
CAAGAGGTCTCATGGA.1_2	0	0	0	0	0	0	0	0	0	0	0	0	0	2.54488	3.19799	2.54488	0	0	2.54488	0	1.59207	0	0	0	1.59207	0	0	0	0	0	0	0	0	0	0	0	0	0	0	0	0	0	0	0	0	0	0	0	0
CAAGCTAAGACGCCAA.1_2	0	0	0	0	0	0	0	0	0	0	0	1.13453	0	1.65238	2.9951	0	0	0	2.75798	1.99185	2.61434	0	0	0	2.44656	0	0	0	0	0	0	0	0	0	0	0	0	0	0	0	0	1.13453	0	0	0	0	0	0	0
CAAGCTATCTTTACAC.1_2	0	0	0	0	0	0	0	0	0	0	0	0	0	1.70061	2.66944	2.29803	0	0	2.04329	0	2.29803	0	0	0	0	0	0	0	0	0	0	0	0	0	0	0	0	0	0	0	0	0	0	0	0	0	2.29803	0	0
CAAGGGAGTTTCACTT.1_2	0	0	0	0	0	0	0	0	0	0	0	0	2.2748	2.91517	0	2.2748	2.2748	0	2.91517	0	0	0	0	0	0	0	0	0	0	0	0	0	0	0	0	0	0	0	0	0	0	0	0	0	0	2.2748	0	0	0
CAATACGAGCAGCGAT.1_2	0	0	0	0	0	0	0	0	0	0	0	0.611025	0	1.4746	2.61262	1.26043	0.611025	1.93097	2.54886	2.14953	2.78265	0	0	0	0.611025	0	0	0	0	0	0	0	0	0	0	0	0	0	0	0	0	0.611025	0.611025	0	0	0	0	0	0
CAATACGAGGAATTAC.1_2	0	0	0	0	0	0	0	0	0	0	0	1.46659	0	0.981038	2.03717	1.79204	0	0	3.12121	0	2.7729	0	0	0	0	0	0	0	0	0	0	0	0	0	0.981038	0	0	0	0	0	0	0	0	0	0.981038	0	0	0	0
CAATACGAGGGAGAAT.1_2	0	0	0	0	0	0	0	0	0	0	0	2.10554	0	1.75918	2.73586	1.22491	0	0	3.11948	2.3623	1.75918	0	0	0	2.10554	0	0	0	0	0	0	0	0	0	0	0	0	0	0	0	0	0	0	0	0	0	0	0	0
CAATACGAGTGGAAGA.1_2	0	0	0	0	0	0	0	0	0	0	0	1.85244	1.52248	1.02668	2.10012	1.52248	0	0	2.60584	0	0	0	0	0	1.02668	0	0	0	0	0	0	0	0	0	0	0	0	0	0	0	0	0	0	0	0	0	0	0	0
CAATCGACACTGCTTC.1_2	0	0	0	0	0	0	0	0	0	0	0	1.45591	0	1.45591	2.64997	0	0	0	1.45591	1.45591	2.02509	0	0	0	2.02509	0	1.45591	0	0	0	0	0	0	0	0	0	1.45591	0	0	0	0	0	0	0	0	0	0	0	0
CAATCGACATCAACCA.1_2	0	0	0	0	0	0	0	0	0	0	0	0	0	0	0	0	0	0	0	0	0	0	0	0	0	0	0	0	0	0	0	0	0	0	0	0	0	0	0	0	0	0	0	2.77353	0	0	0	0	0
CAATCGAGTATGGAGC.1_2	0	0	0	0	0	0	0	0	0	0	0	1.63587	0	2.59539	1.63587	1.63587	0	0	2.59539	1.63587	2.86424	0	0	0	1.63587	0	0	0	0	0	0	0	0	0	0	0	0	0	0	0	0	1.63587	0	1.63587	0	0	0	0	0
CAATCGATCTGTGTGA.1_2	0	0	0	0	0	0	0	0	0	0	0	0.754421	1.1795	1.47685	2.41031	1.89189	0	0	1.89189	0	2.50665	0	0	0	2.30369	0	0	0	0	0	0	0	0	0.754421	0	0.754421	0	0	0	0	1.1795	0	0	0.754421	0	0	0	0	0
CACAACAAGCTTGTTG.1_2	0	0	0	0	0	0	0	0	0	0	0	1.62744	0	1.62744	2.41833	0	0	0	3.06591	0	2.41833	0	0	0	1.11363	0	1.62744	0	0	0	0	0	0	0	0	0	0	0	0	0	0	1.11363	0	1.11363	0	0	0	0	0
CACAACACATGTCTAG.1_2	0	0	0	0	0	0	0	0	0	0	0	1.02599	0	1.02599	2.83959	2.09918	0	0	2.60484	1.52164	2.46294	0	0	0	1.85154	0	0	0	0	0	0	0	0	0	0	0	0	0	0	0	0	0	0	0	0	0	0	0	0
CACAACATCTTGGAAC.1_2	0	0	0	0	0	0	0	0	0	0	0	1.17701	1.17701	2.50335	2.30045	0	0	0	3.54588	0	2.50335	0	0	0	1.17701	0	1.17701	0	1.17701	0	1.17701	0	0	0	0	0	0	0	0	0	0	0	0	0	0	0	0	0	0
CACACAACAACAAGTA.1_2	0	0	0	0	0	0	0	0	0	0	0	0	0	2.01799	2.37813	2.01799	0	0	0	1.44964	0	0	0	0	2.37813	0	0	0	0	0	0	0	0	0	0	0	0	0	0	0	0	0	0	1.44964	0	0	0	0	0
CACACAACAAGTATCC.1_2	0	0	0	0	0	0	0	0	0	0	0	0	0	2.30804	2.30804	1.86141	0	1.03352	2.85062	0	2.30804	0	0	0	1.5308	0	0	0	0	0	0	0	0	0	0	0	0	0	0	0	0	0	0	0	0	0	0	0	0
CACACAACATGACAGG.1_2	0	0	0	0	0	0	0	0	0	0	0	2.10617	0	2.36296	2.56709	1.22542	0	0	2.10617	2.36296	2.36296	0	0	0	2.10617	0	0	0	0	0	0	0	0	0	0	0	0	0	0	0	0	1.22542	0	0	0	1.22542	0	0	0
CACACAATCTGATGGT.1_2	0	0	0	0	0	0	0	0	0	0	0	0	0.88806	1.90533	1.90533	1.90533	0	0	2.09827	1.90533	2.25993	0	0	0	0	0	0	0	0	0	1.35088	0	0	0	0	0	0	0	0	0	0	0	0	0.88806	0	0	0	0	0
CACAGATCAGCACAGA.1_2	0	0	0	0	0	0	0	0	0	0	0	0	0	0	1.25761	2.40405	0	0	2.77894	0	2.40405	0	0	0	2.14604	0	0	0	0	0	0	0	0	0	0	0	0	0	0	0	0	1.25761	0	0	0	0	0	0	0
CACAGGCAGACGCCCT.1_2	0	0	0	0	0	0	0	0	0	0	0	2.02709	1.45768	1.45768	2.02709	2.86105	0	0	0	0	0	0	0	0	0	0	0	0	0	0	0	0	0	0	0	0	0	0	0	0	0	0	0	1.45768	0	0	0	0	0
CACAGGCCACGGCACT.1_2	0	0	0	0	0	0	0	0	0	0	0	1.46199	0	1.46199	1.46199	2.39276	0	0	2.86635	0	2.03197	0	0	0	1.46199	0	0	0	0	0	0	0	0	0	0	0	0	0	0	0	0	0	0	0	0	0	0	0	0
CACAGGCCACGTTGGC.1_2	0	0	0	0	0	0	0	0	0	0	0	0	0	0	3.31178	0	0	0	1.29292	0	1.29292	0	0	0	0	0	0	0	0	0	0	0	0	0	0	0	0	0	0	0	0	0	0	0	0	0	0	0	0
CACAGGCGTAGCGAGT.1_2	0	0	0	0	0	0	0	0	0	0	0	2.39668	0	0	2.39668	0	0	0	2.87042	3.19057	2.66135	0	0	0	2.66135	0	0	0	0	0	0	0	0	0	0	0	0	0	0	0	0	0	0	0	0	0	0	0	0
CACAGGCGTAGGCAAC.1_2	0	0	0	0	0	0	0	0	0	0	0	1.95479	0	1.95479	2.95425	1.95479	0	0	2.31191	0	1.39407	0	0	0	0	0	0	0	0	0	0	0	0	0	0	0	0	0	0	0	0	0	0	0	0	0	0	1.95479	0
CACAGGCGTCACAATC.1_2	0	0	0	0	0	0	0	0	0	0	0	1.57544	0	1.81001	2.62295	1.81001	0	0	2.93846	0	2.86842	0	0	0	2.29691	0	0.823135	0	0	0	0	0	0	0	0	0	0	0.823135	0	0	0.823135	0	0	0	0	0	0	0	0
CACATGACAAAGGGTC.1_2	0	0	0	0	0	0	0	0	0	0	0	0	2.28743	1.37368	2.92848	2.75679	0	0	2.92848	1.37368	1.93148	0	0	0	1.37368	0	0	0	0	0	0	0	0	0	0	0	0	0	0	0	0	0	0	0	0	0	0	0	0
CACATGAGTAGATTAG.1_2	0	0	0	0	0	0	0	0	0	0	0	1.1596	0	2.79243	2.64844	2.27774	0	0	1.1596	0	2.02366	0	0	0	1.1596	0	0	0	0	0	0	0	0	0	0	0	0	0	0	0	0	1.68219	0	1.68219	0	0	0	0	0
CACATGAGTAGCTTTG.1_2	0	0	0	0	0	0	0	0	0	0	0	0	0	0	1.70409	0	1.1781	1.89017	2.81765	1.47529	1.89017	0	0	0	0	0	0	0	0	0	0	0	0	0	0	0	0	0	0	0	0	0	0	0	0	0	0	0	0
CACCGTTCACATCATG.1_2	0	0	0	0	0	0	0	0	0	0	0	0	1.29426	0	2.19109	1.84001	0	0	2.65616	1.29426	1.84001	0	0	0	0	0	0	0	0	0	0	0	0	0	0	0	0	0	0	0	0	1.29426	0	0	0	0	0	0	0
CACCGTTGTTGCATCA.1_2	0	0	0	0	0	0	0	0	0	0	0	0	0.945292	1.42242	1.98709	1.42242	0	0	2.9074	0	2.9074	0	0	0	0	0	0	0	0	0	0.945292	0	0	0	0	0	0	0	0	0	0	0	0	0.945292	0	0	0	0	0
CACGGGTAGCGACCCT.1_2	0	0	0	0	0	0	0	0	0	0	0	2.10204	2.40298	0.890593	2.73214	1.90899	0	0	2.26379	0	2.63399	0	0	0	0	0	0	0	0	0	0	0	0	0	0	0	0	0	0	0	0	0	0	0	0	0	0	0	0
CACGGGTAGGTCGTGA.1_2	0	0	0	0	0	0	0	0	0	0	0	0	0	0	2.24232	0	0	0	1.8886	0	2.24232	0	0	0	0	0	0	0	0	0	0	0	0	0	0	0	0	0	0	0	0	0	0	0	0	0	0	0	0
CACGGGTTCAGGACGA.1_2	0	0	0	0	0	0	0	0	0	0	0	1.61765	1.10546	1.10546	2.71762	1.61765	0	0	2.71762	0	1.61765	0	0	0	1.61765	0	0	0	0	0	0	0	0	0	0	0	0	0	0	0	0	0	0	0	0	0	0	0	0
CACGTGGAGTATCCTG.1_2	0	0	0	0	0	0	0	0	0	0	0	0	0	1.92195	1.92195	2.27742	0	0	1.36537	1.36537	2.74636	0	0	0	0	0	0	0	0	0	0	0	0	0	0	0	0	0	0	0	0	0	0	0	0	0	0	0	0
CACGTGGCAAGAAATC.1_2	0	0	0	0	0	0	0	0	0	0	0	1.01375	1.01375	0	2.82158	1.01375	0	0	0	0	2.0824	0	0	0	1.01375	0	0	0	0	0	0	0	0	0	0	0	0	0	0	0	0	1.01375	0	0	1.01375	0	0	0	0
CACGTGGGTAGATTAG.1_2	0	0	0	0	0	0	0	0	0	0	0	0	1.32042	1.32042	1.87026	1.32042	0	0	2.223	0	0	0	0	0	1.32042	0	0	0	0	0	0	0	0	0	0	0	0	0	0	0	0	1.32042	1.32042	0	0	0	0	0	0
CACGTGGGTTAGGGTG.1_2	0	0	0	0	0	0	0	0	0	0	0	0	0.952861	2.19339	1.75429	2.73034	0	0	3.0778	1.99775	2.35695	0	0	0	2.49748	0	0	0	0	0	0	0	1.4318	0	0	0	0	0	0	0	0	0	0	0	0	0	0	0	0
CACGTGGTCCGTGGGT.1_2	0	0	0	0	0	0	0	0	0	0	0	0	1.21274	1.51381	1.7449	0.779937	1.51381	1.51381	1.93249	1.7449	1.7449	0	0	0	1.21274	0	0	0	0	0	0	0	0	0	0	0	0	0	0	0	0	0	0	0	0	0	0	0	0
CACGTTCCATAGATGA.1_2	0	0	0	0	0	0	0	0	0	0	0	2.22251	0	1.63222	1.63222	2.22251	0	0	2.59119	0	3.24615	0	0	0	0	0	1.63222	0	0	0	0	0	0	0	0	0	0	0	0	0	0	0	0	0	0	0	0	0	0
CACGTTCTCATTTGCT.1_2	0	0	0	0	0	0	0	0	0	0	0	0.906123	2.75666	0.906123	3.26079	1.93135	0	0	2.75666	0	1.93135	0	0	0	0.906123	0	0	0	0	0	0	0	0	0	0	0	0	0	0	0	0	0	0	0	0	0	0	0	0
CACGTTCTCGAACTCA.1_2	0	0	0	0	0	0	0	0	0	0	0	1.57347	0	1.90732	2.9017	2.35692	0	1.06873	2.35692	0	2.15718	0	0	0	1.06873	0	0	0	0	0	0	0	0	1.06873	0	0	0	0	0	0	0	1.57347	1.06873	0	0	0	0	0	0
CACTAAGAGCACCAGA.1_2	0	0	0	0	1.11213	0	0	0	0	0	0	1.96325	1.11213	1.62563	1.11213	1.62563	0	0	2.58361	1.62563	2.58361	0	0	0	0	0	1.11213	0	0	0	0	0	0	0	0	0	0	0	0	0	0	0	0	0	0	0	0	0	0
CACTAAGCAAGCGAAC.1_2	0	0	0	0	0	0	0	0	0	0	0	0	0	0	1.7384	1.7384	0	0	2.08348	0	2.71235	0	0	0	1.2072	0	0	0	0	0	1.2072	0	0	0	0	0	0	0	0	0	1.2072	1.2072	0	0	0	0	0	0	0
CACTAAGGTGCCCACA.1_2	0	0	0	0	0	0	0	0	0	0	0	1.40977	0	1.40977	1.9727	0	0	0	3.36229	0	1.40977	0	0	0	0	0	0	0	0	0	0	0	0	0	0	0	0	0	0	0	0	0	0	0	0	0	0	0	1.40977
CACTGAACACCCAACG.1_2	0	0	0	0	0	0	0	0	0	0	0	2.53612	0	1.20181	2.70516	1.20181	0	0	2.33258	2.70516	2.70516	0	0	0	1.20181	0	0	0	0	0	0	0	0	0	0	0	0	0	0	0	0	0	0	0	1.20181	0	0	0	0
CACTGAAGTCATAGTC.1_2	0	0	0	0	0	0	0	0	0	0	0	0	0	0	3.5875	1.43387	0	0	2.62319	4.17281	1.43387	0	0	0	0	0	0	0	0	0	0	0	0	0	0	0	0	0	0	0	0	0	0	0	0	0	0	0	0
CACTGAATCCGACATA.1_2	0	0	0	0	0	0	0	0	0	0	0	0	0	2.25272	2.25272	2.05551	1.48283	2.79266	1.80962	1.80962	2.79266	0	0	0	1.80962	0	0	0	0	0	0	0	0	0	0	0	0	0	0	0	0	0	0	0	0	0	0	0	0
CACTGGGAGGCCTTCG.1_2	0	0	0	0	0	0	0	0	0	0	0	1.12181	0	2.22803	1.12181	1.97563	0	0	1.12181	0	2.42939	0	0	0	1.12181	0	1.12181	0	0	0	0	0	0	0	0	0	0	0	0	0	0	0	0	0	0	0	0	0	0
CACTGGGGTCAGCGTC.1_2	0	0	0	0	0	0	0	0	0	0	0	0	0	0	2.87958	2.24107	0	0	2.24107	0	0	0	0	0	0	0	0	0	0	0	0	0	0	0	0	0	0	0	0	0	0	0	0	0	0	0	0	0	0
CACTGTCAGGGAACAA.1_2	0	0	0	0	0	0	0	0	0	0	0	1.92146	0	1.92146	2.91738	2.17185	0	0	2.17185	0	2.17185	0	0	0	0	0	0	0	0	0	0	0	0	0	0	0	0	0	0	0	0	1.07965	0	0	0	0	0	0	0
CACTGTCCAGGGAATC.1_2	0	0	0	0	0	0	0	0	0	0	0	0.930813	1.40441	0.930813	2.46436	0	0	0	2.88493	0	1.96659	0	0	0	1.40441	0	0	0	0	0	0	0	0	0	0	0	0	0	0	0	0	0	0	0	0	0	0	0	0
CACTGTCCATCCTGTC.1_2	0	0	0	0	0	0	0	0	0	0	0	0	1.0283	1.30683	1.30683	1.0283	1.9861	2.67223	2.73244	0	2.46622	0	0	0	1.9861	0	0	0	0	0	0	0	1.30683	0.64088	0	0	0	0	0	0	0	0	0	0.64088	0	0	0	0	0
CACTGTCTCCTCTAAT.1_2	0	0	0	0	0	0	0	0	0	0	0	0	0	1.79385	2.92014	2.92014	1.79385	2.40017	3.43641	0	2.60501	0	0	0	1.25455	0	1.25455	0	0	0	0	0	0	0	0	0	0	0	0	0	0	0	1.25455	0	0	0	0	0	0
CACTTCGAGACTTCGT.1_2	0	0	0	0	0	0	0	0	0	0	0	0.677951	0	0.677951	1.0783	1.0783	0	0	0.677951	0	2.45687	0	0	0	0	0	0	0	0	0	0	0	0	0	0	0	0	0	0	0	0	0	0	0	0	0	0	0	0
CACTTCGCATGGCCAC.1_2	0	0	0	0	0	0	0	0	0	0	0	1.03609	0	0	1.86478	0	0	0	3.75696	1.03609	2.31163	0	0	0	0	0	0	0	0	0	2.11296	0	0	0	0	0	0	0	0	0	0	0	0	0	0	0	0	0	0
CACTTCGGTCGACGCT.1_2	0	0	0	0	0	0	0	0	0	0	0	1.58821	0	1.41488	2.08081	1.86454	0	0	0	0	2.08081	0	0	0	2.08081	0	0.57605	0	0	0	0	0	0	0	0	0	0	0	0	0	0.57605	0.57605	0	0	0.57605	0	0	0	0
CAGAGCCCATGTTACG.1_2	0	0	0	0	0	0	0	0	0	0	0	2.31163	0	2.31163	0	0	0	0	0	0	0	0	0	0	2.31163	0	0	0	0	0	0	0	2.31163	0	0	0	0	0	0	0	0	2.31163	2.31163	2.31163	0	2.31163	0	0	0
CAGAGCCGTGTATTCG.1_2	0	0	0	0	0	0	0	0	0	0	0	1.71784	0	1.18974	2.06162	0	0	0	1.18974	1.18974	3.42495	0	0	0	1.71784	0	0	0	0	0	0	0	0	0	0	0	0	0	0	0	0	0	0	0	0	0	0	0	0
CAGAGCCTCTGATTCT.1_2	0	0	0	0	0	0	0	0	0	0	0	0	0	0.966476	1.77258	2.37695	0	0	3.02257	0	2.51775	0	0	0	1.77258	0	0.966476	0	0	0	0	0	0	0	0	0	0	0	0	0	0	0	0.966476	0.966476	0	0	0	0	0
CAGATACAGGAAAGAC.1_2	0	0	0	0	0	0	0	0	0	0	0	1.39111	0.920148	0	2.68013	0.920148	0	0	2.68013	1.95142	2.57088	0	0	0	2.57088	0	0.920148	0	0	0	0	0	0	0	0	0	0	0	0	0	0	0	0	0	0	0	0	0	0
CAGATCAAGGATACAT.1_2	0	0	0	0	1.072	0	0	0	0	0	0	0	0	1.072	1.57742	1.91157	0	0	2.16159	0	3.00629	0	0	0	1.072	0	0	0	0	0	0	0	0	0	0	0	0	0	0	0	1.072	0	0	0	0	0	0	0	0
CAGATCAGTCCTACGG.1_2	0	0	1.51178	0	0	0	0	0	0	0	0	1.51178	0	1.51178	2.45139	0	0	0	3.24819	0	0	0	0	0	0	0	0	0	0	0	0	0	0	0	0	0	0	0	0	0	0	1.51178	0	0	0	0	0	0	0
CAGATCATCTCTCGAC.1_2	0	0	0	0	0	0	0	0	0	0	0	1.50904	0	1.01566	2.82439	2.28299	0	0	3.01421	0	2.714	0	0	0	0	0	0	0	0	0	0	0	0	0	0	0	0	0	0	0	0	0	0	0	1.01566	0	0	0	0
CAGATTGAGATGTTGA.1_2	0	0	0	0	0	0	0	0	0	0	0	1.33303	1.33303	1.8848	1.8848	3.02274	0	0	1.33303	0	1.8848	0	0	0	2.23832	0	0	0	0	0	0	0	1.33303	0	0	0	0	0	0	0	0	0	0	1.33303	0	0	0	0	0
CAGCAATAGCTAGTTC.1_2	0	0	0	0	0	0	0	0	0	0	0	1.8185	2.26222	2.26222	1.00095	1.49105	0	1.00095	1.8185	0	1.8185	0	0	0	1.49105	0	0	0	0	0	0	0	0	0	0	0	0	0	0	0	0	0	0	0	0	0	0	0	0
CAGCAATAGTGCACCC.1_2	0	0	0	0	0	0	0	0	0	0	0	1.6838	0	1.36711	2.11745	1.36711	0	0	2.11745	1.6838	2.27951	0	0	0	0.900969	0	1.36711	0	0	0	0	0	0	0	0	0	0	0	0	0	0.900969	0	0	0	0	0	0	0	0
CAGCAATTCTTCACGC.1_2	0	0	0	0	0	0	0	0	0	0	0	0	2.59148	1.4079	3.24645	1.97057	0	0	0	0	2.59148	0	0	0	0	0	0	0	0	0	0	0	0	0	0	0	1.4079	0	0	0	1.4079	0	0	0	0	0	0	0	0
CAGCACGAGTTCCAGT.1_2	0	0	0	0	0	0	0	0	0	0	0	1.01398	1.01398	1.50698	2.08271	1.50698	0	0	3.3709	2.08271	1.50698	0	0	0	2.28062	0	1.50698	0	0	0	0	0	0	0	0	0	0	0	0	0	0	0	0	0	0	0	0	0	0
CAGCAGCAGAGCCGAT.1_2	0	0	0	0	0	0	0	0	0	0.70186	0	1.80624	0.70186	2.09464	1.62334	2.50082	0	0	2.78886	0	2.31821	0	0	0	2.41368	0	0	0	0	0	0	0	0	0	0	0	0	0	0	0	1.11021	0.70186	0.70186	0	0	0	0	0	0
CAGCAGCAGCACTTTG.1_2	0	0	0	0	0	0	0	0	0	0	0	1.82589	0	1.82589	2.17617	1.00654	0	0	1.95676	0.624898	2.43507	0	0	0	1.49789	0	0	0	0	0	0	0	0	0	0	0	0	0	0	0	0	0	0.624898	0	0	0	0	0	0
CAGCCAGCAAGGCTTT.1_2	0	0	0	0	0	0	0	0	0	0	0	1.37401	1.37401	0.906474	2.65887	1.93186	0	0	2.1256	0	2.1256	0	0	0	0.906474	0	0	0	0	0	0	0	0	0	0	0	0	0	0	0	0	0	0	1.37401	0	0	0	0	0
CAGCCAGGTTCACGAT.1_2	0	0	0	0	0	0	0	0	0	0	0	1.79009	0	1.79009	2.77072	1.25134	0	0	2.91588	1.79009	2.1383	0	0	0	1.25134	0	0	0	0	0	0	0	0	1.25134	0	0	0	0	0	0	0	1.25134	1.25134	0	0	0	0	0	0
CAGCGTGAGGTCGTGA.1_2	0	0	0	0	0	0	0	0	0	0	0	0	0	0	1.18736	0	1.18736	1.18736	1.71503	2.05864	2.51706	0	0	0	0	0	0	0	0	0	0	0	0	0	0	0	0	0	0	0	0	1.18736	0	0	0	0	0	0	0
CAGCGTGGTATGTCAC.1_2	0	0	0	0	0	0	0	0	0	0	0	1.87189	0	2.12035	0	2.75163	0	0	2.62717	0	2.12035	0	0	0	1.54052	0	0	0	0	0	0	0	0	0	0	0	0	0	0	0	0	0	0	1.04152	0	0	0	0	0
CAGGCCAAGTATGTAG.1_2	0	0	0	0	0	0	0	0	0	0	0	0	0	1.56191	0	0	0	1.25617	2.69568	0	1.25617	0	0	0	0	0	0	0	0	0	0	0	0	0	0	0	0	0	0	0	0	0	0.813578	0.813578	0	1.25617	0	1.25617	0
CAGGCCAGTACGGTTT.1_2	0	0	0	0	0	0	0	0	0	0	0	1.11944	0	1.97261	2.42619	1.63438	0	0	1.97261	0	1.63438	0	0	0	1.11944	0	0	0	0	0	0	0	0	0	0	0	0	0	0	0	0	0	0	0	0	0	0	0	0
CAGGCCAGTAGAATAC.1_2	0	0	0	0	0	0	0	0	0	0	0	1.92545	1.36841	2.28109	3.06823	1.36841	0	0	1.92545	1.36841	2.28109	0	0	0	0	0	0	0	0	0	0	0	0	0	0	0	1.36841	0	0	0	0	0	0	0	0	0	0	0	0
CAGGGCTGTCTTACTT.1_2	0	0	0	0	1.13253	0	0	0	0	0	0	1.98931	0	0	2.24219	1.13253	0	0	2.61161	1.13253	2.24219	0	0	0	0	0	0	0	0	0	0	0	0	0	0	0	1.13253	0	0	0	0	1.13253	0	0	0	0	0	0	0
CAGGGCTTCTCACTCG.1_2	0	0	0	0	0	0	0	0	0	0	0	0.919785	0	1.9509	2.86769	0.919785	0	0	1.39066	0	2.67957	0	0	0	1.39066	0	0	0	0	0	0	0	0	0	0	0	0	0	0.919785	0	0	0	0	0	0	0	0	0	0
CAGGGCTTCTGTGCAA.1_2	0	0	0	0	0	0	0	0	0	0	0	0	0	2.588	2.38348	2.90276	0	0	2.38348	2.12607	2.12607	0	0	0	1.24145	0	0	0	0	0	0	0	0	1.24145	0	0	0	0	0	0	0	0	0	0	0	0	0	0	0
CAGGTATCAAGGACAC.1_2	0	0	0	0	0	0	0	0	0	0	0	0	2.63692	0	0	0	0	0	0	2.63692	0	0	0	0	0	0	0	0	0	0	0	0	0	3.29362	0	0	2.63692	0	0	0	0	2.63692	0	0	0	0	0	0	0
CAGGTATCAATACAGA.1_2	0	0	0	0	0	0	0	0	0	0	0	1.05014	1.05014	1.55098	2.76408	1.88314	0	0	2.49719	2.13206	2.33119	0	0	0	2.13206	0	0	0	0	0	0	0	0	0	0	0	0	0	0	0	1.05014	1.05014	0	0	0	0	0	0	0
CAGGTATCAGGAATCG.1_2	0	0	0	0	0	0	0	0	0	0	0	0	0	1.23501	2.74923	1.23501	0	0	3.02079	1.77102	3.13314	0	0	0	1.77102	0	0	0	0	0	0	0	0	0	0	0	0	0	0	0	0	1.23501	0	0	0	0	0	0	0
CAGTTCCCATAGAGGC.1_2	0	0	0	0	0	0	0	0	0	0	0	1.72387	0	1.72387	0	2.06803	0	0	2.52696	2.52696	2.69588	0	0	0	2.06803	0	0	0	0	0	0	0	0	0	0	0	0	0	0	0	0	1.19486	0	0	0	0	0	0	0
CATAAGCAGAAACTGT.1_2	0	0	0	0	0	0	0	0	0	0	0	0	0	0	0	0	0	0	2.76931	0	0	0	0	0	0	0	0	0	0	0	0	0	0	0	0	0	0	0	0	0	2.76931	0	0	2.76931	0	0	0	0	0
CATAAGCCATGGACAG.1_2	0	0	0	0	0	0	0	0	0	0	0	0	0	2.05151	2.05151	1.18169	2.30653	2.05151	2.30653	0	2.30653	0	0	0	0	0	1.18169	0	0	0	0	0	0	0	0	0	0	0	0	0	0	0	0	0	0	0	0	0	0
CATAAGCTCGGCTTGG.1_2	0	0	0	0	0	0	0	0	0	0	0	0	1.25223	1.79113	2.39721	1.79113	0	0	2.77189	1.25223	2.1394	0	0	0	0	0	0	0	0	0	0	0	0	0	0	0	0	0	0	0	0	0	0	0	1.25223	0	0	0	0
CATAAGCTCTGTCCCA.1_2	0	0	0	0	0	0	0	0	0	0	0	0.627572	0.627572	1.83071	1.28625	1.50235	0	0	0.627572	1.28625	3.20163	0	0	0	2.0775	0	0	0	0	0	0	0	0	0.627572	0	0	0	0	0	0	0.627572	0.627572	0.627572	0	0	0	0	0	0
CATACAGCAAATGAAC.1_2	0	0	0	0	0	0	0	0	0	0	0	0	0	1.06823	3.09161	1.06823	0	2.35623	2.90098	2.52263	1.90667	0	0	0	1.06823	0	0	0	0	0	0	0	0	0	0	0	0	0	0	0	0	0	0	1.06823	0	0	0	0	0
CATACAGGTGTTCAGT.1_2	0	0	0	0	0	0	0	0	0	0	0	0	0	1.58381	0.829056	0.829056	0	0	2.1687	1.58381	1.81883	0	0	0.829056	2.00899	0	0.829056	0	0	0	0	0	0	0	0	0	0	0.829056	0	0	0	0.829056	0	0	0	0	0	0	0
CATACCCAGTTGTCGT.1_2	0	0	0	0	0.814488	0	0	0	0	0	0	0	0	0	2.14571	0.814488	0	2.5114	3.39901	1.5632	1.5632	0	0	0	0	0	1.25734	0	0	0	0	0	0	0	0	0	1.25734	0.814488	0.814488	1.25734	0	0	1.25734	0.814488	0	0	0.814488	0	0
CATACTTAGAATAACC.1_2	0	0	0	0	0	0	0	0	0	0	0	0	0	1.53851	2.95949	1.03986	0	0	2.31689	1.03986	2.74923	0	0	0	1.86972	0	0	0	0	0	0	0	0	0	0	0	0	0	0	0	0	1.03986	0	0	1.03986	0	0	0	0
CATACTTAGGTACCTT.1_2	0	0	0	0	0	0	0	0	0	0	0	1.10062	0	1.10062	2.40063	1.94849	0	0	0	0	1.94849	0	0	0	1.61184	0	0	0	0	0	0	0	1.10062	1.61184	1.10062	0	0	0	1.10062	0	0	0	0	0	1.10062	0	0	0	0
CATACTTAGTGTTGAA.1_2	0	0	0	0	0	0	0	0	0	0	0	0	1.08728	1.59582	2.54922	1.93131	0	0	3.11919	0	2.3824	0	0	0	1.59582	0	0	0	0	0	0	0	0	0	0	0	0	0	0	0	0	1.08728	1.08728	0	0	0	0	0	0
CATACTTCATACCAGT.1_2	0	0	0	0	1.25689	0	0	0	0	0	0	1.25689	0	0.814138	2.51082	1.98597	0	0	1.79657	1.5627	2.28244	0	0	0	2.28244	0	0.814138	0	0	0	0.814138	0	0	0	0	0	0.814138	0	0	0	0	0.814138	1.25689	1.5627	1.5627	0	0	0	0
CATACTTGTGCTCTCT.1_2	0	0	0	0	0	0	0	0	0	0	0	1.28002	0	0	1.82349	1.28002	0	0	2.43246	1.82349	1.82349	0	0	0	2.43246	0	0	0	0	0	0	0	0	0	0	0	0	0	0	0	0	1.28002	0	0	0	0	0	0	0
CATACTTTCTATCGCC.1_2	0	0	0	0	0	0	0	0	0	0	0	0	1.608	1.09741	2.19563	1.09741	0	0	2.70637	1.608	2.56329	0	0	0	0	0	0	0	0	0	0	0	0	0	0	0	0	0	0	0	0	1.09741	0	1.09741	0	0	0	0	0
CATAGACCAAACCACT.1_2	0	0	0	0	0	0	0	0	0	0	0	0.972981	1.78128	0	2.22236	2.38646	0	0	2.38646	2.38646	1.78128	0	0	0	0	0	0.972981	0	0	0	0	0	0.972981	0	0	0	0	0	0	0	0	0	0.972981	0	0	0	0	0	0
CATAGACCACACGGTC.1_2	0	0	0	0	0	0	0	0	0	0	0	1.53137	0.545169	1.36087	2.64249	1.80407	0	0	1.53137	0	2.272	0	0	0	1.91681	0	0	0	0	0	0	0	0	0	0	0	0	0	0	0	0.545169	0.545169	0	0	0	0	0	0	0
CATAGACGTATTTCCT.1_2	0	0	0	0	0	0	0	0	0	0	0	1.48231	0	1.80905	2.68187	2.05492	0	0	2.05492	0	1.48231	0	0	0	1.48231	0	0.993825	0	0	0	0	0	0	0	0	0	0	0	0	0	0	0	0	0.993825	0	0	0	0	0
CATAGACGTCCACTTC.1_2	0	0	0	0	0	0	0	0	0	0	0	1.70741	0	0	2.44532	2.14294	0	0	1.9487	0	2.44532	0	0	0	0.918245	0	0	0	0	0	0	0	0	0	0	0	0	0	0	0	0	0	0	0.918245	0.918245	0	0	0.918245	0
CATCAAGCAGGACATG.1_2	0	0	0	0	0	0	0	0	0	0	0	1.34487	0	2.25266	0.536155	1.99942	0	0	1.51449	0.536155	2.45456	0	0	0	1.51449	0	0	0	0	0	0	0	0	0	0	0	0	0	0	0	0	0	0	0	0.536155	0	0	0	0
CATCAAGTCCTTATCA.1_2	0	0	0	0	0	0	0	0	0	0	0	1.29909	1.29909	2.19699	2.19699	1.8456	0	0	1.29909	1.29909	3.31997	0	0	0	1.29909	0	0	0	0	0	0	0	0	0	0	0	0	0	0	0	1.29909	0	0	0	0	0	0	0	0
CATCCACAGGTACAAT.1_2	0	0	0	0	0	0	0	0	0	0	0	1.20655	2.54236	1.73763	2.54236	1.20655	0	0	1.20655	0	2.33869	0	0	0	1.73763	0	0	0	0	0	0	0	0	0	0	0	0	0	0	0	0	1.20655	0	0	0	1.20655	0	0	0
CATCCACGTCCTGTTC.1_2	0	0	0	0	0	0	0	0	0	0	0	1.24443	0	0	2.12977	1.78203	0	0	2.59188	0	2.59188	0	0	0	1.78203	0	0	0	0	0	0	0	0	0	0	0	0	0	0	0	0	0	0	1.24443	0	0	0	0	0
CATCCACTCGCGCCAA.1_2	0	0	0	0	0	0	0	0	0	0	0	0	0	1.62498	2.21448	0	0	0	2.21448	0	1.62498	0	0	0	1.62498	0	0	0	0	0	0	0	0	1.11158	0	0	0	0	0	0	0	0	1.11158	1.11158	0	0	0	0	0
CATCCCAAGGCCTGCT.1_2	0	0	0	0	0	0	0	0	0	0	0	2.09631	0	2.35278	1.75048	2.35278	0	0	2.09631	2.99721	2.55672	0	0	0	1.75048	0	0	0	0	0	0	0	0	0	0	0	0	0	0	0	0	0	0	0	0	0	0	0	0
CATCCCAGTTGTGCAT.1_2	0	0	0	0	0	0	0	0	0	0	0	0	1.43582	0	2.62556	2.36172	0	0	3.0066	0	2.00231	0	0	0	1.43582	0	0	0	0	0	0	0	0	0	0	0	0	0	0	0	1.43582	0	0	0	0	0	0	0	0
CATCGCTAGGATATAC.1_2	0	0	0	0	0	0	0	0	0	0	0	0	1.07965	1.92146	2.68139	1.07965	0	0	2.53859	0	0	0	0	0	1.58663	0	0	0	0	0	0	0	0	1.07965	0	1.07965	0	0	0	0	0	0	1.07965	1.07965	0	0	0	0	0
CATCGCTAGTTCATCG.1_2	0	0	0	0	0	0	0	0	0	0	0	0	1.96765	1.96765	2.58834	2.42094	0	0	1.96765	0	3.06865	0	0	0	2.42094	0	0	0	0	0	0	0	0	0	0	0	0	0	0	0	0	0	0	1.11556	1.11556	0	0	0	0
CATCGGGCAGCGGTTC.1_2	0	0	0	0	0	0	0	0	0	0	0	0.718099	0	1.64907	2.61054	2.34706	0	0	2.9912	1.13174	2.44281	0	0	0	1.98831	0	0	0	0	0	0.718099	0	0	0	0	0	0	0	0	0	0	0	0	0.718099	0	0	0	0	0
CATCGGGTCATTTGTC.1_2	0	0	0	0	0	0	0	0	0	0	0	1.12629	0	1.12629	2.74659	0	0	0	2.43545	1.98136	2.60308	0	0	0	0	0	0	0	0	0	0	0	0	0	0	0	0	0	0	0	0	0	0	0	0	0	0	0	0
CATCGGGTCTATGTGG.1_2	0	0	0	0	0	0	0	0	0	0	0	1.49172	0	2.42782	1.81922	2.26299	0	0	2.90272	1.0015	2.90272	0	0	0	1.49172	0	0	0	0	0	0	0	0	1.0015	0	0	0	0	0	0	0	0	0	0	0	0	0	0	0
CATCGTCAGCCATATC.1_2	0	0	0	0	0	0	0	0	0	0	0	0	0	1.24708	1.78512	2.91023	0	0	2.91023	0	2.13304	0	0	0	1.24708	0	0	0	0	0	0	0	0	0	0	0	0	0	0	0	0	1.24708	0	0	0	0	0	0	0
CATCGTCAGTCGCTAT.1_2	0	0	0	0	0	0	0	0	0	0	0	1.1963	1.1963	2.06985	1.1963	1.1963	0	0	2.96851	1.72557	2.32547	0	0	0	0	0	0	0	0	0	0	0	0	0	0	0	0	0	0	0	0	0	0	1.1963	0	1.1963	0	0	0
CATCGTCTCAAGCCCG.1_2	0	0	0	0	0	0	0	0	0	0	0	1.26999	1.26999	2.1613	2.62497	2.41977	0	0	0	0	0	0	0	0	0	0	1.26999	0	0	0	0	0	0	0	0	0	0	0	0	0	0	0	1.26999	0	0	0	0	0	0
CATGAGTAGCATGGGT.1_2	0	0	0	0	0	0	0	0	0	0	0	0.954626	0	1.75667	2.62333	1.43399	0	0	1.43399	0	1.75667	0	0	0	1.75667	0	0	0	0	0	0	0	0	0	0	0	0	0	0	0	0	0	0	0	0	0	0	0	0
CATGAGTGTCACTGAT.1_2	0	0	0	0	0	0	0	0	0	0	0	1.91026	1.07099	1.91026	1.91026	2.36004	0	0	2.36004	0	2.16023	0	0	0	1.5762	0	0	0	0	0	0	0	0	1.07099	0	0	0	0	0	0	0	0	0	0	0	0	0	0	0
CATGAGTGTCAGACGA.1_2	0	0	0	0	0	0	0	0	0	0	0	1.12027	2.42732	2.59482	2.59482	2.86366	0	1.12027	2.97508	1.63537	1.97367	0	0	0	1.63537	0	0	0	0	0	0	0	0	0	0	0	0	0	0	0	0	0	0	0	0	0	0	0	0
CATGAGTGTTCGTTCC.1_2	0	0	0	0	0	0	0	0	0	0	0	0	0	1.20295	3.08964	2.33405	0	0	2.33405	2.07816	2.97753	0	0	0	2.85125	0	0	0	0	0	0	0	0	0	0	0	0	0	0	0	0	1.20295	0	0	0	0	0	0	0
CATGCAAAGGAGAGTA.1_2	0	0	0	0	0	0	1.13553	0	0	0	0	0	0	1.13553	2.61571	2.88495	0	0	2.24615	0	3.09686	0	0	0	0	0	0	0	0	0	2.24615	0	0	0	0	0	0	0	0	0	0	0	0	0	0	0	0	0	0
CATGCAAGTCGCGGTT.1_2	0	0	0	0	0	0	0	0	0	0	0	2.60803	2.14516	1.79657	2.14516	1.79657	0	0	1.79657	0	1.79657	0	0	1.25689	1.79657	0	0	0	0	0	0	0	0	0	0	0	0	0	0	0	0	0	0	0	0	0	0	1.79657	0
CATGCCTAGAGGTCGT.1_2	0	0	0	0	0	0	0	0	0	0	0	1.47088	0	2.17746	1.47088	1.17415	0	0	1.17415	0.750327	1.69942	0	0	0	0.750327	0	1.17415	0	0	0	0	0	0	0	0	0	0	0	0	0	0	0	0	0	0	0	0	0	0
CATGCGGAGCACCAGA.1_2	0	0	0	0	0	0	0	0	0	0	0	1.03703	0	0	2.62073	2.62073	0	0	2.31295	0	2.74513	1.03703	0	0	0	0	0	0	0	0	0	0	0	0	0	0	0	0	0	0	0	0	1.03703	0	0	0	0	0	0
CATGCGGAGTTTGTCG.1_2	0	0	0	0	0	0	0	0	0	0	0	0	0	0	2.90696	0	0	0	0	0	0	0	0	0	0	0	0	0	0	0	0	0	0	0	0	0	0	0	0	0	0	0	0	0	0	0	0	0	0
CATGCTCCATGATGCT.1_2	0	0	0	0	0	0	0	0	0	0	0	0	1.73995	2.34124	2.85875	1.73995	0	0	0	0	1.73995	0	0	0	1.20852	0	0	0	0	0	0	0	0	0	0	0	0	0	0	0	0	0	0	0	0	0	0	0	0
CATGGATCAAGTGTCT.1_2	0	0	0	0	0	0	0	0	0	0	0	1.63704	0	2.59673	1.97545	2.22785	0	0	3.32897	1.12167	2.59673	0	0	0	2.4292	0	0	0	0	0	0	0	0	0	0	0	0	0	0	0	0	0	0	0	0	0	0	0	0
CATGGATGTGGTCTTA.1_2	0	0	0	0	0	0	0	0	0	0	0	1.16473	0	1.16473	2.65538	1.16473	0	0	2.28445	0	2.28445	0	0	0	0	0	0	0	0	0	0	0	0	0	0	0	0	0	0	0	0	0	0	1.16473	0	0	0	0	0
CATGGATTCGCGTTTC.1_2	0	0	0	0	0	0	0	0	0	0	0	1.07238	1.91206	1.57788	2.36196	1.07238	0	0	1.91206	0	1.91206	0	0	0	0	0	0	0	0	0	1.57788	0	0	0	0	0	0	0	0	0	0	0	0	0	0	0	0	0	0
CATTCCGAGAAGAACG.1_2	0	0	0	0	0	0	0	0	0	0	0	0	0	1.81119	0.995435	2.56043	0	0	2.41907	0.995435	2.25439	0	0	0	0.995435	0	0	0	0	0	0	0	0	0	0	0	0	0	0.995435	0	0.995435	0	0	0	0	0	0	0	0
CATTCCGAGTTAGTAG.1_2	0	0	0	0	0	0	0	0	0	1.14567	0	0	0	2.00601	1.14567	0	0	0	3.01066	2.89902	2.89902	0	0	0	1.14567	0	0	0	0	0	0	0	0	0	0	0	0	0	0	0	0	0	0	0	0	0	0	1.66565	0
CATTCCGTCAGCTTCC.1_2	0	0	0	0	0	0	0	0	0	0	0	2.2869	0	2.2869	2.75624	0	0	0	2.2869	0	2.54886	0	0	0	0	0	1.37324	0	0	0	0	0	0	0	0	0	0	0	0	0	0	1.37324	0	0	0	0	0	0	0
CATTCTAGTGGGATTG.1_2	0	0	0	0	0	0	0	0	0	0	0	0.97844	0	0.440468	1.4634	1.32632	0	0	1.78857	0.745203	2.73367	0	0	0	2.10348	0	0	0	0	0	0	0	0	0	0	0	0	0	0.440468	0	0	0	0	0.440468	0	0	0	0	0
CATTCTATCATTGTTC.1_2	0	0	0	0	0	0	0	0	0	0	0	0	0	1.10209	1.61361	1.10209	1.10209	2.20186	2.83812	1.10209	2.56976	0	0	0	2.20186	0	1.61361	0	0	0	0	0	0	0	0	0	0	0	0	0	0	1.10209	0	0	0	0	0	1.10209	0
CATTGCCCAATTCTTC.1_2	0	0	0	0	0	0	0	0	0	0	0	0.936906	0.936906	2.17024	2.33335	2.47355	0	0	2.47355	1.97523	1.73276	0	0	0	2.33335	0	0	0	0	0	0	0	0	0	0.936906	0	0	0	0	0	0.936906	0	0	0	0.936906	0	0	0	0
CATTGCCGTGGTACAG.1_2	0	0	0	0	0	0	0	0	0	0	0	0.737296	1.15705	1.86429	2.56441	2.15547	0	0	2.97219	0	2.47677	0	0	0	2.47677	0	0.737296	0	0	0	0	0	0	0	0	0	0	0	0	0	0	0	0	0	0	0	0	0	0
CATTGCCGTTATCTGG.1_2	0	0	0	0	0	0	0	0	0	0	0	1.4573	0	1.4573	1.91178	2.52814	0	0	0	0	3.03332	0	0	0	1.24437	0	0	0	0	0	0	0	0	0	0	0	0	0	0	0	0.600806	0	0	0	0	0	0	0	0
CATTGTTCATTGTACG.1_2	0	0	0	0	0	0	0	0	0	0	0	0.700784	0.700784	1.39773	0.700784	0.700784	0	0	0	0	1.80445	0	0	0.700784	0.700784	0	0	0	0.700784	0	0	0	0	0	0	0	0	0	0	0	0	0	0	0	0	0	0	0	0
CATTTCAGTTGCTTGA.1_2	0	0	0	0	0	0	0	0	0	0	0	0	0	0	1.23088	2.11296	0	0	2.57423	0	1.76618	0	0	0	1.76618	0	0	0	0	0	0	0	0	0	0	0	0	0	0	0	0	0	0	0	0	0	0	0	0
CATTTCATCTCGGGAC.1_2	0	0	0	0	0	0	0	0	0	0	0	1.18421	0	1.18421	2.68161	2.30979	0	0	1.18421	0	1.7113	0	0	0	1.18421	0	0	0	0	0	0	0	0	0	0	0	0	0	0	0	0	0	1.18421	1.18421	0	0	0	0	0
CCAAGCGTCACACGAT.1_2	0	0	0	0	0	0	0	0	0	0	0	1.60481	0	2.19209	1.60481	1.09476	0	0	1.60481	0	2.19209	0	0	0	1.60481	0	0	0	0	0	1.60481	0	0	0	0	0	0	0	1.09476	0	0	1.09476	0	1.09476	0	0	0	0	0
CCAATGATCTTAATCC.1_2	0	0	0	0	0	0	0	0	0	0	0	0.659033	0	1.73424	2.13575	1.05286	1.05286	1.33468	2.13575	1.73424	2.13575	0	0	0	2.01896	0	0	0	0	0	0	0	0	0	0	0	0	0	0	0	0	1.05286	0	0	0	0	0	0.659033	0
CCAATTTAGGATTTAG.1_2	0	0	0	0	0	0	0	0	0	0	0	0	0	0	1.53479	0	1.53479	2.4783	2.31262	1.0368	1.86571	0	0	0	0	0	0	0	0	0	0	0	0	0	0	0	0	0	1.0368	0	0	0	0	0	0	0	0	1.0368	0
CCAATTTCATCGCTCT.1_2	0	0	0	0	0	0	0	0	0	0	0	1.84778	0	1.51815	2.60071	1.84778	0	0	2.83539	0	1.84778	0	0	0	0	0	0	0	0	0	1.02313	0	0	0	0	0	0	0	0	0	0	0	0	0	0	0	0	0	0
CCAATTTCATGAGATA.1_2	0	0	0	0	0	0	0	0	0	0	0	1.61297	0	2.20115	1.61297	3.22311	0	0	0	0	1.61297	0	0	0	2.20115	0	1.61297	0	0	0	0	0	0	0	0	0	0	0	0	0	0	0	1.61297	0	0	0	0	0	0
CCAATTTGTCTCAGAT.1_2	0	0	0	0	0	0	0	0	0	0	0	1.10344	0	2.20365	2.57162	0	0	0	1.61522	2.57162	1.95211	0	0	0	1.95211	0	0	0	0	0	0	1.61522	1.10344	1.10344	0	0	0	0	0	0	0	0	1.10344	0	1.10344	0	0	0	0
CCAATTTTCCGGTTCT.1_2	0	0	0	0	0	0	0	0	0	0.832198	0	0.832198	1.58823	1.28002	2.3114	0	0	0	2.17364	0	1.82349	0	0	0	1.28002	0	0.832198	0	0	0	0	0	0	0	0	0	0	0	0	0	0	0	0	0	0	0	0	0	0
CCAATTTTCGCGTGCA.1_2	0	0	0	0	0	0	0	0	0	0	0	1.40056	2.21411	1.40056	1.9622	1.8076	0	0	2.21411	0	2.96243	0	0	0	1.40056	0	1.62465	0	0	0	0	0	0	0	0	0	0	0	0	0	0.702682	0	0	0	0	0	0	0	0
CCACAAAGTAAGGCTG.1_2	0	0	0	0	0	0	0	0	0	0	0	0	0	1.09701	2.56274	1.09701	0	0	2.83096	2.39572	2.19509	0	0	0	1.09701	0	1.09701	0	0	0	0	0	0	0	0	0	0	0	0	0	0	0	0	0	0	0	0	0	0
CCACACTCAGTGAGCA.1_2	0	0	0	0	0	0	0	0	0	0	0	0	0	0	2.53079	0	0	1.19776	0	0	1.19776	0	0	0	2.84425	0	0	0	0	0	0	0	0	0	0	0	0	0	1.19776	0	0	0	0	0	0	0	0	1.19776	0
CCACCATAGGAGACCT.1_2	0	0	0	0	0	0	0	0	0	0	0	0	0	1.99309	2.49252	1.99309	0	0	2.1886	0	2.61566	0	0	0	1.42769	0	0	0	0	0	0	0	0	0	0	0	0	0	0	0	0	0	0.949546	0	0	0	0	0	0
CCACCATAGGTACAAT.1_2	0	0	0	0	0	0	0	0	0	0	0	1.54777	0	2.12846	2.49344	0	0	0	0	0	2.76025	0	0	0	1.54777	0	0	0	0	0	0	0	0	0	0	0	0	0	0	0	0	0	0	0	0	0	0	0	0
CCACCATGTTCTAACG.1_2	0	0	0	0	0	0	0	0	0	0	0	0	0	1.74721	1.74721	0	1.74721	1.74721	3.81169	3.06963	1.99035	0	0	0	2.18579	0	0.947607	0	0	0	0	0	0	0	0	0	0.947607	0	0	0	0	0	0	0.947607	0	0.947607	0.947607	0	0
CCACGAGAGTCCCGAC.1_2	0	0	0	0	0	0	0	0	0	0	0	1.60022	0	1.09094	2.55431	2.18698	0	0	1.93603	0	2.18698	0	0	0	0	0	0	0	1.09094	0	0	0	0	0	0	0	0	0	0	0	0	0	1.09094	0	0	0	0	0	0
CCACGAGCAAGCGGAT.1_2	0	0	0	0	0	0	0	0	0	0	0	0	0	0	2.08348	2.92213	0	0	3.48571	0	2.08348	0	0	0	0	0	0	0	0	0	0	0	0	0	0	0	0	0	0	0	0	0	0	0	0	0	0	0	0
CCACGTTAGACTTCAC.1_2	0	0	0	0	0	0	0	0	0	0	0	1.44257	0	1.44257	2.74354	2.20595	0	0	2.74354	0.961558	2.20595	0	0	0	1.76598	0	0.961558	0	0	0	0	0	0	0	0	0	0	0	0	0	0.961558	0	0	0	0	0	0	0	0
CCACGTTAGTACTCGT.1_2	0	0	0	0	0	0	0	0	0	0.553241	0	0.907355	0	1.37511	2.1269	1.54637	0	0	1.37511	1.54637	2.75859	0	0	0	1.82005	0	0	0	0	0	0	0	0	0	0	0	0	0	0	0	0	1.16834	0	0	0	0	0	0.553241	0
CCACTTGAGCACGTCC.1_2	0	0	0	0	0	0	0	0	0	0	0	0	0	2.02623	2.38676	3.03285	0	0	3.1801	0	0	0	0	0	0	0	0	0	0	0	0	0	0	0	0	0	0	0	0	0	0	0	1.45692	0	0	0	0	0	0
CCACTTGAGTGGTGGT.1_2	0	0	0	0	0	0	0	0	0	0	0	0	0	2.03139	1.46148	2.22796	0	0	3.03851	0	1.7865	0	0	0	1.7865	0	0	0	0	0	0	0	0	0	0	0	0	0	0	0	0	0	0.976888	0	0	0	0	0	0
CCACTTGCACCAGACC.1_2	0	0	0	0	0	0	0	0	0	0	0	0.930348	2.3236	1.40383	1.96593	1.96593	0	0	1.72387	0	1.96593	0	0	0	1.72387	0	0	0	0	0	0	0	0	0	0	0	0	0	0	0	0	0	0	0	0	0	0	0	0
CCACTTGGTAGTGCGA.1_2	0	0	0	0	0	0	0	0	0	0	0	2.19297	1.60561	1.60561	1.60561	2.56053	0	0	1.60561	0	1.60561	0	0	0	2.19297	0	0	0	0	0	0	0	0	0	0	0	0	0	0	0	0	0	0	0	0	0	0	0	0
CCACTTGTCTGGTGCG.1_2	0	0	0	0	0	0	0	0	0	0	0	0	0	2.09131	2.34763	1.21348	0	2.86541	2.09131	0	1.74578	0	0	0	1.74578	0	1.21348	0	0	0	0	0	0	0	0	0	0	0	0	0	1.21348	0	2.09131	0	0	0	0	0	0
CCATAAGAGGACAACC.1_2	0	0	0	0	0	0	0	0	0	0	0	1.89602	0	1.34277	2.71789	2.51111	0	0	2.51111	2.88914	1.89602	0	0	0	3.03532	0	0	0	0	0	0	0	0	0	0	0	0	0	0	0	0	0	0	0	0	0	0	0	0
CCATAAGCATATACCG.1_2	0	0	0	0	0	0	0	0	0	0	0	1.99881	0	2.45391	1.99881	2.25203	0	0	0	0	1.99881	0	0	0	0	0	0	0	0	0	0	0	0	1.14	0	0	0	0	0	0	0	1.14	0	0	0	0	0	0	0
CCATAAGTCCAGTGCG.1_2	0	0	0	0	0	0	0	0	0	0	0	0	0	3.2044	0	0	0	0	0	0	0	0	0	0	3.2044	0	0	0	0	0	0	0	0	0	0	0	0	0	0	0	0	2.55103	0	0	0	0	0	0	0
CCATCACCAAAGGATT.1_2	0	0	0	0	0	0	0	0	0	0	0	1.29987	0	1.29987	2.97968	1.8465	0	0	2.97968	0	2.66333	0	0	0	0	0	0	0	0	0	1.8465	0	0	0	0	0	0	0	0	0	0	1.29987	0	0	0	0	0	0	0
CCATCACCATGTGGTT.1_2	0	0	0	0	0	0	0	0	0	0	0	1.95297	0	2.31	0	1.95297	0	0	2.57255	1.39248	2.31	0	0	0	0	0	0	0	0	0	0	0	0	0	0	0	0	0	0	0	0	0	0	0	0	0	0	0	0
CCATCACTCTGTAACG.1_2	0	0	0	0	0	0	0	0	0	0	0	0	0	1.35588	2.52739	2.52739	0	0	0	1.35588	2.90587	0	0	0	1.35588	0	0	0	0	0	0	0	0	0	0	0	0	0	0	0	0	0	0	1.35588	0	0	0	0	0
CCCAACTGTCCACAGC.1_2	0	0	0	0	0	0	0	0	0	0	0	0	1.51927	1.84898	2.09651	0	0	0	2.72625	0	2.46016	0	0	0	1.02405	0	1.02405	0	0	0	0	0	0	0	0	0	0	0	0	0	0	1.02405	0	0	0	0	0	0	0
CCCAACTTCGGCATTA.1_2	0	0	0	0	0	0	0	0	0	0	0	0	0	1.15795	2.02158	2.64621	0	0	2.02158	0	1.68023	0	0	0	2.27559	0	0	0	0	0	0	0	0	0	0	0	0	0	0	0	0	0	0	1.15795	0	0	0	0	0
CCCATTGGTCTTTCAT.1_2	0	0	0	0	0	0	0	0	0	0	0	0	0	1.71093	1.18389	1.18389	2.30939	2.05427	3.92938	2.68118	2.51246	0	0	0	2.30939	0	0	0	0	0	0	0	0	0	0	0	0	0	0	0	0	0	0	0	0	0	1.18389	0	0
CCCATTGGTGCAATGG.1_2	0	0	0	0	0	0	0	0	0	0	0	1.45996	1.45996	0	2.02967	1.45996	0	0	2.65487	0	2.39035	0	0	0	0	0	0	0	0	0	0	0	0	0	0	0	0	0	0	0	0	1.45996	0	0	0	0	0	0	0
CCCGGAAAGACCAAGC.1_2	0	0	0	0	0	0	0	0	0	0	0	1.86817	0	2.11649	0	2.48097	0	0	2.48097	0	2.31525	0	0	0	0	0	0	0	0	0	0	0	0	0	0	0	0	0	0	0	0	0	0	0	0	0	0	0	0
CCCGGAAAGTTCCAGT.1_2	0	0	0	0	0	0	0	0	0	0	0	1.50032	0	0	2.70354	1.82852	0	0	1.50032	2.57953	2.43793	0	0	0	1.00852	0	0	0	0	0	0	0	1.00852	1.50032	0	0	0	0	0	0	0	0	0	1.00852	0	0	0	0	0
CCCGGAAGTTCAGCTA.1_2	0	0	0	0	0	0	0	0	0	0	0	0	0	1.4827	2.05536	0	0	0	2.41721	0	1.4827	0	0	0	2.05536	0	0	0	0	0	0	0	0	0	0	0	0	0	0	0	0	1.4827	0	0	0	1.4827	0	0	0
CCCTAACCAGGTTCCG.1_2	0	0	0	0	0	0	0	0	0	0	0	1.36718	1.92403	0	2.74864	1.92403	0	0	1.58903	0	2.54137	0	0	0	1.08164	0	0.680444	0	0	0	0	0	0	0	0	0	0	0	0	0	1.08164	0	0.680444	0	0	0	0	0	0
CCCTAACGTAGGGTAC.1_2	0	0	0	0	0	0	0	0	0	0	0	0	0	1.56176	2.50973	1.05904	0	0	2.1441	0	2.77688	0	0	0	1.05904	0	0	0	0	0	0	0	0	1.05904	0	0	0	0	0	0	0	0	0	1.05904	0	0	0	0	0
CCCTAACGTTAGAAGT.1_2	0	0	0	0	0	0	0	0	0	0	0	0	0	1.44195	2.5097	0	1.76531	2.00927	3.0905	1.76531	2.20523	0	0	0	0.96106	0	0	0	0	0	0	0	0	0	0	0	0	0	0	0	0	0.96106	0.96106	0.96106	0	0	0	0.96106	0
CCCTAACGTTGGGCCT.1_2	0	0	0	0	0	0	0	0	0	0	0	1.45541	0	0.971958	2.64936	2.75925	0	0	2.75925	0.971958	2.2209	0	0	0	2.2209	0	0	0	0	0	0	0	0	0	0	0	0	0	0	0	0	0	0	0	0	0	0	0	0
CCCTCAAAGTCTGCGC.1_2	0	0	0	0	0.948963	0	0	0	0	0	0	0.948963	0.948963	1.99226	1.42697	1.74904	0	0	2.82318	0	2.3512	0	0	0	1.42697	0	0	0	0	0	0	0	0	0.948963	0	0	0.948963	0	0	0	0	0.948963	0	0	0	0	0	0	0
CCCTCAACACAACGAG.1_2	0	0	0	0	0	0	0	0	0	0	0	1.23088	0	2.36996	3.01524	2.36996	1.23088	0	1.23088	0	1.23088	0	0	0	0	0	0	0	0	0	0	0	0	0	0	0	0	0	0	0	0	0	0	0	0	1.23088	0	0	0
CCCTCTCTCAGAGTTC.1_2	0	0	0	0	0	0	0	0	0	0	0	1.2836	0	1.82764	2.95841	1.2836	0	0	1.82764	1.82764	1.82764	0	0	0	2.17802	0	0	0	0	0	0	0	0	0	0	0	0	1.2836	0	0	0	0	0	0	0	0	0	0	0
CCCTCTCTCTTCACGC.1_2	0	0	0	0	0	0	0	0	0	0	0	0	0.87196	0.87196	2.07417	0.87196	1.6438	2.70243	3.01956	0	2.49591	0	0	0	0.87196	0	0.87196	0	0	0	0	0	0	0	0	0	0	0	0	0	0	0	0.87196	0.87196	0	0	0.87196	0	0
CCCTGATAGAGAAGGT.1_2	0	0	0	0	1.12069	0	0	0	0	0	0	1.12069	3.25052	1.12069	2.97567	2.59539	0	0	2.59539	0	2.59539	0	0	0	1.63587	0	0	0	0	0	0	0	0	0	0	0	0	0	0	0	0	0	0	1.12069	1.12069	0	0	0	0
CCCTGATCATGTTACG.1_2	0	0	0	0	0	0	0	0	0	0	0	1.78368	0	1.24584	3.14771	1.24584	1.24584	0	1.24584	1.24584	2.13151	0	0	0	2.13151	0	0	0	0	0	0	0	0	0	0	0	0	0	0	0	0	0	0	0	0	0	0	0	0
CCCTGATGTGCGAGTA.1_2	0	0	0	0	0	0	0	0	0	0	0	0	0	1.85555	2.84407	2.67332	0	0	3.22995	0	2.98987	0	0	0	1.30768	0	1.30768	0	0	0	0	0	1.30768	0	0	0	0	0	0	0	0	1.30768	1.30768	0	0	0	0	0	0
CCCTGATTCGCGAAGA.1_2	0	0	0	0	0	0	0	0	0	0	0	0	0	1.9379	1.9379	2.18891	0	0	2.38939	2.18891	2.69932	0	0	0	2.38939	0	0	0	0	0	0	0	0	0	0	0	0	0	0	0	0	0	0	0	0	0	0	1.09238	0
CCCTTAGAGTACAGCG.1_2	0	0	0	0	0	0	0	0	0	0	0	1.152	0	1.67316	2.90778	1.152	0	0	3.21123	0	2.01404	0	0	0	1.152	0	0	0	0	0	0	0	0	0	0	0	0	0	0	0	0	0	0	0	0	0	0	0	0
CCGAACGGTGCAAGAC.1_2	0	0	0	0	0	0	0	0	0	0	0	1.67899	0	0	2.02025	1.67899	0	0	2.02025	0	1.1569	0	0	0	2.02025	0	0	0	0	0	0	0	0	0	0	0	0	0	0	0	0	0	0	0	1.1569	0	0	1.1569	0
CCGAACGTCATCACTT.1_2	0	0	0	0	0	0	0	0	0	0	0	0	2.2652	1.91034	1.35524	1.91034	0	0	1.91034	0	1.91034	0	0	0	0	0	0	0	0	0	0	0	0	0	0	0	0	0	0	0	0	0	1.35524	0	0	0	0	0	0
CCGAACGTCTCATTAC.1_2	0	0	0	0	0	0	0	0	0	0	0	0	0	1.91749	1.36147	0	2.74146	2.5343	2.27272	0	2.74146	0	0	0	0	0	0	0	0	0	0	0	0	0	0	0	0	0	0	0	0	0	0	0	0	0	0	1.36147	0
CCGATCTCATTGTCGA.1_2	0	0	0	0	0	0	0	0	0	0	0	1.29851	0	2.19628	2.45576	2.19628	0	0	3.77554	1.29851	2.19628	0	0	0	0	0	0	0	0	0	0	0	0	0	0	0	0	0	0	0	0	0	0	0	1.29851	0	0	0	0
CCGATCTGTCAGTCGC.1_2	0	0	0	0	0	0	0	0	0	0	0	0	1.33965	0	1.33965	1.89242	0	0	1.33965	0	2.50722	0	0	0	1.33965	0	0	0	0	0	0	0	0	0	0	0	0	0	0	0	0	0	0	1.33965	0	0	0	0	0
CCGATGGGTATGTCTG.1_2	0	0	0	0	0	0	0	0	0	0	0	0	0	2.02709	1.16231	0	0	0	0	0	2.48379	0	0	0	1.68541	0	0	0	0	0	0	0	0	0	0	0	0	0	0	0	0	0	0	0	0	0	0	0	0
CCGCAAGAGTGTACCT.1_2	0	0	0	0	0	0	0	0	0	0	0	1.17624	0	1.17624	2.81511	2.04465	0	0	2.6709	0	1.70189	0	0	0	1.17624	0	1.70189	0	0	0	0	0	0	0	0	0	0	0	0	0	0	0	0	0	1.17624	0	0	0	0
CCGCAAGCACAGTCCG.1_2	0	0	0	0	0	0	0	0	0	0	0	0	0	0	2.83321	0	0	0	2.19722	0	0	0	0	0	0	0	0	0	0	0	0	0	0	0	0	0	0	0	0	0	0	0	0	0	0	0	0	0	0
CCGCAAGCATGGTGGA.1_2	0	0	0	0	0	0	0	0	0	0	0	1.00335	1.00335	1.49399	1.82168	1.00335	0	0	2.26562	0	2.43049	0	0	0	0	0	0	0	0	0	0	0	0	1.00335	0	0	0	0	0	0	1.00335	0	1.00335	0	0	0	0	0	0
CCGCAAGGTCGCCACA.1_2	0	0	0	0	0	0	0	0	0	0	0	0	1.57221	0	2.41407	1.99635	0	0	2.41407	0	2.52187	0	0	0	1.8066	0	1.2655	0	0	0	0	0	0	0.820848	0	0	0	0	0	0	0	0	0	0	0.820848	0	0	0	0
CCGGGTAGTGCTTCAA.1_2	0	0	0	0	0	0	0	0	0	0	0	1.10155	0	1.61297	1.94969	0	0	0	1.61297	0	1.94969	0	0	0	1.61297	0	0	0	0	0	0	0	0	0	0	0	0	0	0	0	0	0	0	0	0	0	0	0	0
CCGGGTAGTTAAGAAC.1_2	0	0	0	0	0	0	0	0	0	0	0	0	0	0	1.68541	1.68541	0	2.28129	2.28129	1.68541	2.02709	0	0	0	1.68541	0	1.16231	0	0	0	0	0	0	0	0	1.16231	0	0	0	0	0	0	0	0	0	0	0	0	0
CCGGGTATCAGCAGAG.1_2	0	0	0	0	0	0	0	0	0	0	0	0	0	1.5412	1.23744	0.799034	0.799034	2.25798	2.37835	0.799034	2.1211	0.799034	0	0	0.799034	0	0	0	0	0	0	0	0	0	0	0	0	0	0	0	0	0	0	0	0	0	0	0	0
CCGGGTATCTCATAGG.1_2	0	0	0	0	1.41683	0	0	0	0	0	0	0	1.98073	1.41683	3.12975	1.98073	0	0	2.6024	2.33912	1.98073	0	0	0	1.41683	0	1.41683	0	0	0	0	0	0	0	0	0	0	0	0	0	0	0	0	1.41683	0	0	0	0	0
CCGGTAGCAATTCTCT.1_2	0	0	0	0	0	0	0	0	0	0	0	1.98641	2.4408	1.98641	1.98641	1.13025	0	0	1.64729	0	1.98641	0	0	0	0	0	0	0	0	0	0	0	0	0	0	0	0	0	0	0	0	0	0	0	0	0	0	0	0
CCGGTAGTCCCTTCCC.1_2	0	0	0	0	0	0	0	0	0	0	0	0	2.15701	1.0686	2.15701	0	1.57332	1.90716	3.00137	0	1.57332	0	0	0	1.90716	0	0	0	0	0	0	0	0	0	0	0	0	0	0	0	0	1.0686	0	1.0686	0	0	0	0	0
CCGGTGAGTATGGGAC.1_2	0	0	0	0	0	0	0	0	0	0	0	1.48587	1.48587	0	2.56232	2.05893	0	0	1.48587	0	2.56232	0	0	0	1.48587	0.996728	0	0	0	0	0	0	0	0	0	0	0	0	0	0	0	0.996728	0	0	0	0	0	0	0
CCGGTGATCCCTCGAT.1_2	0	0	0	0	0	0	0	0	0	0	0	1.23744	0	0	2.89743	1.77386	0	0	2.58278	1.77386	2.58278	0	0	0	0	0	0	0	0	0	0	0	0	0	0	0	0	0	0	0	0	1.23744	0	1.23744	0	0	0	0	0
CCGGTGATCGAGCCTG.1_2	0	0	0	0	0	0	0	0	0	0	0	0	0	1.50657	3.0941	2.44527	0	0	2.08225	0	2.08225	0	0	0	1.50657	0	1.50657	0	0	0	0	0	0	0	0	0	0	0	0	0	0	0	1.50657	0	1.50657	0	1.50657	0	0
CCGGTGATCGGTGTAT.1_2	0	0	0	0	0	0	0	0	0	0	0	0	0	0	2.76978	0	3.04167	2.39517	0	2.39517	1.78926	0	0	0	2.39517	0	0	0	0	0	0	0	0	0	0	0	0	0	0	0	0	1.78926	0	0	0	0	0	0	0
CCGGTGATCGTGTGAT.1_2	0	0	0	0	0	0	0	0	0	0	0	1.54559	1.04569	2.12602	2.86837	2.63315	0	0	3.35621	1.04569	2.32501	0	0	0	1.04569	0	0	0	0	0	0	0	0	0	0	0	0	0	0	0	0	1.54559	1.54559	0	0	0	0	0	0
CCGTAGGCAGCTGTCG.1_2	0	0	0	0	0	0	0	0	0	0	0	0	0	1.67864	1.15661	1.15661	0	0	3.02588	3.30136	2.27383	0	0	0	1.67864	0	0	0	0	0	0	0	0	0	0	0	0	0	0	0	0	0	0	0	0	0	1.15661	0	0
CCGTAGGGTCGGTGTC.1_2	0	0	0	0	0	0	0	0	0	0	0	1.08871	0	1.59754	2.55121	1.08871	0	0	3.79211	0	1.93316	0	0	0	0	0	1.59754	0	0	0	0	0	0	0	0	0	0	0	0	0	1.08871	0	1.08871	0	0	0	0	0	0
CCGTGAGGTCAATGGG.1_2	0	0	0	0	0	0	0	0	0	0	0	0	0	1.64813	2.75305	2.24013	0	0	2.24013	2.60947	2.24013	0	0	0	1.13096	0	0	0	0	0	0	0	1.13096	0	0	0	0	0	0	0	0	0	0	0	0	0	0	0	0
CCGTGAGGTCTCGGAC.1_2	0	0	0	0	0	0	0	0	0	0	0	1.67988	0	0	1.67988	1.67988	0	0	1.67988	3.21916	1.67988	0	0	0	1.67988	0	0	0	0	0	0	0	0	0	0	0	0	0	0	0	0	0	1.15765	0	0	0	0	0	0
CCGTGAGTCGCCGAAC.1_2	0	0	0	0	0	0	0	0	0	0	0	0	0	2.37606	2.01601	0	0	0	3.1688	2.64024	2.37606	0	0	0	2.01601	0	0	0	0	0	0	0	0	0	0	0	0	0	0	0	0	0	0	0	0	0	0	0	0
CCGTTCAAGACGGTCA.1_2	0	0	0	0	0	0	0	0	0	0	0	1.03224	1.03224	1.99139	1.3113	1.99139	0	0	1.03224	0	2.61384	0	0	0	1.99139	0	0.643783	0	0	0	0	0	0	0	0	0	0	0	0	0	0	0.643783	0.643783	0.643783	0	0	0	0	0
CCGTTCAAGTTCCGTA.1_2	0	0	0	0	0	0	0	0	0	0	0	1.2345	0	1.77042	2.89351	2.11745	0	0	2.11745	0	2.37459	0	0	0	0	0	0	0	0	0	0	0	0	0	0	0	0	0	0	0	0	0	0	0	0	0	0	0	0
CCTAACCCAATCCAGT.1_2	0	0	0	0	0	0	0	0	0	0	0	0	0	0	2.78344	0	0	3.44518	0	0	0	0	0	0	2.78344	0	0	0	0	0	0	0	0	0	0	0	0	0	0	0	0	0	0	3.44518	0	0	0	0	0
CCTAAGAGTGACCGTC.1_2	0	0	0	0	0	0	0	0	0	0	0	0.746981	0	1.16976	2.0365	0	0	0.746981	2.66217	0	2.58149	0	0	0	1.16976	0	0.746981	0	0	0	0	0	0.746981	0	0	0	0	0	0	0	0	0	0	0	0	0	0	0	0
CCTCAACGTCACATTG.1_2	0	0	0	0	0	0	0	0	0	0	0	1.78626	2.91153	1.78626	2.13424	2.13424	0	0	2.49946	0	2.27134	0	0	0	1.55294	0	0.807267	0	0	0	0	0	0	0	0	0	0	0	0	0	0	0	0	0	0	0	0	0	0
CCTCAACGTTGCATCA.1_2	0	0	0	0	0	0	0	0	0	0	0	1.88456	0	2.49872	2.87641	1.88456	0	0	1.33282	0	1.88456	0	0	0	1.33282	0	0	0	0	0	0	0	0	0	0	0	0	0	0	0	0	0	0	0	0	0	0	0	0
CCTCAACTCTTCTGGC.1_2	0	0	0	0	0	0	0	0	0	0	0	1.18421	0	1.18421	1.7113	2.05467	0	1.18421	0	0	2.30979	0	0	0	0	0	1.18421	0	0	0	0	0	0	0	0	0	0	0	0	0	0	0	0	1.18421	0	0	0	0	0
CCTCACAGTCGCAACC.1_2	0	0	0	0	0	0	0	0	0	0	0	0	0	1.2687	2.15972	1.81033	0	0	1.2687	0	2.79346	0	0	0	0	0	0	0	0	0	0	0	0	0	0	0	0	0	0	0	0	0	0	0	0	0	0	0	0
CCTCACATCCACCTCA.1_2	0	0	0	0	0	0	0	0	0	0	0	1.13697	2.24804	1.13697	2.24804	1.65529	0	0	2.44984	0	1.99496	0	0	0	1.13697	0	0	0	0	0	0	0	0	0	1.13697	0	0	0	0	0	0	1.13697	0	1.65529	1.13697	0	0	0	0
CCTCAGTCAATGACCT.1_2	0	0	0	0	0	0	0	0	0	0	0	1.15318	1.15318	0	2.90941	1.67457	0	0	2.01554	0	2.63974	0	0	0	0	0	0	0	0	0	0	0	0	0	0	0	0	0	0	0	0	0	0	0	0	0	0	0	0
CCTCAGTCACCCTGTT.1_2	0	0	0	0	0	0	0	0	0	0	0	1.02726	0	1.8532	2.84145	1.8532	0	0	2.29928	0	2.46474	0	0	0	1.02726	0	1.8532	0	0	0	0	0	0	1.02726	0	0	0	0	0	0	0	0	0	0	0	0	0	0	0
CCTCAGTGTACGATGG.1_2	0	0	0	0	0	0	0	0	0	0	0	0	0	0	2.24032	0	0	0	1.33468	0	1.33468	0	0	0	1.33468	0	1.8867	0	0	0	0	0	0	0	0	0	0	0	0	0	0	0	0	0	0	0	0	0	0
CCTCAGTTCCAGGACC.1_2	0	0	0	0	0	0	0	0	0	0	0	1.05475	0	1.88915	1.55657	2.1383	0	0	2.50369	1.05475	1.88915	0	0	0	1.88915	0	0	0	0	0	0	0	0	0	0	0	0	0	0	0	1.05475	0	0	0	1.05475	0	0	0	0
CCTCCTCCAATCACGT.1_2	0	0	0	0	0	0	0	0	0	0	0	0	0	0	0	0	0	0	3.95833	0	0	0	0	0	0	0	0	0	0	0	0	0	0	0	0	0	0	0	0	0	0	0	0	0	0	0	0	0	0
CCTCCTCCACTTGAGT.1_2	0	0	0	0	0	0	0	0	0	0	0	0	0	1.55362	2.50026	1.78698	0	0	3.34437	1.24867	2.27212	0	0	0	1.78698	0	0	0	0	0	0	0	0	0	0	0	0	0	0	0	0	0	0.807749	0	0	0	0	0	0
CCTCCTCCATCGATCA.1_2	0	0	0	0	0	0	0	0	0	0	0	1.61992	0	1.61992	2.72027	2.57703	0	0	2.57703	0	1.61992	0	0	0	1.95714	0	0	0	0	0	0	0	0	0	0	0	0	0	0	0	0	0	0	0	0	0	0	0	0
CCTCCTCGTATTTCGG.1_2	0	0	0	0	0	0	0	0	0	0	0	1.52967	0	0	2.47232	0	0	0	2.47232	0	2.30674	0	0	0	1.52967	0	1.52967	0	0	0	2.94881	0	0	0	0	0	0	0	0	0	0	0	0	0	0	0	0	0	0
CCTCTAGAGCCTATCA.1_2	0	0	0	0	0	0	0	0	0	0	0	2.76861	0	0	2.76861	2.76861	0	0	4.1067	3.15294	3.15294	0	0	0	0	0	2.13633	0	0	0	0	0	0	0	0	0	0	0	0	0	0	0	0	0	0	0	0	0	0
CCTCTAGCACGCCAGT.1_2	0	0	0	0	0	0	0	0	0	0	0	0.871556	0.871556	0.871556	2.49527	2.60385	0	0	3.2593	1.33006	2.70178	0	0	0	1.64324	0	0.871556	0	0	0	0	0	0	0	0	0	0	0	0	0	0	0	0	0	0	0	0	0	0
CCTCTAGTCATTGAGC.1_2	0	0	0	0	0	0	0	0	0	0	0	1.86648	0	0	1.86648	1.5355	0	0	2.74564	0	2.11472	0	0	0	1.86648	0	0	0	0	0	0	0	0	0	0	0	0	0	0	0	0	0	0	0	0	0	0	0	0
CCTCTCCAGTGCTAGG.1_2	0	0	0	0	0	0	0	0	0	0	0	1.73532	0	1.73532	2.70886	2.97975	0	0	4.19555	0	2.70886	0	0	0	0	0	0	0	0	0	0	0	0	0	0	0	0	0	0	0	0	1.73532	0	0	0	0	0	0	0
CCTCTCCTCCCGAGAC.1_2	0	0	0	0	0	0	0	0	0	0	0	1.03562	1.03562	2.39723	2.55019	1.71238	0	0	0.646281	0	2.11233	0	0	0	1.03562	0	0	0	0	0	0	0	0	0	0	0	0	0	0	0	0	0	0	0	0	0	0	0	0
CCTGCATTCCTATTGT.1_2	0	0	0	0	0	0	0	0	0	0	0	1.9819	0	1.64307	1.64307	2.43603	0	0	3.33618	0	2.23452	0	0	0	1.64307	0	0	0	0	0	0	0	0	0	0	0	0	0	0	0	0	0	0	0	0	0	0	0	0
CCTGTTGAGAGCTGAC.1_2	0	0	0	0	0	0	0	0	0	0.783666	0	0	2.46005	2.72614	1.75058	1.21757	0	0	0.783666	0	2.35289	0	0.783666	0	0.783666	0	0	0	0	0	0	0	0	0	0	0	0	0	0	0	0	0	0	0.783666	0	0.783666	0	0	0
CCTTGTGAGACCATTC.1_2	0	0	0	0	0.590215	0	0	0	0	0	0	0.590215	0	1.43924	2.20207	1.6138	0	0.958872	0.958872	2.10893	2.20207	0	0	0	1.6138	0	0	0	0	0	0	0	0	0	0	0	0	0.590215	0	0	0	0	0	0	0	0.590215	0	0	0
CCTTGTGCAGCTTTCC.1_2	0	0	0	0	0	0	0	0	0	0	0	1.7854	0	0.976063	0	1.46047	0	0	2.95459	3.18452	3.1136	0	0	0	2.76543	0	0	0	0	0	0	0	0	0	0	0	0	0	0	0	0.976063	0	0	0	0	0	0.976063	0	0
CCTTGTGGTCAACGCC.1_2	0	0	0	0	0	0	0	0	0	0	0	1.5274	0	0	2.94607	2.10565	0	0	2.10565	3.1196	2.46968	0	0	0	0	0	0	0	0	0	0	0	0	0	0	0	0	0	0	0	0	0	0	0	0	0	0	1.5274	0
CCTTGTGGTTCTCAGA.1_2	0	0	0	0	0	0	0	0	0	0	0	1.14455	0	2.32998	1.79105	1.14455	0	0	1.51916	2.00459	2.62801	0	0	0	2.25802	0	0	0	0	0	0	0	0	0	0	0	0	0	0	0	0	0.53864	0	0.53864	0	0	0	0	0
CCTTTGGAGCACACAG.1_2	0	0	0	0	0	0	0	0	0	0	0	1.26056	0.611102	1.65102	0.611102	1.65102	0	0	2.4809	0.611102	2.4809	0	0	0	1.26056	0	0	0.611102	0	0	0	0	0	0	0	0	0	0	0	0	0	0	0	0	0	0	0	0	0
CCTTTGGCAGCAGTTT.1_2	0	0	0	0	0	0	0	0	0	0.423821	0	0	0	0.720556	2.24544	1.65294	1.83703	2.75862	3.16526	1.13499	2.18794	0	0	0	1.42713	0	0.720556	0	0	0	0	0	0	0	0	0	0	0	0	0	0	0	0.423821	0	0	0	0	0	0
CGAAGGAGTGACTAAA.1_2	0	0	0	0	0	0	0	0	0	0	0	0	0	0	2.48803	1.54312	0	0	2.48803	0	3.13875	0	0	0	2.12326	0	0	0	0	0	0	0	0	0	0	0	0	0	0	0	0	0	0	0	0	0	0	0	0
CGAAGTTCACCGGTCA.1_2	0	0	0	0	0	0	0	0	0	0	0	1.1321	1.1321	1.64949	1.98876	2.61102	0	0	2.61102	0	2.24163	0	0	0	1.98876	0	0	0	0	0	0	0	0	1.1321	0	0	0	0	0	0	0	0	0	0	0	0	0	0	0
CGAATTGTCGATTGAC.1_2	0	0	0	0	0	0	0	0	0	0	0	1.73301	2.07775	2.07775	2.85081	2.33363	0	0	3.19	0	1.73301	0	0	0	2.33363	0	1.73301	0	0	0	0	0	0	0	0	0	0	0	0	1.20262	1.73301	0	0	1.20262	0	0	0	0	0
CGAATTGTCTCATTTG.1_2	0	0	0	0	0	0	0	0	0	0	0	0	2.02614	2.2803	2.65109	0	0	0	2.65109	0	2.2803	0	0	0	0	0	0	0	0	0	1.16156	0	0	0	0	0	0	0	0	0	0	0	1.16156	0	0	0	0	0	0
CGACAGCAGCGGTAGT.1_2	0	0	0	0	0	0	0	0	0	0	0	2.57423	0	1.76618	2.36996	2.74377	0	0	2.57423	0	1.76618	0	0	0	1.76618	0	0	0	0	0	0	0	0	0	0	0	0	0	0	0	0	0	1.23088	0	0	0	1.23088	0	0
CGACAGCAGGAACGAA.1_2	0	0	0	0	0	0	0	0	0	0	0	0	0	2.24729	2.24729	2.44907	0	0	3.34996	0	2.24729	0	0	0	2.24729	0	0	0	0	0	0	0	0	0	0	1.13639	0	0	0	0	1.13639	1.13639	0	0	1.13639	0	0	0	0
CGACAGCGTGGTCTTA.1_2	0	0	0	0	0	0	0	0	0	0	0	1.21933	1.21933	2.55914	2.0986	2.35515	0	0	2.35515	1.75265	2.0986	0	0	0	2.0986	0	0	0	0	0	0	0	0	0	0	0	0	0	0	0	0	1.21933	0	0	0	0	0	0	0
CGAGAAGAGGTCCCGT.1_2	0	0	0	0	0	0	0	0	0	0	0	1.20181	0	2.07673	2.07673	2.53612	0	0	3.08809	2.07673	2.70516	0	0	0	1.20181	0	0	0	0	0	0	0	0	0	0	0	0	0	0	0	1.20181	0	0	0	1.73205	0	0	1.20181	0
CGAGAAGCAGAGGAAA.1_2	0	0	0	0	0	0	0	0	0	0	0	1.3561	1.3561	0	1.3561	1.3561	0	0	2.52765	0	2.7347	0	0	0	1.3561	0	0	0	0	0	0	0	0	0	0	0	0	0	0	0	0	0	0	1.3561	0	0	0	0	0
CGAGAAGGTTTGCCGG.1_2	0	0	0	0	0	0	0	0	0	0	0	0.982604	0	2.23613	1.46852	0.982604	0	0	2.23613	0	2.03935	0	0	0	0.982604	0	0.982604	0	0	0	0	0	0	0	0	0	0	0	0	0	0	0	0	0.982604	0	0	0	0	0
CGAGAAGTCCGTGTGG.1_2	0	0	0	0	0	0	0	0	0	0	0	1.09304	0	2.18979	2.18979	1.93874	0	0	1.09304	3.4884	2.18979	0	0	0	2.70025	0	0	0	0	0	0	0	0	0	0	0	0	0	0	0	0	1.09304	1.60275	0	0	0	0	0	0
CGAGAAGTCTCGTGGG.1_2	0	0	0	0	0	0	0	0	0	0	0	1.71934	0	2.31863	2.69074	1.71934	0	0	1.19102	1.19102	3.17406	0	0	0	1.71934	0	0	0	0	0	0	0	0	0	0	0	0	0	0	0	0	0	0	0	0	1.19102	0	0	0
CGAGGAAAGTGTACAA.1_2	0	0	0	0	0	0	0	0	0	0	0	0	0	2.36615	1.916	1.07543	1.07543	2.16619	2.67544	1.916	2.16619	0	0	0	1.58155	0	0	0	0	0	0	0	0	0	0	0	0	0	0	0	0	1.07543	0	1.07543	0	0	0	0	0
CGAGGAACAACTGGTT.1_2	0	0	0	0	0	0	0	0	0	0	0	0	0	0	2.4157	0	1.99789	2.29484	2.15735	0	2.52351	0	0	0	1.57362	0	0	0	0	0	0	0.821847	0	0	0	0	0	0	0	0	0	0	0	0	0	0	0	0	0
CGAGGCTCACTCCACT.1_2	0	0	0	0	0	0	0	0	0	0	0	1.43875	2.62913	1.43875	2.83774	2.00564	0	0	2.83774	0	1.43875	0	0	0	0	0	0	0	0	0	0	0	0	0	0	0	0	0	0	0	0	0	0	1.43875	0	0	0	0	0
CGAGGCTGTCCAGCAC.1_2	0	0	0	0	0	0	0	0	0	0	0	0	0	0	0	0	0	0	3.60403	0	0	0	0	0	2.29622	0	0	0	0	0	0	0	0	0	0	0	0	0	0	0	0	0	0	0	0	0	2.29622	0	0
CGAGGCTGTTACCGTA.1_2	0	0	0	0	1.29196	0	0	0	0	0	0	1.29196	0	1.83734	2.96936	2.44752	0	0	2.65321	0	2.18827	0	0	0	2.44752	0	0	0	0	0	0	0	0	0	0	0	0	0	0	0	0	0	0	0	0	0	0	0	0
CGAGGCTTCAAGTCTG.1_2	0	0	0	0	0	0	0	0	0	0	0	0	0	1.01443	2.4464	1.83631	1.01443	0	1.83631	1.01443	1.01443	0	0	0	1.83631	0	0	0	0	0	0	0	0	0	0	0	0	0	0	0	0	0	0	0	0	0	0	0	0
CGAGTGCAGTAGGTTA.1_2	0	0	0	0	0	0	0	0	0	0	0	1.10926	0	1.10926	2.72292	1.10926	0	0	1.95958	0	1.95958	0	0	0	1.6222	0	0	0	0	0	0	0	0	0	0	0	0	0	0	0	0	0	0	0	0	0	0	0	0
CGAGTGCCATGCAGCC.1_2	0	0	0	0	0	0	0	0	0	0	0	1.30278	0	2.2015	2.46114	0	0	0	1.84988	0	2.46114	0	0	0	1.30278	0	0	0	0	0	0	0	0	0	0	0	0	0	0	0	0	0	0	0	0	0	0	0	0
CGAGTGCGTTCTCTAT.1_2	0	0	0	0	0	0	0	0	0	0	0	0	0.940602	0	2.60211	1.98046	0.940602	1.98046	1.41659	1.98046	2.71162	0	0	0	1.98046	0	0	0	0	0	0	0	0	0	0	0	0	0	0	0	0	0	0.940602	0.940602	1.41659	0	0	0	0
CGAGTGCTCTACGGGC.1_2	0	0	0	0	0	0	0	0	0	0	0	0	0	2.45527	3.59728	2.09183	0	0	2.09183	0	1.5151	0	0	0	0	0	0	0	0	0	0	0	0	0	0	0	0	0	0	0	0	0	0	0	0	0	0	0	0
CGAGTTACATACAGAA.1_2	0	0	0	0	0	0	0	0	0	0	0	0	2.04124	0.983965	1.4702	1.79594	0	0	0	0	2.40245	0	0	0	0	0	0	0	0	0	0	0	0	0	0	0	0	0	0	0	1.79594	0	0	0	0	0	0	0	0
CGAGTTATCTATCGTT.1_2	0	0	0	0	0	0	0	0	0	0	0	1.6258	0	1.6258	0	1.96343	0	0	2.72711	1.11226	2.72711	0	0	0	1.11226	0	0	0	0	0	0	0	0	0	0	0	0	0	0	0	0	0	0	0	0	0	0	0	0
CGATCGGGTGGTTTAC.1_2	0	0	0	0	0	0	0	0	0	0	0	1.59692	0	1.08819	1.93249	2.1833	0	0	1.08819	2.1833	2.92959	0	0	0	0	0	0	0	0	0	0	0	0	0	0	0	0	0	0	0	0	0	0	0	0	0	0	0	0
CGATGCGCACCGTCTT.1_2	0	0	0	0	0	0	0	0	0	0	0	0.940793	0	0.940793	1.98073	0.940793	0	0	2.4794	1.41683	2.17589	0	0	0	1.98073	0	0	0	0	0	0	0	0	0	0	0	0	0	0	0	0	0	0	0	0	0	0	0.940793	0
CGATGCGTCGCACTCT.1_2	0	0	0	0	0	0	0	0	0	0	0	0	0	1.66055	1.66055	1.81069	0.995059	1.66055	1.81069	1.48382	2.05663	0	0	0	0	0	0.616505	0	0	0	0	0	0	0	0	0	0	0	0	0	0	0	0	0	0	0	0	0	0
CGATGGCCACATGACT.1_2	0	0	0	0	0	0	0	0	0	0	0	0	0	2.34166	2.60501	0	0	0	2.34166	1.98316	2.34166	0	0	0	2.34166	0	0	0	0	0	0	0	0	1.41896	0	0	0	0	0	0	0	0	0	0	0	0	0	0	0
CGATGGCCATGAATCC.1_2	0	0	0	0	0	0	0	0	0	0	0	1.11515	2.58777	1.96712	3.06806	2.21921	0	0	1.96712	0	1.11515	0	0	0	0	0	0	0	0	0	0	0	0	0	0	0	0	0	0	0	0	1.11515	0	0	0	0	0	0	0
CGATGGCGTGCATGAG.1_2	0	0	0	0	0	0	0	0	0	0	0	0	0	0.998457	1.48799	0.998457	0	0	2.56484	0	0.998457	0	0	0	1.81519	0	0	0	0	0	0.998457	0	0	0	0	0	0	0	0	0	0	0.998457	0	0	0	0	0	0	0
CGCAGGTAGGCCTGAA.1_2	0	0	0	0	0	0	0	0	0	0	0	0	0	1.66913	2.00973	2.00973	0	0	2.26334	0	1.66913	0	0	0	1.1486	0	0	0	0	0	0	0	0	0	0	0	0	0	0	0	0	0	0	0	0	0	0	0	0
CGCATAACAACTAGAA.1_2	0	0	0	0	0	0	0	0	0	0	0	1.84157	0	2.19273	2.82846	1.29561	0	0	2.19273	1.84157	2.45212	0	0	0	1.84157	0	0	0	0	0	0	0	0	0	0	0	0	0	0	0	0	0	1.29561	0	0	0	0	0	0
CGCATAACACTACAGT.1_2	0	0	0	0	0	0	0	0	0	0	0	0	0	1.98316	1.98316	1.98316	0	0	0	0	0	0	0	0	1.98316	0	0	0	0	0	0	0	0	0	0	0	0	0	0	0	0	0	0	0	0	0	0	0	0
CGCATAACATTCCTAT.1_2	0	0	0	0	0	0	0	0	0	0	0	1.64021	1.64021	0	2.23136	0	0	0	0	0	0	0	0	0	2.23136	0	0	0	0	0	0	0	0	2.23136	0	0	0	0	0	0	0	0	0	0	1.64021	0	0	0	0
CGCATAAGTACGGTTT.1_2	0	0	0	0	0	0	0	0	0	0	0	1.24938	0	0	2.13589	2.13589	0	0	2.39359	0	2.5983	0	0	0	1.78781	0	0	0	0	0	0	0	0	0	0	0	0	0	0	0	0	2.13589	0	1.24938	0	0	0	0	0
CGCCAGAAGGTATCTC.1_2	0	0	0	0	0	0	0	0	0	0	0	1.54515	0	2.12553	2.96751	2.12553	0	0	2.12553	0	2.49039	0	0	0	0	0	0	0	0	0	0	0	0	0	0	0	0	0	0	0	1.54515	1.54515	0	1.54515	0	0	0	0	0
CGCCATTAGCGCCTTG.1_2	0	0	0	0	0	0	0	0	0	0	0	1.93081	1.59535	1.08688	1.93081	2.69159	0	0	2.92773	1.08688	2.54867	0	0	0	0	0	0	0	0	0	0	0	0	0	0	0	0	0	0	0	0	0	0	1.08688	0	0	0	0	0
CGCCATTAGCTCGGCT.1_2	0	0	0	0	0	0	0	0	0	0	0	1.44195	0.96106	1.44195	1.44195	0	0	0	2.20523	0	0.96106	0	0	0	2.00927	0	0	0	0	0	0	0	0	0	0	0	0	0	0	0	0	0	0.96106	0	0	0	0	0	0
CGCCATTCACGAAAGC.1_2	0	0	0	0	0	0	0	0	0	0	0	1.04869	0	0	2.87273	0	0	0	2.13009	0	2.32918	0	0	0	0	0	0	0	0	0	0	0	0	0	0	0	0	0	0	0	0	0	0	0	0	0	0	0	0
CGCCATTTCTATCGCC.1_2	0	0	0	0	0	0	0	0	0	0	0	1.05475	0	1.88915	1.88915	2.1383	0	0	1.88915	0	2.1383	0	0	0	0	0	0	0	0	0	0	0	0	0	0	0	0	1.05475	0	0	0	0	0	0	0	0	0	0	0
CGCGTGACAATGTCAC.1_2	0	0	0	0	0	0	0	0	0	0	0	0	0	0	1.37302	2.54858	0	0	3.20185	0	2.54858	0	0	0	0	0	1.37302	0	0	0	0	0	0	0	0	0	0	0	0	0	0	0	0	1.37302	0	0	0	0	0
CGGAACCAGAGCATAT.1_2	0	0	0	0	0	0	0	0	0	0	0	0.480536	0.803741	1.40725	0.803741	0.480536	0	0	0	0	1.96982	0	0	0	1.24351	0	0	0	0	0	0	0	0	0	0	0	0	0	0	0	0	0	0	0	0	0	0	0	0
CGGAATTAGCCGCACT.1_2	0	0	0	0	0	0	0	0	0	0	0	0.921695	0.921695	1.71211	0.921695	2.45056	0	0	2.31068	0	2.57325	0	0	0	1.95362	0	0.921695	0	0	0	0.921695	0	0	0	0	0	0	0	0	0	0	0	0	0	0	0	0	0	0
CGGAATTCATGTGCTA.1_2	0	0	0	0	0	0	0	0	0	0	0	1.07683	2.53466	2.36807	2.53466	1.58324	0	0	2.80232	1.58324	2.16807	0	0	0	1.07683	0	0	0	0	0	0	0	0	0	0	0	1.07683	0	1.07683	0	0	0	0	0	0	0	0	0	0
CGGAATTGTCCTACGG.1_2	0	0	0	0	0	0	0	0	0	0	0	1.02177	1.02177	1.51649	2.29157	1.84598	0	0	2.59873	1.02177	2.4569	0	0	0	0	0	0	0	0	0	0	0	0	0	0	0	0	0	0	0	0	0	0	0	0	0	0	0	0
CGGAATTTCATGTCTT.1_2	0	0	0	0	0	0	0	0	0	0	0	1.15915	0	1.68166	3.12993	2.02309	0	0	1.68166	0	0	0	0	0	0	0	1.15915	0	0	0	0	0	0	0	0	0	0	0	0	0	0	0	0	0	0	0	0	0	0
CGGACACCACCTGCGA.1_2	0	0	0	0	0	0	0	0	0	0	0	1.27091	0	1.27091	3.53612	1.27091	0	0	1.27091	2.79634	2.42094	0	0	0	1.27091	0	0	0	0	0	0	0	0	0	0	0	0	0	0	0	0	0	1.27091	0	0	0	0	0	0
CGGACACGTCGAGATG.1_2	0	0	0	0	0	0	0	0	0	0	0	1.50398	1.83248	1.50398	1.01152	1.01152	0	0	2.07933	0	1.01152	0	0	0	1.01152	0	0	0	0	0	0	0	0	0	0	0	0	0	0	0	0	1.01152	0	0	0	0	0	0	0
CGGACACGTCGCATGC.1_2	0	0	0	0	0	0	0	0	0	0	0	0	0	0	2.60826	1.79678	0	0	1.25707	1.25707	1.79678	0	0	0	2.40337	0	1.25707	0	0	0	0	0	1.25707	0	0	0	0	0	0	0	0	0	0	0	0	0	0	1.25707	0
CGGACACGTTCAATCG.1_2	0	0	0	0	0	0	0	0	0	0	0	1.30729	2.84356	1.85509	2.207	2.207	0	0	0	1.30729	1.30729	0	0	0	1.30729	0	0	0	0	0	0	0	0	0	0	0	0	0	0	0	0	0	0	0	0	0	0	0	0
CGGACACTCGCCGTGA.1_2	0	0	0	0	0	0	0	0	0	0	0	1.15303	0	2.01535	2.26915	2.47139	0	0	2.63954	1.6744	2.63954	0	0	0	2.01535	0	1.15303	0	0	0	0	0	0	0	0	0	0	0	0	0	0	0	0	0	0	0	0	0	0
CGGACACTCGTGACTA.1_2	0	0	0	0	0	0	0	0	0	0	0	1.13898	1.13898	1.13898	1.99752	2.2507	0	0	1.99752	0	0	0	0	0	1.65769	0	0	0	0	0	0	0	0	0	0	0	0	0	0	0	0	0	0	0	0	0	0	0	0
CGGAGAATCTCCGTGT.1_2	0	0	0	0	0	0	0	0	0	0	0	0	0	1.46238	2.95694	1.78747	0	0	3.85919	2.39321	2.39321	0	0	0	2.0324	0	0	0	0	0	0	0	0.977612	0	0	0	0	0	0	0	0	0	0	0	0.977612	0	0	0	0
CGGCAGTGTGATAGAT.1_2	0	0	0	0	0	0	0	0	0	0	0	0	2.49651	1.04966	2.49651	2.33052	0	0	1.88251	0	2.33052	0	0	0	2.1314	0	0	0	0	0	0	0	0	0	0	0	0	0	0	0	0	0	0	0	0	0	0	0	0
CGGGACTCATAATGAG.1_2	0	0	0	0	0	0	0	0	0	0	0	1.8684	1.31881	1.31881	2.48123	1.31881	1.31881	0	1.8684	0	1.31881	0	0	0	1.31881	0	0	0	0	0	0	0	0	0	0	0	0	0	0	0	0	0	0	0	1.31881	0	0	0	0
CGGGACTTCTTCCTAA.1_2	0	0	0	0	0	0	0	0	0	0	0	0	0	2.16534	1.58079	0	0	1.07479	1.91518	0	1.58079	0	0	0	0	0	0	0	0	0	0	0	0	0	0	0	0	0	0	0	0	0	0	0	0	0	0	0	0
CGGGCATCAAACTCTG.1_2	0	0	0	0	0	0	0	0	0	0	0	0	1.35364	0.890255	1.90851	2.40245	0	0	3.11513	1.90851	2.63345	0	0	0	1.66907	0	0	0	0	0	0	0	0.890255	0	0	0	0	0	0	0	0.890255	0	0	0	0	0	0	0	0
CGGGCATCACGGATCC.1_2	0	0	0	0	0	0	0	0	0	0	0	0	1.60561	1.60561	2.39354	1.09542	1.60561	3.03996	2.70358	0	1.60561	0	0	0	1.09542	0	0	0	0	0	0	0	0	0	0	0	0	0	0	0	0	0	0	0	1.09542	0	0	0	0
CGGGCATGTGCGAGTA.1_2	0	0	0	0	0	0	0	0	0	0	0	0	0	1.54153	1.54153	0	1.04235	2.48618	2.48618	1.87297	2.48618	0	0	0	1.54153	0	0	0	0	0	0	0	0	0	0	0	0	0	0	0	0	1.04235	0	0	1.04235	0	0	0	0
CGGGCATGTTCAGTAC.1_2	0	0	0	0	0	0	0	0	0	0	0	0	0	1.62793	2.21775	1.11405	0	0	2.9663	2.85494	2.41888	0	0	0	2.85494	0	0	0	0	0	0	0	0	0	0	0	0	0	0	0	0	0	0	0	0	0	0	0	0
CGGGCATTCAGACCCG.1_2	0	0	0	0	0	0	0	0	0	0	0	1.19873	0	1.72842	1.72842	2.07288	0	0	2.3286	0	2.3286	0	0	0	0	0	0	0	0	0	0	0	0	0	0	0	0	0	0	0	0	1.19873	0	0	0	0	0	0	0
CGGGTGTTCAAGCCGC.1_2	0	0	0	0	0	0	0	0	0	0	0	1.19438	0	1.19438	2.06743	1.7233	1.19438	0	2.83969	0	2.52633	0	0	0	0	0	1.19438	0	0	0	0	0	0	0	0	0	0	0	0	0	0	0	0	0	0	0	0	0	0
CGGGTGTTCCTGGGTG.1_2	0	0	0	0	0	0	0	0	0	0	0	0	0	1.14043	2.2526	2.4545	0	0	2.2526	0	1.65941	0	0	0	1.14043	0	0	0	0	0	0	0	0	0	0	0	0	1.14043	0	0	0	0	0	0	1.14043	0	0	0	0
CGTAAGTGTATTGAGA.1_2	0	0	0	0	0	0	0	0	0	0	0	2.5609	1.383	1.383	2.29863	2.29863	0	0	1.383	0	0	0	0	0	0	0	0	0	0	0	0	0	0	0	0	0	0	0	0	0	0	1.383	0	0	0	0	0	0	0
CGTAATGTCTGGGATT.1_2	0	0	0	0	0	0	0	0	0	0	0	1.95004	0	1.10182	2.2015	1.10182	0	0	2.71254	0	2.83774	0	0	0	0	0	1.10182	0	0	0	0	0	0	0	0	0	0	0	0	0	1.10182	0	0	0	0	0	0	0	0
CGTAGTAGTCGCTCGA.1_2	0	0	0	0	0	0	0	0	0	0	0	0	0	1.85373	2.67131	1.85373	0	0	1.30611	3.11504	1.30611	0	0	0	2.46531	0	0	0	0	0	0	0	0	0	0	0	0	0	0	0	0	0	0	1.30611	0	0	0	0	0
CGTAGTAGTGAGATAT.1_2	0	0	0	0	0	0	0	0	0	0	0	0	0.928585	1.40164	2.461	2.15809	0	0.928585	2.5838	0.928585	2.69316	0	0	0	0.928585	0	0	0	0	0	0	0	0	0	0	0	0	0	0	0	0	0	0	0	0	0	0	0	0
CGTCAAAAGGTTCACT.1_2	0	0	0	0	1.06212	0	0	0	0	0	0	0	0	1.06212	2.14827	0	0	1.56549	3.08272	1.06212	1.89875	0	0	0	0	0	0	0	0	0	0	0	0	0	0	0	0	0	0	0	0	0	0	1.06212	0	0	0	0	0
CGTCAAACAGCCGGTT.1_2	0	0	0	0	0	0	0	0	0	0	0	1.65615	0	1.65615	3.27467	2.24899	0	0	2.45081	0	2.61865	0	0	0	1.65615	0	1.13769	0	0	0	0	0	0	0	0	0	0	0	0	0	0	0	0	0	0	0	0	1.13769	0
CGTCAAAGTAGGACTG.1_2	0	0	0	0	0	0	0	0	0	0	0	1.29215	0	1.29215	1.83757	0	0	0	2.44776	0	2.1885	0	0	0	0	0	0	0	0	0	1.29215	0	0	0	0	0	0	0	0	0	0	0	0	0	0	0	0	0	0
CGTCAAATCGTTCGCT.1_2	0	0	0	0	0	0	0	0	0	0	0	1.48402	0	1.48402	0	2.05685	0	0	2.41876	0	3.06637	0	0	0	1.48402	0	0	0	0	0	0	0	0	0	0	0	0	0	0	0	0	0	0	0	0	0	0	0	0
CGTCCATAGATGTTCC.1_2	0	0	0	0	0	0	0	0	0	0	0	1.5576	0	0	2.9825	1.5576	0	0	3.37093	2.13946	2.50489	0	0	0	2.13946	0	0	0	0	0	0	0	0	0	0	0	0	0	0	0	0	0	0	1.0556	0	0	0	0	0
CGTCCATAGCCGTTGC.1_2	0	0	0	0	0	0	0	0	0	0	0	2.0699	1.00467	1.00467	1.4956	3.15713	0	0	2.0699	0	2.26748	0	0	0	1.00467	0	0	0	0	0	0	0	0	0	0	0	0	0	0	0	0	0	0	0	0	0	0	1.00467	0
CGTCCATCAGCAGAAC.1_2	0	0	0	0	1.21498	0	0	0	0	0	0	2.34956	0	1.74754	2.86742	1.21498	0	0	2.7227	2.09318	2.34956	0	0	0	2.7227	0	0	0	0	0	0	0	0	0	0	0	0	0	0	0	0	0	0	0	0	0	0	0	0
CGTCCATGTATTAAGG.1_2	0	0	0	0	0	0	0	0	0	0	0	0	1.28454	0	2.43817	2.43817	0	0	2.8141	0	2.17918	0	0	0	1.28454	0	1.28454	0	0	0	0	0	0	0	0	0	0	0	0	0	0	0	1.28454	1.28454	0	0	0	0	0
CGTCCATGTTCTGACA.1_2	0	0	0	0	0	0	0	0	0	0	0	0	0	0	2.49298	0.870102	0	0	2.60153	0.870102	2.8705	0	0	0	1.32822	0	0	0	0	0	0	0	0	0	0	0	0	0	0	0	0	0.870102	0	0	0	0	0	0	0
CGTCCATTCGGCTTCT.1_2	0	0	0	0	0	0	0	0	0	0	0	0	0	0	1.77732	2.75633	0	0	0	0	0	0	0	0	0	0	0	0	0	0	0	0	0	0	0	0	0	0	0	0	0	0	0	0	0	0	0	1.77732	0
CGTGAATCATTCCTCG.1_2	0	0	0	0	0	0	0	0	0	0	0	2.14073	0	1.2533	2.39858	1.79238	0	0	2.60338	0	2.60338	0	0	0	0	0	0	0	0	0	0	0	0	0	0	0	0	0	0	0	0	1.2533	0	1.79238	1.79238	0	0	0	0
CGTGAATGTGCGGTAA.1_2	0	0	0	0	0	0	0	0	0	0	0	1.2244	1.2244	1.2244	2.36165	2.36165	0	0	2.10491	1.2244	3.21972	0	0	0	0	0	0	0	0	0	0	0	0	0	0	0	0	0	0	0	0	0	0	0	1.2244	0	0	0	0
CGTGAATTCGCGTTTC.1_2	0	0	0	0	0	0	0	0	0	0	0	1.5501	1.04941	1.5501	2.63847	1.8822	0	0	1.5501	0	2.33019	0	0	0	1.04941	0	0	0	0	0	0	0	0	0	0	0	0	0	0	0	0	0	0	0	0	0	0	0	0
CGTGATACAATTCGTG.1_2	0	0	0	0	0	0	0	0	0	0	0	0	0	1.19309	2.32132	1.19309	0	2.06582	3.17691	1.19309	2.52463	0	0	0	1.72179	0	1.19309	0	0	0	0	0	0	0	0	0	0	0	0	0	0	0	0	0	0	0	0	0	0
CGTGATAGTGTTACTG.1_2	0	0	0	0	0	0	0	0	0	0	0	1.09357	1.09357	0	2.1905	1.60339	0	0	1.93942	2.1905	2.93727	0	0	0	1.60339	0	0	0	0	0	0	0	0	0	0	0	0	0	0	0	0	1.09357	1.09357	0	0	0	0	0	0
CGTGATATCTTCTGGC.1_2	0	0	0	0	0	0	0	0	0	0	0	1.27424	0	1.81677	1.81677	3.37881	0	0	2.42515	0	0	0	0	0	1.27424	0	0	0	0	0	0	0	0	0	0	0	0	0	0	0	0	1.27424	0	0	0	0	0	0	0
CGTGCTTAGCATTTGC.1_2	0	0	0	0	0	0	0	0	0	0	0	1.439	0	2.3655	2.00592	2.3655	0	0	2.00592	0	2.00592	0	0	0	1.439	0	0	0	0	0	0	0	0	0	0	0	0	0	0	0	0	0	0	1.439	0	0	0	0	0
CGTGCTTCAGAGAGGG.1_2	0	0	0	0	0	0	0	0	0	0	0	1.53507	1.53507	0	2.47864	1.53507	0	0	0	0	2.47864	0	0	0	0	0	0	0	0	0	0	0	0	0	0	0	0	0	0	0	0	0	0	0	0	0	0	0	0
CGTGCTTTCCTGTAGA.1_2	0	0	0	0	0	0	0	0	0	0	0	1.35099	0	1.90545	2.26006	0	0	0	1.90545	0	2.52131	0	0	0	1.35099	0	0	0	0	0	1.35099	0	0	0	0	0	0	0	0	0	0	0	0	0	1.35099	0	0	0	0
CGTGTCTAGTAGCAAT.1_2	0	0	0	0	0	0	0	0	0	0	0	0	0	2.62449	1.26962	2.62449	0	0	2.16085	1.26962	1.8114	0	0	0	1.26962	0	0	0	0	0	0	1.26962	0	0	0	0	0	0	0	0	0	0	0	0	0	0	0	0	0
CGTGTCTCACGCTGAC.1_2	0	0	0	0	0	0	0	0	0	0	0	0	0	1.57514	2.79274	0	0	0	2.79274	0	2.52527	0	0	0	0	0	0	0	0	0	0	0	0	0	0	0	0	0	0	0	0	0	0	0	0	0	0	0	0
CGTGTCTGTTACCTGA.1_2	0	0	0	0	0	0	0	0	0	0	0	0	2.50078	2.24007	1.33447	1.88646	0	0	2.87852	0	0	0	0	0	1.33447	0	0	0	0	0	0	0	0	0	0	0	0	0	0	0	1.33447	0	0	0	0	0	0	0	0
CGTTAGACACCGTGAC.1_2	0	0	0	0	0	0	0	0	0	0	0	0	0	0	1.78678	1.24849	0	0	1.24849	0	1.78678	0	0	0	1.78678	0	0	0	0	0	0	0	0	1.24849	0	0	0	0	0	0	0	0	0	0	1.24849	0	0	0	0
CGTTAGAGTGCCTAAT.1_2	0	0	0	0	0	0	0	0	0	0	0	0	0	1.61943	1.85634	2.04774	1.30837	2.04774	3.46735	2.57647	2.20832	0	0	0	2.20832	0	0	0	0	0	0	0	0	0	0	0	0.854447	0	0	0	0	0.854447	0	0	0	0	0	0.854447	0
CGTTAGATCACGACTA.1_2	0	0	0	0	0	0	0	0	0	0	0	0	3.00647	1.57758	2.16176	2.52809	0	0	2.16176	1.57758	0	0	0	0	0	0	1.57758	0	0	0	0	0	0	0	0	0	0	0	0	0	0	0	0	0	1.57758	0	0	0	0
CGTTAGATCCCGAGGT.1_2	0	0	0	0	0	0	0	0	0	0	0	0	0	1.8965	0	0	0	0	3.16337	1.8965	1.8965	0	0	0	0	0	0	0	0	0	0	0	0	1.34319	0	0	0	0	0	0	0	0	0	1.34319	0	0	0	0	0
CGTTCTGCAGCTGTAT.1_2	0	0	0	0	0	0	0	0	0	0	0	0	0	1.8031	2.61528	2.41026	1.26249	0	2.15207	3.27117	2.15207	0	0	0	2.15207	0	0	0	0	0	0	0	0	0	0	0	0	0	0	0	0	1.26249	0	0	0	0	1.26249	0	0
CGTTCTGTCGTTATCT.1_2	0	0	0	0	0	0	0	0	0	0	0	1.15111	0	0	2.26662	1.15111	0	0	1.15111	0	2.01291	0	0	0	0	0	0	0	0	0	1.15111	0	0	0	0	0	0	0	0	0	0	1.15111	0	0	0	0	0	0	0
CGTTGGGCAAGCCATT.1_2	0	0	0	0	0	0	0	0	0	0	0	0	0	1.6424	1.6424	1.6424	0	0	2.87188	2.23378	2.23378	0	0	0	1.12615	0	0	0	0	0	0	0	0	0	0	0	0	0	0	0	0	0	0	0	0	0	0	1.6424	0
CGTTGGGGTCCTTAAG.1_2	0	0	0	0	0	0	0	0	0	0	0	0	0	1.34131	1.89433	2.08693	0	0	2.08693	0	2.24836	0	0	0	1.89433	0	0	0	0	0	2.38731	0	0	0.880469	0	0	0	0	0	0	0	0	0	0.880469	0	0	0	0	0
CGTTGGGGTGGACCAA.1_2	0	0	0	0	0	0	0	0	0	0	0	0	0	1.98478	2.60675	2.81503	0	0	0	2.34336	2.60675	0	0	0	1.98478	0	0	0	0	0	0	0	0	0	0	0	0	0	0	0	0	0	0	0	0	0	0	0	0
CTAACCCAGACCATTC.1_2	0	0	0	0	0	0	0	0	0	0	0	1.78926	0.978958	1.46403	2.6598	2.03428	0	0	2.53622	0.978958	2.39517	0	0	0	1.46403	0	0	0	0	0	0	0	0	0	0	0	0	0	0	0	0	0	0	0	0.978958	0	0	0	0
CTAACCCAGACGCATG.1_2	0	0	0	0	0	0	0	0	0	0	0	1.69134	1.16732	2.03341	3.04072	1.16732	0	0	2.65887	0	2.9289	0	0	0	1.69134	0	0	0	0	0	0	0	0	0	0	0	0	0	0	0	0	0	0	0	0	1.16732	0	0	0
CTAACCCAGATGGGCT.1_2	0	0	0	0	0	0	0	0	0	0	0	1.30768	1.30768	1.85555	2.46729	2.98987	0	0	2.20748	0	1.85555	0	0	0	2.20748	0	0	0	0	0	0	0	0	0	0	0	0	0	0	0	1.30768	0	0	1.30768	0	0	0	0	0
CTAACCCGTTTCCATT.1_2	0	0	0	0	0	0	0	0	0	0	0	1.5788	0	1.07314	2.90805	2.90805	0	0	3.00794	0	2.67221	0	0	0	1.5788	0	0	0	0	0	0	0	0	0	0	0	0	0	0	0	0	0	0	0	0	0	0	0	0
CTAACCCTCTGGGATT.1_2	0	0	0	0	0	0	0	0	0	0	0	0	1.27871	1.82197	2.6362	3.07898	0	0	1.27871	0	1.82197	0	0	0	1.27871	0	1.27871	0	0	0	0	0	0	0	0	0	0	0	0	0	0	0	0	0	0	0	0	0	0
CTAACTTAGAATCGAT.1_2	0	0	0	0	0	0	0	0	0	0	0	0.910895	0	1.93819	2.93591	2.66576	0	0	0.910895	0	2.43412	0	0	0	1.37955	0	0	0	0	0	0	0	0	0	0	0	0	0	0	0	0	0	0	0	0	0	0	0	0
CTAACTTCAACGCATT.1_2	0	0	0	0	0	0	0	0	0	0	0	0	0	1.00335	2.43049	1.00335	1.82168	1.82168	2.26562	0	2.80619	0	0	0	0	1.00335	0	0	0	0	0	0	0	0	1.00335	0	0	0	0	0	0	0	1.00335	0	0	0	0	0	0
CTAACTTCACGACGTC.1_2	0	0	0	0	0	0	0	0	0	0	0	0	0	2.15912	2.49068	1.48297	0	0	0.994361	0	3.10402	0	0	0	1.26821	0	0.994361	0	0	0	0	0	0	0	0	0	0	0	0	0	0	0	0	0	0	0	0	0	0
CTACAGATCAAGTTGC.1_2	0	0	0	0	0	0	0	0	0	0	0	2.18034	0	0	1.28549	1.28549	0	0	3.20063	2.64491	2.64491	0	0	0	3.08792	0	0	0	0	0	0	0	0	0	0	0	0	0	0	0	0	0	0	0	0	0	0	0	0
CTACAGATCTACTCAT.1_2	0	0	0	0	0	0	0	0	0	0	0	1.35674	0	1.35674	0	2.26701	0	0	1.35674	2.26701	2.52845	0	0	0	1.91206	0	0	0	0	0	0	0	0	0	0	1.35674	0	0	0	0	0	1.35674	1.35674	0	0	0	0	0	0
CTACCCAAGCAGCCCT.1_2	0	0	0	0	0	0	0	0	0	0.612028	0	0.612028	0	0.988922	1.80253	0.612028	2.40964	2.73117	2.73117	2.15147	2.33077	0	0	0	1.26201	0	0	0	0	0	0	0	0	0	0	0	0	0	0	0	0	0	0	0	0.612028	0	0	0.612028	0
CTACCCATCGACATTG.1_2	0	0	0	0	0	0	0	0	0	0	0	1.06735	0	1.90554	1.06735	2.35502	0	0	1.57181	2.35502	1.57181	0	0	0	1.57181	0	0	0	0	0	0	0	0	0	0	0	0	0	0	0	0	0	0	1.06735	1.06735	0	0	0	0
CTACCTGCATTCTTCA.1_2	0	0	0	0	0	0	0	0	0	0	0	0	0.608914	1.79685	2.32462	1.79685	1.25713	2.14545	2.96762	1.25713	1.92702	0	0	0	0.608914	0	0	0	0	0	0	0	0	0	0	0	0	0	0	0	0	0	0.608914	0	0	0	0	0	0
CTACGGGAGGGATCTG.1_2	0	0	0	0	0	0	0	0	0	0	0	1.08649	0	2.38133	1.59488	1.9303	0	0	2.38133	1.59488	2.81606	0	0	0	2.69104	0	0	0	0	0	0	0	0	0	0	0	0	0	0	0	0	0	0	0	0	0	1.59488	0	0
CTACGGGCATCAGCAT.1_2	0	0	0	0	0	0	0	0	0	0	0	0	0	1.35194	2.5225	2.09953	0	0	0.888903	0	2.81882	0	0	0	1.90655	0	0	0	0	0	0	0	0	0	0	0	0	0	0	0	0	0	0	1.66721	0	0	0.888903	0	0
CTACGGGTCCAAAGGG.1_2	0	0	0	0	0	0	0	0	0	0	0	0	3.01845	1.15126	2.26682	2.781	0	0	2.63712	0	1.15126	0	0	0	1.67229	0	2.0131	0	0	0	0	0	0	0	0	0	0	0	0	0	1.15126	0	0	1.15126	0	0	0	0	0
CTACTATTCCATTTAC.1_2	0	0	0	0	0	0	0	0	0	0	0	0	0.990728	2.2477	2.2477	1.47851	0	0	2.2477	0	1.80494	0	0	0	0.990728	0	0	0	0	0	0	0	0	0	0	0	0	0	0	0	0	0	0.990728	0	0	0	0	0	0
CTAGACACAATTTCTC.1_2	0	0	0	0	0	0	0	0	0	0	0	0	1.82458	0	2.43365	0	0	0	3.29588	0	0	0	0	0	0	0	0	0	0	0	0	0	0	0	0	0	0	0	0	0	0	0	0	0	1.82458	0	0	0	0
CTAGGTAAGCCGAATG.1_2	0	0	0	0	0	0	0	0	0	0	0	0	0	1.74852	2.55453	2.35063	0	0	2.99495	1.21582	2.72381	0	0	0	0	0	1.21582	0	0	0	0	0	0	0	0	0	0	0	0	0	0	0	0	0	0	0	0	0	0
CTAGGTAGTTCGAGCC.1_2	0	0	0	0	1.11584	0	0	0	0	0	0	0	0	2.22013	0	2.42131	0	0	1.11584	1.968	1.63007	0	0	0	1.11584	0	1.11584	0	0	0	0	0	0	0	0	0	0	0	0	0	0	0	0	0	0	0	0	0	0
CTATAGGGTTGGGACA.1_2	0	0	0	0	0	0	0	0	0	0	0	1.10451	0	1.95349	2.57311	1.61652	0	0	1.95349	0	1.61652	0	0	0	1.95349	0	0	0	0	0	0	0	0	0	0	0	0	0	0	0	0	0	1.61652	0	0	1.10451	0	1.61652	0
CTATCCGAGGCTTAGG.1_2	0	0	0	0	0	0	0	0	0	0.962658	0	0	0	0	1.44392	0	0	0	1.44392	0	0.962658	0	0	0	0	0	0.962658	0	0	0	0	0	0	0	0	0	0	0	0	0.962658	0	0	0	0.962658	0	0	0	0	0
CTATCCGGTGGGAGAG.1_2	0	0	0	0	0	0	0	0	0	0	0	1.19921	0	2.32923	2.07349	1.19921	0	0	0	0	1.19921	0	0	0	1.729	0	0	0	0	0	0	0	0	0	0	0	0	0	0	0	0	0	1.19921	0	0	0	0	0	0
CTATCTAAGGATTCCT.1_2	0	0	0	0	0	0	0	0	0	0	0	0	2.76628	2.13413	2.13413	2.27123	0	0	2.49935	3.03812	2.49935	0	0	0	0.807198	0	0	0	0	0	0	0	0	0.807198	0	0	0	0	0	0	0	0.807198	0.807198	0.807198	0	0	0	0	0
CTATCTACACGTATAC.1_2	0	0	0	0	0	0	0	0	0	0	0	0.925631	0	1.71746	2.45653	2.15377	0	0	2.95915	0	2.57928	0	0	0	0.925631	0	0.925631	0	0	0	0	0	0	0	0	0	0	0	0	0	0	0	0	0	0	0	0	0	0
CTATCTATCGGCCTTT.1_2	0	0	0	0	0	0	0	0	0	0	0	0.968397	1.45101	1.45101	2.75388	1.45101	0	0	1.45101	0	2.21578	0	0	0	0	0	0	0	0	0	0	0	0	0	0	0	0	0	0	0	0	0	0	0	0	0	0	0	0
CTCAACCAGAATCGTA.1_2	0	0	0	0	0	0	0	0	0	0	0	1.9587	0	0	2.57872	2.84725	0	0	1.9587	0	2.57872	0	0	0	1.10858	0	0	0	0	0	0	0	0	0	0	0	0	0	0	0	0	0	0	0	0	0	0	0	0
CTCAACCGTCAGGTGA.1_2	0	0	0	0	0	0	0	0	0	0	0	0	0	1.47916	1.47916	1.47916	0	0	1.80564	1.47916	1.80564	0	0	0	1.47916	0	0	0	0	0	0	0	0	0	0	0	0	0	0	0	0	0	0.99126	0	0	0	0	0	0
CTCAAGACAGTGGTGA.1_2	0	0	0	0	0	0	0	0	0	0	0	0.830295	0	0.830295	2.01089	2.42939	0	0	3.07749	0	2.42939	0	0	0	2.30837	0	1.58555	0	0	0	0	0	0.830295	0	0	0	0	0	0	0	1.27759	0	0.830295	0	0	0	0	0	0
CTCAAGATCACTGAAC.1_2	0	0	0	0	0	0	0	0	0	0	0	1.88078	0	0	1.88078	1.54879	0	0	2.1296	2.49463	2.32868	0	0	1.04833	1.04833	0	0	0	0	0	0	0	0	0	0	0	0	0	0	0	0	0	0	0	0	0	0	0	0
CTCAAGATCCGTATAG.1_2	0	0	0	0	0	0	0	0	0	0	0	0	0	2.37047	2.01067	1.44318	0	0	1.44318	1.44318	1.44318	0	0	0	2.01067	0	0	0	0	0	0	0	0	0	0	0	0	0	0	0	1.44318	0	0	1.44318	1.44318	0	0	0	0
CTCAAGATCTGTAACG.1_2	0	0	0	0	0	0	0	0	0	0	0	0	0	1.71205	2.31061	0	0	0	0	0	2.51372	0	0	0	0	0	0	0	0	0	0	0	0	0	0	0	0	0	0	0	1.18484	0	0	0	0	0	0	0	0
CTCAAGATCTTTGATC.1_2	0	0	0	0	0	0	0	0	0	0	0	1.00963	1.00963	1.82998	2.58114	1.00963	0	0	2.07673	0	1.00963	0	0	0	0	0	1.00963	0	0	0	0	0	0	0	0	0	0	0	0	0	0	0	0	0	0	0	0	0	0
CTCAATTAGTTCGGTT.1_2	0	0	0	0	0	0	0	0	0	0	0	1.04022	0	1.04022	2.31739	1.87018	0	0	3.13366	0	2.31739	0	0	0	0	0	0	0	0	0	0	0	0	0	0	0	0	0	0	0	0	0	0	1.04022	0	0	0	0	0
CTCACTGCAATACGAA.1_2	0	0	0	0	0	0	0	0	0	0	0	0	1.42541	2.34934	1.42541	0	0	0	1.99049	0	1.99049	0	0	0	2.34934	0	0	0	0	0	0	0	0	0	0	0	0	0	0	0	0	0	0	0	0	0	0	0	0
CTCACTGCAATTTCGG.1_2	0	0	0	0	0	0	0	0	0	0	0	0	1.13682	1.65512	2.88674	1.13682	0	0	2.88674	1.13682	0	0	0	0	1.13682	0	0	0	0	0	0	0	0	0	0	1.13682	0	0	0	0	0	1.13682	0	1.13682	0	0	0	0	0
CTCAGAACAGCGACAA.1_2	0	0	0	0	0	0	0	0	0	0	0	0	0	0	2.95224	0	0	0	2.74207	0	0	0	0	0	0	0	0	0	0	0	0	0	0	0	0	0	0	0	0	0	0	0	0	0	0	0	0	0	0
CTCAGAAGTCAACGCC.1_2	0	0	0	0	0	0	0	0	0	0	0	1.7384	2.54322	2.33954	2.33954	1.7384	0	0	2.08348	0	1.7384	0	0	0	0	0	0	0	0	0	0	0	0	0	0	0	0	0	0	0	0	0	0	0	0	0	0	0	0
CTCAGAATCCGACGGT.1_2	0	0	0	0	0	0	0	0	0	0	0	0	1.50794	2.08378	2.71268	1.50794	0	0	2.71268	2.08378	2.44688	0	0	0	2.08378	0	0	0	0	0	0	0	0	0	0	0	0	0	0	0	1.50794	0	0	0	0	0	0	0	0
CTCAGGGCAAATACGA.1_2	0	0	0	0	0	0	0	0	0	0	0	1.44195	0	1.44195	1.76531	2.00927	0	0	1.76531	1.44195	0.96106	0	0	0	1.76531	0	0.96106	0	0	0	0	0	0.96106	0	0	0	0	0	0	0	0	0	0	0	0	0	0	0	0
CTCAGGGGTACCTAAC.1_2	0	0	0	0	0	0	0	0	0	0	0	2.06748	0	0	1.00292	1.49345	0	0	2.06748	0	2.265	0	0	0	1.8211	0	0	0	0	0	0	0	0	0	0	0	1.49345	0	0	1.49345	0	0	0	0	0	0	0	0	0
CTCAGGGGTCGTATTG.1_2	0	0	0	0	0	0	0	0	0	0	0	0	0	1.97403	1.97403	2.33209	0	0	2.33209	0	2.97547	0	0	0	0	0	1.41094	0	0	0	0	0	0	0	0	0	0	0	0	0	0	0	0	0	0	0	0	0	0
CTCAGGGTCAGCGCGT.1_2	0	0	0	0	0	0	0	0	0	0	0	1.8782	0	1.8782	2.23136	1.3273	0	0	1.8782	3.44933	2.49183	0	0	0	1.8782	0	0	0	0	0	0	0	0	0	0	0	0	0	0	0	0	0	0	0	0	0	0	0	0
CTCAGGGTCGTCTAAG.1_2	0	0	0	0	0	0	0	0	0	0	0	0	0	1.69441	1.69441	1.16992	1.69441	2.39769	2.17203	2.87147	2.80651	0	0	0	1.46617	0	0	0	0	0	0	0	0	0	0	0.747097	0	0	0	0	0	0	0.747097	1.16992	0	0	0	0.747097	0
CTCAGTCAGAGAATCT.1_2	0	0	0	0	0	0	0	0	0	0	0	0	0	1.55259	2.13386	0	0	0	0	0	2.87676	0	0	0	2.33304	0	0	0	0	0	0	1.05147	0	0	0	0	0	0	0	0	0	0	0	0	0	0	1.05147	0	0
CTCAGTCCAACGGCCT.1_2	0	0	0	0	0	0	0	0	0	0	0	1.74682	1.42493	2.18537	2.48919	2.48919	0	0	2.48919	2.48919	2.18537	0	0.947317	0	2.18537	0	1.74682	0	0	0	0	0	0	0	0	0	0	0	0	0	0	0	0.947317	0	0	0	0	0	0
CTCAGTCCAACTGGTT.1_2	0	0	0	0	0	0	0	0	0	0	0	0	0	1.28986	2.821	1.83491	0	0	2.18569	0	2.44487	0	0	0	0	0	0	0	0	0	0	0	0	0	0	0	0	0	0	0	0	0	0	0	0	0	0	0	0
CTCAGTCTCATTCTTG.1_2	0	0	0	0	0	0	0	0	0	0	0	0	0	0	1.69878	0.749915	1.47028	0.749915	2.87651	0	2.04134	0	0	0	0	0	0	0	0	0	0	0	0	0	0	0	0	0	0	0	0	0	0	0	0	0.749915	0	0	0
CTCATCGCATCGTTCC.1_2	0	0	0	0	0	0	0	0	0	0	0	0.892376	1.35631	1.67199	1.35631	1.35631	0	0	2.63679	1.35631	2.52792	0	0	0	1.35631	0	0	0	0	0	0	0	0	0	0	0	0	0	0	0	1.67199	0	0	0	0	0	0	0	0
CTCATCGTCAACCTTT.1_2	0	0	0	0	0	0	0	0	0	0	0	1.48455	0.995651	0	1.66131	0.616937	0	0.616937	2.16093	2.68457	2.74117	0	0	0	1.66131	0	0	0	0	0	0	0	0	0	0	0	0	0	0	0	0	0.616937	0	0	0	0	0	0	0
CTCATCGTCAATCTCT.1_2	0	0	0	0	0	0	0	0	0	0	0	0	0	2.34763	2.34763	1.89859	0	0	2.1481	0	1.89859	0	0	0	1.89859	0	1.56534	0	1.062	0	0	0	0	0	0	0	0	0	0	0	0	1.062	0	0	0	0	0	0	0
CTCATTAGTTTATGCG.1_2	0	0	0	0	0	0	0	0	0	0	0	1.12883	0	2.43888	3.17858	1.9846	0	0	0	0	2.43888	0	0	0	1.12883	0	0	0	0	0	0	1.12883	0	0	0	0	0	0	0	0	0	1.12883	0	0	0	0	0	0	0
CTCCAACCATAGAGGC.1_2	0	0	0	0	0	0	0	0	0	0	0	1.37988	1.37988	1.37988	2.93633	2.55705	0	0	2.55705	0	2.55705	0	0	0	1.37988	0	0	0	0	0	0	1.37988	0	0	0	0	0	0	0	0	1.93857	0	0	0	0	0	0	0	0
CTCCAACCATTGCTGA.1_2	0	0	0	0	0	0	0	0	0	0	0	2.27363	0	1.67846	2.27363	1.67846	0	0	2.27363	1.15646	1.67846	0	0	0	1.67846	0	0	0	0	0	0	0	0	0	0	0	0	0	0	0	0	0	0	0	0	0	0	0	0
CTCCACAAGACGTCCC.1_2	0	0	0	0	0	0	0	0	0	0	0	0	0	1.88338	2.49744	1.88338	0	0	2.70399	0	1.3318	0	0	0	1.3318	0	1.3318	0	0	0	2.49744	0	0	0	0	0	0	1.3318	0	0	0	0	0	1.3318	0	0	0	1.3318	0
CTCCACAAGTTGGGAC.1_2	0	0	0	0	0	0	0	0	0	0	0	1.38862	2.30538	1.38862	2.56782	1.38862	0	0	1.38862	0	1.94857	0	0	0	0	0	2.30538	0	0	0	0	0	0	0	0	0	0	0	0	0	1.38862	0	0	0	0	0	0	0	0
CTCCACATCTACGGGC.1_2	0	0	0	0	0	0	0	0	0	0	0	2.15252	0	0	1.80352	1.80352	0	0	3.05795	1.26285	3.05795	0	0	0	1.26285	0	0	0	0	0	0	0	1.26285	2.15252	0	0	0	0	0	0	0	0	0	0	1.26285	0	0	0	0
CTCCACATCTGTGCGG.1_2	0	0	0	0	0	0	0	0	0	0	0	0.870022	0	0	2.49285	1.64111	0.870022	1.32812	2.07126	0.870022	1.64111	0	0	0	0.870022	0	0	0	0	0	0	0	0	0	0	0	0	0	0	0	0	0.870022	0	0	0	0	0	0	0
CTCCCAACACGCCACA.1_2	0	0	0	0	0	0	0	0	0	0	0	0	3.55092	0	2.81066	1.82567	0	0	1.82567	1.2819	2.43484	0	0	0	1.2819	0	0	0	0	0	0	0	0	0	0	0	0	0	0	0	0	0	0	0	0	0	0	0	0
CTCCCAACACTCCGAG.1_2	0	0	0	0	0	0	0	0	0	0	0	0	3.36904	2.98064	2.337	1.73608	0	0	2.337	0	0	0	0	0	0	0	0	0	0	0	0	0	0	0	0	0	0	0	0	0	0	0	0	0	0	0	0	0	0
CTCCCAAGTCAGCGTC.1_2	0	0	0	0	0	0	0	0	0	0	0	0	0	2.23359	2.87168	2.23359	0	2.23359	2.23359	0	0	0	0	0	0	0	0	0	0	0	0	0	0	0	0	0	0	0	0	0	0	0	0	0	0	0	0	0	0
CTCCCAAGTGTTACAC.1_2	0	0	0	0	0	0	0	0	0	0	0	0	0	0	2.08739	2.34357	0	1.21033	3.09971	1.74208	1.74208	0	0	0	2.08739	0	0	0	0	0	0	0	0	0	0	0	0	0	0	0	0	0	0	1.21033	0	0	0	0	0
CTCCCAATCACAGAGG.1_2	0	0	0	0	0	0	0	0	0	0	0	2.61865	0	1.65615	0	1.65615	0	0	1.65615	2.24899	2.24899	0	0	0	1.65615	0	0	0	0	0	0	0	0	0	0	0	0	0	0	0	0	1.65615	0	1.65615	0	0	0	0	0
CTCCCTCCAATTGTGC.1_2	0	0	0	0	0	0	0	0	0	0	0	0	0	0	1.91749	1.36147	0	0	0	1.36147	1.91749	0	0	0	2.5343	0	1.36147	0	0	0	0	0	0	0	0	0	0	0	0	0	0	0	0	0	0	0	0	0	0
CTCCCTCCACTCACTC.1_2	0	0	0	0	0	0	0	0	0	0	0	1.5871	2.17237	1.5871	3.01787	2.17237	0	0	1.5871	1.5871	0	0	0	0	2.17237	0	1.5871	0	0	0	0	0	0	0	0	0	0	0	0	0	0	0	1.5871	0	0	0	0	0	0
CTCCCTCGTGTGTACT.1_2	0	0	0	0	0	0	0	0	0	0	0	1.20679	0	1.92525	2.33901	0.775359	0	0	2.33901	0.775359	2.78673	0	0	0	1.92525	0	0	0	0	0	0	0	0	0	0	0	0	0	0	0	0	0	0	0	0	0	0	0	0
CTCCGATAGGCTTAGG.1_2	0	0	0	0	2.16312	0	0	0	0	0	0	0	0	0	2.79707	0	0	0	4.45063	0	3.18199	0	0	0	0	0	0	0	0	0	0	0	0	0	0	0	0	0	0	0	0	2.16312	0	0	0	0	0	0	0
CTCCTCCAGCTTAGTC.1_2	0	0	0	0	0	0	0	0	0	0	0	0	0	1.83262	1.50412	1.01163	0	2.07949	2.44239	1.50412	2.27731	0	0	0	0	0	1.83262	0	0	0	1.01163	0	0	0	0	0	0	0	0	0	0	0	0	0	0	0	0	0	0
CTCCTCCCACCTGATA.1_2	0	0	0	0	0	0	0	0	0	0	0	2.00523	0	1.43838	2.00523	1.30243	0	0	0	1.14505	2.80541	0	0	0	1.55805	0	0	0	0	0	0	0	0	0	0	0	0	0	0.428952	0.428952	0	0.428952	0	0	0	0	0	0	0
CTCCTCCCACTACTTT.1_2	0	0	0	0	0	0	0	0	0	0	0	0	0	0	2.76199	2.13009	0	0	2.49514	0	2.49514	0	0	0	1.04869	0	0	0	0	0	0	0	0	0	0	0	1.54923	0	1.54923	1.04869	1.04869	1.04869	0	0	1.04869	0	0	0	0
CTCCTCCGTCCCAAAT.1_2	0	0	0	0	0	0	0	0	0	0	0	1.03715	0	1.86617	2.85592	2.4788	0	0	2.1144	0	2.1144	0	0	0	1.53522	0	0	0	0	0	0	0	0	0	0	0	0	0	0	0	0	1.03715	0	0	1.03715	1.53522	0	0	0
CTCCTCCTCGCGGACT.1_2	0	0	0	0	0	0	0	0	0	0	0	1.8418	1.51261	1.01859	3.01858	1.51261	0	1.01859	2.82871	1.51261	1.51261	0	0	0	1.8418	0	0	0	0	0	0	0	0	0	0	0	0	0	0	0	0	1.01859	0	0	0	0	0	0	0
CTCCTTTTCAGGACAG.1_2	0	0	0	0	0	0	0	0	0	0	0	0	0	0	1.87212	1.32203	0	0	1.32203	3.35027	3.35027	0	0	0	0	0	0	0	0	0	0	0	0	0	0	0	0	0	0	0	0	0	0	0	0	0	0	0	0
CTCGAGGCACGAGGAT.1_2	0	0	0	0	0	0	0	0	0	0	0	0	0	2.07747	2.3775	2.79516	0	0	2.3775	0	2.70594	0	0	0	2.23869	0	0	0	0	0	0	0	0	0	0	0	0	0	0	0	0	0	0	0	0	0	0	0	0
CTCGAGGCAGCAATTC.1_2	0	0	0	0	0	0	0	0	0	0	0	1.34048	0	2.24735	3.2729	1.89338	0	0	1.89338	2.50826	2.24735	0	0	0	1.34048	0	0	0	0	0	0	0	0	0	0	0	0	0	0	0	0	0	0	0	0	0	0	0	0
CTCGAGGTCCACCTCA.1_2	0	0	0	0	0	0	0	0	0	0	0	0	0	0	3.62158	2.31245	0	0	3.34277	0	2.95482	0	0	0	0	0	0	0	0	0	0	0	0	0	0	0	0	0	0	0	0	0	0	0	0	0	0	0	0
CTCTCAGAGAGAGGTA.1_2	0	0	0	0	0	0	0	0	0	0	0	0	0	2.06944	2.69738	2.32505	0	0	1.19598	0	2.06944	0	0	0	0	0	1.19598	0	0	0	0	0	0	0	0	0	0	0	0	0	0	0	0	0	0	0	0	0	0
CTCTCGAGTAATGTGA.1_2	0	0	0	0	0	0	0	0	0	0	0	0	0	1.31243	2.47323	2.47323	0	0	2.47323	0	2.21327	0	0	0	2.21327	0	0	0	0	0	0	0	0	0	0	0	0	0	0	0	0	0	1.31243	1.31243	0	0	0	0	0
CTCTGGTCACTTGTCC.1_2	0	0	0	0	0	0	0	0	0	0.703248	0	1.80854	1.80854	1.80854	2.50335	0	0	0	2.50335	0	3.01484	0	0	0	2.09705	0	0	0	0	0	0	0	0	0	0	0	0	0	0	0	0	0	0	1.11206	0	0	0	0	0
CTCTGGTGTACGATGG.1_2	0	0	0	0	0	0	0	0	0	0	0	1.12447	1.64038	2.23155	2.23155	0	0	0	1.97903	0	2.23155	0	0	0	0	0	0	0	0	0	0	0	0	0	0	0	0	0	0	0	0	1.12447	0	1.12447	0	0	0	0	0
CTGAATGGTCTGTCCT.1_2	0	0	0	0	0	0	0	0	0	0	0	0	0	0	2.21393	1.11117	0	0	2.72558	1.96202	2.41498	0	0	0	1.96202	0	0	0	0	0	0	0	0	0	0	0	0	0	0	0	0	0	0	0	0	0	0	1.62449	0
CTGAATGGTGAGGAAA.1_2	0	0	0	0	0	0	0	0	0	0	0	1.6461	1.12926	1.12926	1.12926	1.6461	0	0	1.98514	0	2.43946	0	0	0	1.98514	0	0	0	0	0	0	0	0	0	0	0	0	0	0	0	0	0	0	0	0	0	0	0	0
CTGAATGTCTCACCCA.1_2	0	0	0	0	0	0	0	0	0	0	0	1.62301	1.10994	1.62301	2.72387	0	0	0	1.10994	0	2.41331	0	0	0	1.10994	0	1.10994	0	0	0	0	0	0	0	0	0	0	0	0	0	0	1.10994	0	0	0	0	0	0	0
CTGAGCGTCCACGTGG.1_2	0	0	0	0	0	0	0	0	0	0	0	2.61141	0	0	2.61141	3.26716	0	0	2.61141	0	2.9921	0	0	0	0	0	0	0	0	0	0	0	0	0	0	0	0	0	0	0	0	0	0	0	0	0	0	0	0
CTGAGCGTCCCGTGAG.1_2	0	0	0	0	0	0	0	0	0	0	0	0	0	0	2.81927	2.44319	0	0	2.81927	0	0	0	0	0	1.83336	0	0	0	0	0	0	0	0	0	0	0	0	0	0	0	0	0	0	1.83336	0	0	0	0	0
CTGAGCGTCTCGACCT.1_2	0	0	0	0	0	0	0	0	0	0	0	0	1.22763	0	2.10893	0	0	0	2.10893	1.76237	2.73947	0	1.22763	0	1.22763	0	0	0	0	0	0	0	0	0	0	0	0	0	0	0	0	0	1.76237	0	0	0	0	0	0
CTGATCCAGAGTTGCG.1_2	0	0	0	0	0	0	0	0	0	0	0	0.927013	0	1.96119	2.1558	0.927013	0	0	2.5814	0	2.1558	0	0	0	1.71934	0	0	0	0	0	0	0	0	0	0	0	0	0	0	0	0	0	0	0	0	0	0	0	0
CTGCAGGAGACTTGTC.1_2	0	0	0	0	0	0	0	0	0	0	0	0	0	2.36965	2.16962	1.07798	0	0	3.46635	1.58463	2.91499	0	0	0	1.07798	0	0	0	0	0	0	0	0	0	0	0	0	0	0	0	0	0	0	0	0	0	0	0	0
CTGCAGGGTGATAGTA.1_2	0	0	0	0	0	0	0	0	0	0	0	2.76871	2.00176	1.14232	1.66166	2.45703	0	0	2.62497	1.14232	2.62497	0	0	0	2.62497	0	0	0	0	0	0	0	0	0	0	0	0	0	0	0	0	0	0	0	0	0	0	0	0
CTGCCATTCGACGATT.1_2	0	0	0	0	0	0	0	0	0	0	0	0	0	2.0427	2.66881	2.40398	0	0	2.40398	2.40398	2.0427	0	0	0	2.40398	0	0	0	0	0	0	0	0	0	0	0	0	0	0	0	0	0	0	0	0	0	0	0	0
CTGCGAGAGCTTGTTG.1_2	0	0	0	0	0	0	0	0	0	0	0	1.93485	0	0	1.59912	2.82106	0	0	3.20648	1.09002	1.59912	0	0	0	1.09002	0	0	0	0	0	0	0	0	0	0	0	0	0	0	0	0	0	0	0	0	0	0	0	0
CTGCGAGCAGAACATA.1_2	0	0	0	0	0	0	0	0	0	0	0	0.990089	2.55259	0.990089	2.55259	1.47772	0	0	1.47772	0	1.47772	0	0	0	1.47772	0	1.47772	0	0	0	0	0	0	0	0	0	0	0	0	0	0.990089	0	0	0	0	0	0	0	0
CTGCGAGCAGCTGCCA.1_2	0	0	0	0	0	0	0	0	0	0	0	1.5712	1.06685	2.5207	2.5207	2.6633	0	0	2.99883	0	2.15465	0	0	0	1.06685	0	1.06685	0	0	0	0	0	0	0	0	0	0	0	0	0	0	1.06685	0	0	0	0	0	0	0
CTGCGAGGTTATCTGG.1_2	0	0	0	0	0	0	0	0	0	0	0	1.54139	2.75266	1.54139	2.12132	3.62994	0	0	2.75266	0	2.12132	0	0	0	0	0	0	0	0	0	0	0	0	0	0	0	0	0	0	0	2.12132	0	0	0	0	0	0	0	0
CTGCGAGTCTCCCTAG.1_2	0	0	0	0	0	0	0	0	0	0	0	0	1.25401	1.79322	1.79322	2.27884	0	0	2.91943	0	2.77423	0	0	0	1.25401	0	0.811904	0	0	0	0	0	0	0	0	0	0	0	0	0	0	0.811904	0	0.811904	0	0	0	0	0
CTGGACGCAGACGATG.1_2	0	0	0	0	0	0	0	0	0	0	0	1.97858	3.12736	1.97858	1.41494	2.33686	0	0	2.80827	0	2.60009	0	0	0	1.41494	0	0	0	0	0	0	0	0	0	0	0	0	0	0	0	0	0	0	0	0	0	0	0	0
CTGGACGTCTCCCATG.1_2	0	0	0	0	0	0	0	0	0	0	0	1.43949	0	0	2.00648	0	0	0	2.00648	0	2.83865	0	0	0	1.43949	0	0	0	0	0	0	0	1.43949	0	0	0	0	0	0	0	1.43949	0	0	1.43949	0	0	0	1.43949	0
CTGGCAGAGCAACAGC.1_2	0	0	0	0	0	0	0	0	0	0	0	0	2.40888	0	2.40888	0	0	0	2.40888	0	2.40888	0	0	0	0	0	0	0	0	0	0	0	0	0	0	0	0	0	0	0	0	0	0	0	0	0	0	0	0
CTGGCAGGTACATACC.1_2	0	0	0	0	0	0	0	0	0	0	0	1.40175	0.928677	1.40175	1.96356	1.40175	0	0	2.96393	1.7216	2.15823	0	0	0	2.15823	0	1.40175	0	0	0	0	0	0	0	0	0	0	0	0	0	0	0.928677	0	0	0	0	0	0	0
CTGGTCTGTAGCTGAG.1_2	0	0	0	0	0	0	0	0	0	0	0	1.01842	0	2.45212	2.08881	1.51241	0	0	1.69047	2.28687	2.45212	0	0	0	1.51241	0	0	0	0	0	0	0	0	0	0	0	0	0	0	0	0	0	0	0.633614	0	0	0	0	0
CTGGTCTTCAACGTGT.1_2	0	0	0	0	0	0	0	0	0	0	0	0	0	0	1.75561	0	0	0	3.21627	2.87663	3.0031	0	0	0	3.21627	0	0	0	0	0	0	0	0	0	0	0	0	0	0	0	0	0	0	0	0	0	0	0	0
CTGGTCTTCATCCTAT.1_2	0	0	0	0	0	0	0	0	0	0	0	0.883705	2.62312	1.89903	2.51437	0	0	0	2.89249	1.66005	1.66005	0	0	0	0.883705	0	0	0	0	0	0	0	0	0	0	0	0	0	0	0	0	0.883705	0	0	0	0	0	0	0
CTGGTCTTCGTCAACA.1_2	0	0	0	0	0	0	0	0	0	0	0	1.34152	2.46253	0.447868	1.80578	1.18169	0	0	2.50955	0.756095	2.59744	0	0	0	1.18169	0	0.447868	0	0	0	0	0	0	0	0	0	0	0	0	0	0	0	0	0	0	0	0	0	0
CTGTACCAGGTTACCT.1_2	0	0	0	0	0	0	0	0	0	0	0	0.843733	0.508331	2.45103	2.03145	0	0	0	0	3.47005	2.19167	0	0	0	0.508331	0	0	0.508331	0	0	0	0	0	0	0	0	0.508331	0	0	0	0	0	0	0	0	0	0	0	0
CTGTACCCAGGTATGG.1_2	0	0	0	0	0	0	0	0	0	0	0	1.41904	1.64433	1.41904	1.98325	1.98325	0	0	2.11754	0	2.11754	0	0	0	0	0	0	0	0	0	0	0	0	0	0	0	0	0	0	0	0	0	0	0	0	0	0	0	0
CTGTAGACATCGGATT.1_2	0	0	0	0	0	0	0	0	0	0	0	1.80416	0	1.80416	2.93183	1.2634	0	0	2.15319	2.41141	2.41141	0	0	0	1.2634	0	1.2634	0	0	0	0	0	0	0	0	0	0	0	0	0	0	0	0	0	0	0	0	0	0
CTGTATTAGCCATTCA.1_2	0	0	0	0	0	0	0	0	0	0	0	1.29177	3.20895	1.83712	1.83712	0	0	0	2.18803	0	2.44728	0	0	0	0	0	0	0	0	0	0	0	0	0	0	0	0	0	0	1.29177	0	0	0	0	0	0	0	0	0
CTGTATTCAGTTGTTG.1_2	0	0	0	0	0	0	0	0	0	0	0	0	2.25013	1.65718	2.88914	0	0	0	1.65718	0	2.25013	0	0	0	1.65718	0	0	0	0	0	0	0	0	0	0	0	0	0	0	0	0	0	0	0	0	0	0	0	0
CTGTATTGTCCGCAGT.1_2	0	0	0	0	0	0	0	0	0	0	0	1.02887	0	1.52515	2.30154	2.46704	0	0	2.10312	0	2.609	0	0	0	1.02887	0	0	0	0	0	1.02887	0	0	0	0	0	0	0	0	0	0	0	0	0	0	0	0	0	0
CTGTCGTTCCGAGAAG.1_2	0	0	0	0	0	0	0	0	0	0	0	0	0	0	2.21787	1.8654	0	0	3.00096	0	2.21787	0	0	0	2.47797	0	0	0	0	0	0	0	1.31621	1.31621	0	0	0	0	0	0	1.8654	0	1.31621	0	0	0	0	0	0
CTGTGAAGTGCAATAA.1_2	0	0	0	0	0	0	0	0	0	0	0	0	1.05573	1.05573	2.13963	2.50507	0	0	2.13963	0	1.89043	0	0	0	1.55775	0	0	0	0	0	0	0	0	0	0	0	0	0	0	0	0	0	0	0	0	0	0	0	0
CTGTGAATCTTGGCTC.1_2	0	0	0	0	0	0	0	0	0	0	0	2.17111	0	0	2.42986	1.27797	0	0	2.42986	1.8211	2.42986	0	0	0	1.8211	0	0	0	0	0	0	0	0	0	0	0	0	0	1.27797	0	0	0	0	0	0	0	0	0	0
CTTACCGGTACAAGCG.1_2	0	0	0	0	0	0	0	0	0	0	0	1.50384	2.58372	1.50384	2.07918	2.07918	0	0	2.07918	0	2.44207	0	0	0	1.50384	0	1.01141	0	0	0	0	0	0	0	0	0	0	0	0	0	0	0	0	0	0	0	0	0	0
CTTACCGGTTTGATCG.1_2	0	0	0	0	0	0	0	0	0	0	0	2.09448	0	1.02256	2.72409	2.09448	0	0	3.10744	2.83455	2.72409	0	0	0	1.84703	0	1.02256	0	0	0	0	0	0	0	0	0	0	0	0	0	0	0	0	0	0	0	0	0	0
CTTACCGTCGGTGAAG.1_2	0	0	0	0	0	0	0	0	0	0	0	1.92946	1.37192	0	3.20044	1.92946	0	1.37192	1.92946	0	1.92946	0	0	0	0	0	0	0	0	0	0	0	1.37192	0	0	0	0	0	0	0	0	0	0	0	0	0	0	0	0
CTTCAATCAGGGACTA.1_2	0	0	0	0	0	0	0	0	0	0	0	0	0	2.78724	2.93255	1.26395	0	0	2.15386	0	2.15386	0	0	0	0	0	0	0	0	0	0	0	0	0	0	0	0	0	0	0	0	2.15386	0	0	0	0	0	0	0
CTTCAATGTGTCTAAC.1_2	0	0	0	0	0	0	0	0	0	0	0	1.11446	1.11446	2.41944	1.96624	1.96624	0	0	2.41944	1.11446	2.2183	0	0	0	0	0	0	0	0	0	0	0	0	0	0	0	0	0	0	0	0	0	1.11446	0	0	0	0	0	0
CTTCAATTCTAGATCG.1_2	0	0	0	0	0	0	0	0	0	0	0	0	0	0	2.96123	2.48433	0	0	2.48433	0	1.53995	0	0	0	0	0	0	0	0	0	0	0	0	0	0	0	0	0	0	0	0	0	0	0	0	0	0	0	0
CTTCAATTCTATTCGT.1_2	0	0	0	0	0	0	0	0	0	0	0	1.43875	2.00564	2.00564	2.62913	2.00564	0	0	1.43875	0	0	0	0	0	0	0	0	0	0	0	0	0	0	0	0	0	0	0	0	0	0	0	0	1.43875	0	0	0	0	0
CTTCCGACAATGAGCG.1_2	0	0	0	0	0	0	0	0	0	0	0	0	0	1.58896	2.17444	1.58896	0	0	3.19425	2.17444	2.54128	0	0	0	2.17444	0	0	0	0	0	0	0	0	0	0	0	0	0	0	0	0	0	0	0	0	0	0	0	0
CTTCCTTCAATGTTGC.1_2	0	0	0	0	0	0	0	0	0	0	0	2.18016	3.64484	1.08584	2.54723	1.08584	0	0	2.69013	0	2.38044	0	0	0	0	0	1.08584	0	0	0	0	0	0	0	0	0	0	0	0	0	0	0	0	0	0	0	0	0	0
CTTCCTTCATCTGTTT.1_2	0	0	0	0	0	0	0	0	0	0	0	0.945966	0	1.42325	2.48716	2.34677	0	0	2.71983	1.42325	2.18341	0	0	0	2.18341	0	0.945966	0	0	0	0	0	0	0	0	0	0	0	0	0	0	0	0	0	0	0	0	0	0
CTTCCTTGTAGACTGG.1_2	0	0	0	0	0	0	0	0	0	0	0	1.26925	2.79418	1.26925	2.1604	0	0	0	2.41884	0	2.41884	0	0	0	0	0	0	0	0	0	0	0	1.26925	0	0	0	0	0	0	0	0	1.81097	0	0	0	0	0	0	0
CTTCCTTTCGGTTCAA.1_2	0	0	0	0	0	0	0	0	0	0	0	1.09549	2.39363	1.09549	1.38278	0.690805	0	0	0	0	2.39363	0	0	0	1.78785	0	0	0	0	0	0	0	0	0	0	0	0	0	0	0	0	0	0	0	0	0	0	0	0
CTTCGGTGTTATTCTC.1_2	0	0	0	0	0	0	0	0	0	0	0	2.02044	0	1.67917	2.91476	2.47677	0	0	2.47677	0	2.47677	0	0	0	1.15705	0	0	0	0	0	0	0	0	0	0	0	0	0	0	0	0	1.15705	0	0	0	0	0	0	0
CTTCGGTTCGCCATAA.1_2	0	0	0	0	0	0	0	0	0	0	0	0	1.29909	2.19699	1.29909	1.29909	0	0	0	0	1.8456	0	0	0	1.8456	0	0	0	0	0	0	0	0	0	0	0	0	0	1.29909	0	0	1.29909	0	0	0	0	0	0	0
CTTCTAAAGGCTTTCA.1_2	0	0	0	0	0	0	0	0	0	0	0	0	0	1.17207	2.0394	0	0	0	0	1.17207	2.29401	0	0	0	1.69696	0	0	0	0	0	0	0	0	0	0	0	0	0	0	0	0	0	0	0	0	0	0	0	0
CTTCTAACATTGCTTT.1_2	0	0	0	0	0	0	0	0	0	0	0	1.18562	0	1.71298	2.68351	2.51476	0	0	2.68351	1.71298	2.82785	0	0	0	2.05645	0	0	0	0	0	0	0	0	0	0	0	0	0	0	0	0	0	0	0	0	0	0	0	0
CTTCTCTCAGGAATCG.1_2	0	0	0	0	0	0	0	0	0	0	0	1.9711	1.40837	1.40837	2.32902	2.32902	0	0	1.9711	0	2.59205	0	0	0	0	0	0	0	0	0	0	0	0	1.40837	0	0	0	0	0	1.40837	0	0	0	0	1.9711	0	0	0	0
CTTCTCTCATGGGAAC.1_2	0	0	0	0	0	0	0	0	0	0	0	0	0	3.15023	2.29622	0	0	0	1.69896	0	2.66756	0	0	0	1.69896	0	0	0	0	0	0	0	0	0	0	0	0	0	0	0	0	0	0	0	0	0	0	0	0
CTTCTCTGTATCTCGA.1_2	0	0	0	0	0	0	0	0	0	0	0	0	0	2.15656	2.79011	1.26614	0	0	3.06231	0	2.15656	0	0	0	1.80734	0	0	0	0	0	0	0	0	1.80734	0	0	0	0	0	0	0	1.26614	0	0	1.26614	0	0	0	0
CTTCTCTGTGACTCTA.1_2	0	0	0	0	0	0	0	0	0	0	0	1.07264	1.91239	1.07264	1.91239	0	0	0	2.5288	0	1.57819	0	0	0	0	0	0	0	0	0	0	0	0	0	0	0	0	0	0	0	0	0	0	0	0	0	0	0	0
CTTGAGAGTGGGTATG.1_2	0	0	0	0	0	0	0	0	0	0	0	1.15556	0	1.6774	1.15556	2.27246	0	0	2.47477	0	1.6774	0	0	0	1.6774	0	0	0	0	0	0	0	0	0	0	0	0	1.15556	0	0	0	0	0	1.15556	0	0	0	0	0
CTTGAGATCACGACTA.1_2	0	0	0	0	0	0	0	0	0	0	0	1.01577	0	1.83808	2.08517	2.28314	0	0	2.28314	0	2.59005	0	0	0	1.01577	0	0	0	0	0	0	0	0	0	0	0	0	0	0	0	0	1.50917	0	0	1.50917	0	0	0	0
CTTGAGATCTCGCAGG.1_2	0	0	0	0	0	0	0.976888	0	0	0	0	1.46148	0	1.46148	2.22796	0	0	0	2.03139	3.37263	2.86572	0	0	0	2.53316	0	0	0	0	0	0	0	0	0	0	0	0	0	0	0	0	0.976888	1.46148	0	0	0	0	0.976888	0
CTTGATTGTCTCCTGT.1_2	0	0	0	0	1.7384	0	0	0	0	0	0	2.33954	0	0	2.9833	3.7657	0	0	2.71235	1.7384	2.33954	0	0	0	0	0	1.7384	0	0	0	0	0	0	0	0	0	0	0	0	0	0	0	1.7384	0	1.7384	0	0	0	0
CTTGATTTCATGCAGT.1_2	0	0	0	0	0	0	0	0	0	0	0	1.90936	0	1.35439	1.90936	1.90936	0	0	1.35439	1.35439	2.26417	0	0	0	2.52553	0	0	0	0	0	0	0	0	0	0	0	0	0	0	0	0	0	0	0	1.35439	0	0	0	0
CTTTCAAGTAAGGCCA.1_2	0	0	0	0	0	0	0	0	0	0	0	1.2634	0	1.2634	2.15319	0	0	0	2.15319	0	1.80416	0	0	0	1.2634	0	0	0	0	0	0	0	0	0	0	0	0	0	0	0	0	0	0	0	0	0	0	0	0
CTTTCAATCAACTCTT.1_2	0	0	0	0	0	0	0	0	0	0	0	1.85669	1.85669	1.85669	2.67458	2.20868	0	0	2.67458	0	2.46852	0	0	0	2.20868	0	0	0	0	0	0	0	0	0	0	0	0	0	0	0	0	0	0	0	1.85669	0	0	0	0
CTTTCGGCAAGCCTGC.1_2	0	0	0	0	0	0	0	0	0	0	0	0	0	1.5814	1.5814	1.5814	0	0	2.53253	0	2.16602	0	0	0	1.5814	0	1.0753	0	0	0	0	0	1.0753	0	0	0	0	0	0	0	0	0	0	0	0	0	0	0	0
CTTTCGGGTCGTTGCG.1_2	0	0	0	0	0	0	1.36276	0	0	0	0	0	0	0	2.27428	1.91897	0	0	1.36276	0	0	0	0	0	0	0	0	0	0	0	0	0	0	0	0	1.36276	0	0	0	0	0	0	0	1.36276	0	0	0	0	0
CTTTCGGGTGAGATAT.1_2	0	0	0	0	0	0	0	0	0	0	0	0	0	1.81441	1.27221	1.27221	0	0	1.81441	2.79803	1.81441	0	0	0	2.42257	0	0	0	0	0	0	0	0	0	0	0	0	0	0	0	0	0	0	0	0	1.27221	0	0	0
CTTTCGGTCGATTCCC.1_2	0	0	0	0	0	0	0	0	0	0	0	2.20204	1.95055	2.20204	2.20204	0	0	0	1.61377	0	2.40282	0	0	0	1.61377	0	1.10223	0	0	0	0	0	0	0	0	0	0	0	0	0	0	1.10223	0	0	0	0	0	0	0
GAAACCTCACGCGTGT.1_2	0	0	0	0	0	0	0	0	0	0	0	1.45189	0	2.02054	2.3808	2.02054	0	0	2.85393	0	2.85393	0	0	0	0	0	1.45189	0	0	0	0	0	0	0	0	0	0	0	0	0	0	0	0	0	0	0	0	0	0
GAAACCTGTGTTCATG.1_2	0	0	0	0	0	0	0	0	0	0	0	1.46429	0	1.46429	2.03457	2.23121	0	0	2.23121	0	2.53652	0	0	0	0.979166	0	0	0	0	0	0	0	0	0	0	0	0	0	0	0	0	0.979166	0	0	0	0	0	0	0
GAAATGAGTAAGGCTG.1_2	0	0	0	0	0	0	0	0	0	0	0	1.31881	1.31881	1.31881	3.00434	1.31881	0	0	2.48123	1.31881	1.31881	0	0	0	1.31881	0	1.31881	0	0	0	0	0	0	0	0	0	0	0	0	0	0	0	1.31881	0	0	0	0	0	0
GAAATGATCTCCTGCA.1_2	0	0	0	0	0	0	0	0	0	0	0	0	0	1.00368	1.49439	1.00368	1.82212	2.06854	2.43097	2.43097	2.06854	0	0	0	1.00368	0	0	0	0	0	0	0	0	0	0	0	0	0	0	0	0	0	0	1.00368	0	0	0	0	0
GAACACTAGGGTCAAC.1_2	0	0	0	0	0	0	0	0	0	0	0	1.14043	0	2.2526	2.6224	3.10374	1.14043	0	2.6224	0	2.2526	0	0	0	1.14043	0	0	0	0	0	0	0	0	0	0	0	1.14043	0	0	0	0	1.65941	0	0	0	0	0	0	0
GAACACTAGGTCACTT.1_2	0	0	0	0	0	0	0	0	0	0	0	1.87546	1.04426	1.87546	2.6311	1.54385	0	0	2.86628	0	1.54385	0	0	0	1.87546	0	1.04426	0	0	0	0	0	0	0	0	0	0	0	0	1.04426	1.04426	0	1.04426	0	0	0	0	0	0
GAACACTAGGTTCTTG.1_2	0	0	0	0	0	0	0	0	0	0	0	1.56684	0	1.06324	1.06324	2.14978	0	0	3.08434	0	2.34934	0	0	0	1.56684	0	0	0	0	0	0	0	0	0	0	0	0	1.06324	0	0	0	0	0	0	0	0	0	0	0
GAACACTAGTGCTCGC.1_2	0	0	0	0	0	0	0	0	0	0	0	0	0	2.13808	2.39585	3.15485	0	0	2.60061	0	1.25116	0	0	0	1.25116	0	1.25116	0	0	0	0	0	0	0	0	0	0	0	0	0	0	0	0	0	0	0	0	0	0
GAACACTAGTGGACGT.1_2	0	0	0	0	0	0	0	0	0	0	0	0	1.09768	1.09768	2.39662	2.19598	0	0	2.8319	1.94471	2.39662	0	0	0	2.19598	0	0	0	0	0	0	0	0	0	0	0	0	0	0	0	0	0	0	0	0	0	0	0	0
GAACGTTTCCAGGACC.1_2	0	0	0	0	0	0	0	0	0	0	0	0	0	1.8933	1.8933	0	0	0	0	0	2.342	0	0	0	2.50817	0	0	0	0	0	0	0	0	0	0	0	0	0	0	0	0	0	0	0	0	0	0	1.56042	0
GAACTGTGTTCGTTCC.1_2	0	0	0	0	0	0	0	0	0	0	0	0	0	2.32735	1.72728	0	0	0	2.97049	0	3.35871	0	0	0	2.32735	0	0	0	0	0	0	0	0	0	0	0	0	0	0	0	0	0	0	0	0	0	0	0	0
GAAGAATGTCCTACGG.1_2	0	0	0	0	0	0	0	0	0	0	0	0	0	1.57971	3.09985	1.0739	0	0	2.90914	0	2.79815	0	0	0	1.91403	0	0	0	0	0	0	0	0	0	0	0	0	0	0	0	0	0	0	1.0739	0	0	0	0	0
GAAGCCCCAACTCGAT.1_2	0	0	0	0	0	0	0	0	0	0	0	0	0	1.81926	2.00944	0	0	0	1.81926	0	2.16916	0	0	0	2.00944	0	0	0	0	0	0	0	0	0	0	0.829347	0	0	0	0	0	0	0	0	0	0	0	0	0
GAAGCGAAGCGATCGA.1_2	0	0	0	0	0	0	0	0	1.35014	0	0	1.35014	0	2.25904	2.72719	1.90448	0	0	1.35014	0	1.90448	0	0	0	1.35014	0	0	0	0	0	0	0	0	0	0	0	0	0	0	1.35014	0	0	0	0	0	0	0	1.35014	0
GAAGCGAAGTGAGGTC.1_2	0	0	0	0	0	0	0	0	0	0	0	1.5151	1.02063	1.5151	1.02063	2.28997	0	0	1.5151	0	2.45527	0	0	0	0	0	1.02063	0	0	0	0	0	0	0	0	0	0	0	0	0	0	0	0	0	0	0	0	0	0
GAAGCGAGTCCGTACG.1_2	0	0	0	0	0	0	0	0	0	0	0	0	2.06502	2.32049	2.69266	1.19245	0	0	2.69266	0	2.32049	0	0	0	0	0	0	0	0	0	0	0	0	0	0	0	0	0	0	0	0	0	1.19245	0	0	0	0	0	0
GAAGGACCACAGTGTT.1_2	0	0	0	0	1.06188	0	0	0	0	0	0	0	1.06188	1.89842	2.34746	1.06188	0	0	2.99162	1.06188	2.14794	0	0	0	0	0	0	0	0	0	0	0	0	0	0	0	0	0	0	0	0	0	0	0	0	0	0	0	0
GAAGGACTCACTGATG.1_2	0	0	0	0	0	0	0	0	0	0	0	1.67687	0	1.15511	2.27187	0	0	0	2.27187	0	2.27187	0	0	0	1.15511	0	0	0	0	0	0	0	0	0	0	0	0	1.15511	0	0	0	1.67687	1.15511	0	0	0	0	0	0
GAAGGGTAGCTGAAAT.1_2	0	0	0	0	0	0	0	0	0	0	0	1.85897	0	1.52853	1.85897	1.03166	0	0	2.30543	0	2.30543	0	0	0	2.30543	0	0	0	0	0	0	0	0	0	0	0	0	0	0	0	0	0	0	0	0	0	0	0	0
GAAGTAAAGCGATCGA.1_2	0	0	0	0	0	0	0	0	0	0	0	1.1602	1.6829	2.27853	2.02442	1.1602	0	0	2.27853	0	2.02442	0	0	0	1.6829	0	0	0	0	0	0	0	0	0	0	0	0	0	0	0	0	1.1602	0	0	0	0	0	0	0
GAAGTAAGTCCAAATC.1_2	0	0	0	0	0	0	0	0	0	0	0	0	1.90716	0	2.15701	1.57332	0	0	2.35675	1.0686	2.90152	0	0	0	0	0	0	0	0	0	0	0	0	0	0	0	0	0	0	0	0	0	0	0	0	0	0	0	0
GAAGTAATCGGTCACG.1_2	0	0	0	0	0	0	0	0	0	0	0	1.01995	0	2.5961	3.10354	2.28902	0	0	1.84358	0	1.84358	0	0	0	1.51427	0	0	0	0	0	0	0	0	1.01995	0	0	0	0	0	0	0	0	0	0	0	0	0	0	0
GAAGTAATCTCTATAC.1_2	0	0	0	0	0	0	0	0	0	0	0	1.94574	1.60928	1.94574	2.56476	1.09848	0	0	3.1353	1.09848	2.19705	0	0	0	1.60928	0	0	0	0	0	0	0	0	0	0	0	0	0	0	0	0	0	0	0	0	0	0	0	0
GAATAGAAGTCTAGCT.1_2	0	0	0	0	0	0	0	0	0	0	0	1.79636	0	2.14493	2.40291	1.25671	0	0	2.40291	0	1.79636	0	0	0	0	0	0	0	0	0	0	0	0	0	0	0	0	0	0	0	0	0	0	0	0	0	0	0	0
GAATAGACAAGGCGTA.1_2	0	0	0	0	0	0	0	0	0	0	0	0	0	0	2.01931	1.15616	2.01931	2.91352	3.97528	2.27324	2.27324	0	0	0	2.01931	0	0	0	0	0	0	0	0	0	0	0	0	0	0	0	1.15616	1.15616	0	0	0	0	0	0	0
GAATCACAGAGAAGGT.1_2	0	0	0	0	0	0	0	0	0	0	0	2.49924	1.55274	1.55274	0	1.55274	0	0	3.42736	0	1.55274	0	0	0	1.55274	0	1.55274	0	0	0	0	0	0	0	0	0	0	0	0	0	2.97665	1.55274	0	1.55274	0	0	1.55274	0	0
GAATCACAGTTCACTG.1_2	0	0	0	0	0	0	0	0	0	0	0	1.06386	0	1.56759	2.5165	2.15061	0	0	2.5165	0	1.56759	0	0	0	1.06386	0	0	0	0	0	0	0	0	0	0	0	0	0	0	0	0	0	0	0	1.06386	0	0	0	0
GAATCACCACAACCGC.1_2	0	0	0	0	0	0	0	0	0	0	0	2.02633	0	0	0	2.02633	0	1.16171	3.22483	0	1.68469	0	0	0	1.68469	0	0	0	0	0	2.02633	0	0	0	0	0	0	0	0	1.16171	0	0	0	0	0	0	0	0	0
GAATCGTAGCTAGCCC.1_2	0	0	0	0	0	0	0	0	0	0	0	1.46762	0	0	2.87325	2.39941	0	0	3.04611	2.66414	2.66414	0	0	0	2.03833	0	0	0	0	0	0	0	0	0	0	0	0	0	0	0	0	2.03833	1.46762	0	0	0	0	0	0
GACACGCCAACACACT.1_2	0	0	0	0	0	0	0	0	0	0	0	2.08904	0	2.08904	3.10151	2.08904	0	0	2.08904	0	2.71828	0	0	0	0	0	2.08904	0	0	0	0	0	0	0	0	0	0	0	0	0	0	0	0	0	2.08904	0	0	0	0
GACACGCGTAACTTCG.1_2	0	0	0	0	0	0	0	0	0	0	0	1.53507	0	2.31295	2.85575	1.86601	0	0	1.86601	0	1.86601	0	0	0	0	0	0	0	0	0	0	0	0	0	0	0	1.03703	0	0	0	0	0	0	0	0	1.03703	0	0	0
GACACGCTCGTAACTG.1_2	0	0	0	0	0	0	0	0	0	0	0	1.43229	0	1.75482	2.35753	2.35753	0	0	3.39096	0	1.75482	0	0	0	1.43229	0	0	0	0	0	0	0	0	0	0	0	0	0	0	0	0	0	0	0	0	0	0	0	0
GACAGCCGTAGTAAGT.1_2	0	0	0	0	0	0	0	0	0	0	0	0.906123	1.37357	0.906123	0	1.93135	0	0	2.54926	2.54926	2.42683	0	0	0	1.93135	0	0	0	0	0	0	0	0.906123	1.37357	0	0	0	0	0	0	0	0.906123	0	0	0.906123	0	0	1.37357	0
GACATCACAGCTTTCC.1_2	0	0	0	0	0	0	0	0	0	0	0	0.81815	0	1.99218	2.70333	0.81815	0	0	3.44653	0	2.86002	0	0	0	1.80257	0	0.81815	0	0	0	0	0	0	0	0	0	0	0	0	0.81815	0	0	0	0.81815	0	0	0	0	0
GACATCATCGTAACCA.1_2	0	0	0	0	0	0	0	0	0	0.587254	0	1.88605	0	1.75687	1.60848	1.88605	0	0	2.28131	1.43417	2.62356	0	0	0	1.43417	0	0	0	0	0	0	0	0	0	0	0	0	0	0	0	0	0	0	0	0	0	0	0.587254	0
GACCAATTCTTCCTAA.1_2	0	0	0	0	1.68738	0	0	0	0	0	0	0	0	2.28346	3.3117	0	2.28346	1.68738	1.68738	1.68738	2.65436	0	0	0	0	0	0	0	0	0	0	0	0	0	0	0	0	0	0	0	0	0	0	1.68738	0	0	0	0	0
GACCGTGCACACGCCA.1_2	0	0	0	0	0	0	0	0	0	0	0	1.69659	0	0	2.49637	2.03901	0	0	2.80902	1.69659	2.80902	0	0	0	0	0	1.17176	0	0	0	0	0	0	0	0	0	0	0	0	0	0	0	0	0	0	0	0	0	0
GACCTTCAGAAGTATC.1_2	0	0	0	0	0	0	0	0	0	0	0	1.71056	0	1.71056	2.30898	1.18358	0	0	2.05388	2.05388	2.30898	0	0	0	2.30898	0	1.18358	0	0	0	0	0	0	0	0	0	0	0	0	0	0	0	0	0	0	0	0	0	0
GACCTTCGTCACTCAA.1_2	0	0	0	0	0	0	0	0	0	0	0	2.13963	0	0	0	1.79134	0	0	2.9173	2.39744	2.60223	0	0	0	2.13963	0	0	0	0	0	1.25241	0	0	0	0	0	0	0	0	0	0	0	0	0	0	0	0	0	0
GACCTTCGTCCTGGGT.1_2	0	0	0	0	0	0	0	0	0	0	0	1.9222	0.899756	0	2.64837	2.41708	0	0	1.9222	1.36558	2.41708	0	0	0	2.11565	0	0.899756	0	0	0	0	0	0	0	0	0	0	0	0	0	0	0	0	0	0.899756	0	0	0	0
GACGCTGAGAGGATCC.1_2	0	0	0	0	0	0	0	0	0	0	0	0	1.0895	0	2.5523	0	0	0	1.59849	1.59849	2.82032	0	0	0	0	0	1.0895	0	0	0	0	0	0	0	0	0	0	0	0	0	0	0	0	1.0895	0	0	0	0	0
GACGCTGCATCGGAAG.1_2	0	0	0	0	0	0	0	0	0	0	0	1.81183	0	1.26999	1.26999	3.06743	0	0	1.26999	0	0	0	0	0	0	0	0	0	0	0	0	0	0	0	0	0	0	0	0	0	0	0	0	0	0	0	0	0	0
GACGCTGGTATGCGGA.1_2	0	0	0	0	0	0	0	0	0	0	0	0.946641	0	2.34777	1.98899	1.42409	0	0	1.98899	0	2.61127	0	0	0	0	0	0.946641	0	0	0	1.98899	0	0	0	0	0	0	0	0	0	0	0	0.946641	0.946641	0	0	0	0	0
GACGCTGTCCCTCTTT.1_2	0	0	0	0	0	0.575675	0	0	0	0	0	0.938703	1.20447	1.86382	2.33602	2.08006	1.41423	1.97778	1.41423	1.97778	2.08006	0	0	0	2.59922	0	0.575675	0	0	0	0	0	0.575675	0	0	0	0	0	0	0	0.575675	0	0	0	0.575675	0	0	0	0
GACGTTAAGTCGCCAC.1_2	0	0	0	0	0	0	0	0	0	0	0	0	0	1.42437	1.98931	1.98931	0	0	1.42437	0.718691	2.61161	0	0	0.718691	2.12372	0	0	0	0	0	0	0	0.718691	0	0	0	0	0	0	0	0	0	0	0	0	0	0	0	0
GACGTTAAGTGGAAAG.1_2	0	0	0	0	0	0	0	0	0	0	0	0	1.13125	1.98768	1.64847	1.64847	0	0	1.98768	0	2.2405	0	0	0	1.64847	0	0	0	0	0	0	0	0	1.13125	0	0	0	0	0	0	0	0	0	0	0	0	0	0	0
GACGTTAAGTTCACTG.1_2	0	0	0	0	0	0	0	0	0	0	0	1.26267	0	1.26267	2.41049	1.26267	0	0	2.41049	0	1.80331	0	0	0	0	0	1.26267	0	0	0	2.15229	0	0	0	0	0	0	0	0	0	0	0	0	0	0	0	0	0	0
GACGTTATCAGGAACG.1_2	0	0	0	0	0	0	0	0	0	0	0	1.49278	0	1.49278	2.90402	3.07716	0	0	2.42908	1.49278	1.49278	0	0	0	0	0	0	0	0	0	0	0	0	1.49278	0	0	0	0	1.49278	0	1.49278	0	0	0	0	0	0	0	0
GACTATGGTGTCTTCC.1_2	0	0	0	0	0	0	0	0	0	0	0	0.752754	0	1.47442	1.47442	2.18153	0	0	2.30085	0	2.59161	0	0	0	0	0	0.752754	0	0	0	0	0	0	0	0	0	0	0	0	0	0	0	0	0	0	0	0	0	0
GACTCAATCACCACAA.1_2	0	0	0	0	0	0	0	0	0	0	0	0	0	0	2.49234	2.23186	0	0	0	2.49234	2.49234	0	0	0	1.32771	0	0	0	0	0	0	0	0	0	0	0	0	0	0	0	0	0	0	0	0	0	0	0	2.86985
GACTCAATCGGTCAGC.1_2	0	0	0	0	0	0	0	0	0	0	0	0	0	1.75829	2.65373	1.52646	0	0	2.56543	3.21938	2.87969	0	0	0	1.75829	0	0	0	0	0	0	0	0	0	0	0	0	0	0	0	0	0	0	0	0	0	0	0	0
GACTCAATCGTAGCCG.1_2	0	0	0	0	0	0	0	0	0	0	0	1.98931	1.13253	2.24219	2.88077	1.13253	0	0	2.44386	0	1.98931	0	0	0	2.24219	0	0	0	0	0	0	0	0	1.13253	0	0	0	0	0	0	0	0	0	0	0	0	0	0	0
GACTCTCCATTCTGTT.1_2	0	0	0	0	0	0	0	0	0	0	0	1.63024	1.31821	2.22031	3.13087	1.31821	0	0	2.77583	0	2.05947	0	0	0	0.862199	0	0	0	0	0	0	0	0	0	0	0.862199	0.862199	0	0	0	0	0	0	0	0.862199	0	0	0	0
GACTCTCGTCATTCCC.1_2	0	0	0	0	0	0	0	0	0	0	0	1.48627	0	0	1.48627	1.48627	0	0	2.05938	0	2.05938	0	0	0	2.42141	0	0	0	0	0	0.997051	0	0.997051	0	0	0	0	0	0	0	0	0	0	0	0	0	0	0	0
GACTCTCTCCGCCTAT.1_2	0	0	0	0	0	0	0	0	0	0	0	0.495773	0	2.30106	1.70336	0.825723	0	0.495773	2.08684	0.495773	2.30106	0	0	0	2.08684	0	0	0	0	0	0	0	0	0	0	0	0.495773	0	0	0	0.495773	0	0.495773	0	0	0	0	0	0
GACTTCCAGCAGTCTT.1_2	0	0	0	0	0	0	0	0	0	0	0	2.1885	1.83757	2.1885	1.83757	1.83757	0	0	2.44776	0	1.83757	0	0	0	1.29215	0	0	0	0	0	0	0	0	0	0	0	0	0	0	0	0	0	0	1.29215	0	0	0	0	0
GACTTCCAGTCTGTAC.1_2	0	0	0	0	0	0	0	0	0	0	0	1.6222	2.41238	1.10926	2.72292	1.95958	0	0	3.0597	0	2.57966	0	0	0	0	0	0	0	0	0	0	0	0	0	0	0	0	0	0	1.10926	2.72292	0	0	0	0	0	0	0	0
GACTTCCTCACTACTT.1_2	0	0	0	0	0	0	0	0	0	0	0	1.3468	1.82712	1.96912	2.09343	2.255	0	0.666989	1.90064	1.46309	2.34981	0	0	0	1.74777	0	0.388102	0	0	0	0	0	0	0	0	0	0	0	0	0	0.388102	0	0	0	0.388102	0	0	0	0
GAGAAATAGACCCGCT.1_2	0	0	0	0	0	0	0	0	0	0	0	0	0	2.08225	1.20622	0	0	0	0	0	1.20622	0	0	0	1.20622	0	1.73724	0	0	0	0	0	1.20622	0	0	0	0	0	0	0	0	0	1.20622	0	1.20622	0	0	0	0
GAGAAATAGTCTTCGA.1_2	0	0	0	0	0	0	0	0	0	0	0	0	0	1.45524	1.68281	1.45524	0	0	3.08229	1.16013	1.16013	0	0	0	1.16013	0	0	0	0	0	0	0	0	0	0	0	0	0	0	0	0	0	0.739635	0	0	0	0.739635	0	0
GAGACCCGTGTGTGGA.1_2	0	0	0	0	0	0	0	0	0	0	0	1.99716	0	1.99716	1.65735	1.1387	0	0	2.45216	0	1.99716	0	0	0	1.65735	0	1.1387	0	0	0	1.1387	0	0	0	0	0	0	0	0	0	0	0	1.1387	0	0	0	0	0	0
GAGACCCGTTGTGGCC.1_2	0	0	0	0	0	0	0	0	0	0	0	0	0	0	2.59051	0	0	0	2.38594	0	2.12846	0	0	0	0	0	0	0	0	0	0	0	0	0	0	0	0	0	0	0	0	1.24338	0	0	0	0	0	0	0
GAGACCCTCGCCCAGA.1_2	0	0	0	0	0	0	0	0	0	0	0	0	0	1.38885	2.14307	0.918336	0	0	1.70754	0	2.30565	0	0	0	0.918336	0	1.38885	0	0	0	2.30565	0	0	0.918336	0	0	0	0	0	0	0	0.918336	0	0	0	0	0	0	0
GAGAGGTAGGATGGCT.1_2	0	0	0	0	0	0	0	0	0	0	0	0	0	1.43144	3.00113	2.82871	0	0	2.82871	0	1.43144	0	0	0	2.62023	0	0	0	0	0	0	0	0	0	0	0	0	0	0	0	0	0	0	0	1.43144	0	0	0	0
GAGAGGTAGGTCCCGT.1_2	0	0	0	0	0	0	0	0	0	0	0	1.04737	2.1283	0	2.1283	2.1283	0	0	1.54762	0	1.04737	0	0	0	1.87953	0	0	0	0	0	0	0	0	0	0	0	0	0	0	0	0	0	0	0	1.04737	0	0	0	0
GAGAGGTGTTGTTGTG.1_2	0	0	0	0	1.05524	0	0	0	0	0	0	0	0	1.88979	1.05524	1.05524	0	0	2.33827	0	2.64679	0	0	0	0	0	0	0	0	0	1.05524	0	0	1.05524	0	0	0	1.05524	0	0	0	0	0	0	1.05524	0	0	0	0
GAGATGGAGACCATGG.1_2	0	0	0	0	0	0	0	0	0	0	0	1.41428	2.84435	1.78869	1.67876	1.25014	0	0	1.05365	1.41428	2.06048	0	0	0	2.13682	0	0.484094	0.484094	0	0	2.06048	0	0	0	0.484094	0	0	0	0	0	0	0	0	0	0	0	0.484094	0	0
GAGATGGCAAATCGGG.1_2	0	0	0	0	0	0	0	0	0	0	0	1.53251	0	1.53251	2.31	1.53251	0	0	2.74207	2.11137	2.85267	0	0	0	1.53251	0	0	0	0	0	0	0	0	1.03492	0	0	0	0	1.03492	0	0	0	0	0	0	0	0	0	0
GAGATGGCATTGACCA.1_2	0	0	0	0	0	0	0	0	0	0	0	0	1.13841	1.99679	2.45178	1.99679	0	0	1.99679	0	2.24994	0	0	0	1.13841	0	0	0	0	0	1.13841	0	0	1.13841	0	0	0	0	0	0	0	1.657	0	0	0	0	0	0	0
GAGCCTGCATTCTCTA.1_2	0	0	0	0	0	0	0	0	0	0	0	1.79846	0	0	3.05217	0	0	0	0	0	1.79846	0	0	0	2.4052	0	0	0	0	0	0	0	0	0	0	0	0	0	0	0	0	0	1.79846	0	0	0	0	0	0
GAGCTGCTCACACGAT.1_2	0	0	0	0	0	0	0	0	0	0	0	2.4052	2.92537	1.79846	3.51934	2.4052	0	0	2.78012	0	2.78012	0	0	0	2.14716	0	0	0	0	0	0	0	0	1.25851	1.25851	0	0	0	0	0	0	0	0	0	0	0	0	0	0
GAGGCAACAAATCAGA.1_2	0	0	0	0	0	0	0	0	0	0	0	0	0	0	1.78444	1.78444	2.22574	3.37023	3.57497	2.65441	1.78444	0	0	0	1.78444	0	0	0	0	0	0	0	0	0	0	0	0	0	0	0	0	0.975342	0	0	0	0	0.975342	0	0
GAGGCAACAGACCGCT.1_2	0	0	0	0	0	0	0	0	0	0	0	1.6946	0	0.908856	1.6946	1.37699	0	0	1.37699	0	2.12911	0	0	0	0.908856	0	0	0	0	0	0	0	0	0	0	0	0	0	0	0	0	0	0.908856	0	0	0	0	0	0
GAGGCAATCGAGGCAA.1_2	0	0	0	0	0	0	0	0	0	0	0	0	0	0	3.2593	2.98434	2.60385	0	0	0	0	0	0	0	0	0	0	0	0	0	0	0	0	0	0	0	0	0	0	0	0	1.98208	0	0	0	0	0	0	0
GAGGCAATCGCTAATG.1_2	0	0	0	0	0	0	0	0	0	0	0	0	0	1.01645	0	0	1.51	2.71515	2.59103	1.83897	2.0861	0	0	0	1.51	0	0	0	0	0	0	1.01645	0	0	0	0	0	0	0	0	0	0	0	0	0	0	0	0	0
GAGGCAATCTTTGGAG.1_2	0	0	0	0	0	0	0	0	0	0	0	1.64005	1.12418	1.12418	2.60019	1.12418	0	0	1.12418	0	1.97867	0	0	0	1.12418	0	0	0	0	0	0	0	0	0	0	0	0	0	0	0	0	0	0	0	0	1.12418	0	0	0
GAGGCCTGTGTTCCTC.1_2	0	0	0	0	1.14538	0	0	0	0	0	0	0	0	1.14538	1.14538	0	0	0	0	0	2.77292	0	0	0	1.14538	0	1.14538	0	0	0	0	0	0	0	0	0	0	0	1.14538	0	0	0	0	0	0	0	0	0	0
GAGGGATAGCCTGCCA.1_2	0	0	0	0	0	0	0	0	0	0	0	1.20035	0	2.0749	2.0749	1.73033	0	0	2.5342	1.20035	2.5342	0	0	0	0	0	0	0	0	0	0	0	0	0	0	0	0	0	0	0	0	0	0	0	1.20035	0	0	0	0
GAGGGATAGGCGCTCT.1_2	0	0	0	0	0	0	0	0	0	0	0	1.43289	0	1.75548	2.92044	2.19467	0	0	2.73168	0.953743	2.4988	0	0	0	1.75548	0	0	0	0	0	0	0	0	0	0	0	0	0	0	0	0	0.953743	0	0	0	0	0	0	0
GAGGGATAGGTAGCCA.1_2	0	0	0	0	0	0	0	0	0	0	0	2.06975	1.49546	0	3.08046	2.06975	0	0	0	0	3.08046	0	0	0	0	0	0	0	0	1.49546	0	0	0	0	0	0	0	0	0	0	0	1.49546	0	0	0	0	0	0	0
GAGGGATCACCAGACC.1_2	0	0	0	0	0	0	0	0	0	0	0	0	0	0	2.8595	1.45642	0	0	2.02566	0	3.03223	0	0	0	0	0	0	0	0	0	0	0	0	0	0	0	0	0	0	0	0	0	0	0	0	0	0	0	0
GAGGGTACAAATGGTA.1_2	0	0	0	0	0	0	0	0	0	0	0	0	0	0	3.05025	0	2.66819	4.00105	2.04212	2.04212	2.04212	0	0	0	2.04212	0	0	0	0	0	0	0	0	0	0	0	0	0	0	0	0	0	0	0	0	0	0	0	0
GAGGGTACACCTCTGT.1_2	0	0	0	0	1.29043	0	0	0	0	0	0	0	0	2.44559	2.18639	1.83557	0	0	3.09444	0	2.44559	0	0	0	0	0	0	0	0	0	1.29043	0	0	0	0	0	0	0	0	0	0	0	0	0	0	0	0	0	0
GAGGGTACAGTCAACT.1_2	0	0	0	0	0	0	0	0	0	0	0	1.85078	1.30357	1.85078	2.83875	1.85078	0	0	2.66806	1.85078	1.85078	0	0	0	1.30357	0	0	0	0	0	0	0	0	0	0	0	0	0	0	0	0	0	0	0	0	0	0	0	0
GAGGGTAGTTTGTTCT.1_2	0	0	0	0	0	0	0	0	0	0	0	0	0	0.988604	2.55041	0	0	0	3.27003	1.4759	2.24468	0	0	0	1.4759	0	0	0	0	0	0	0	0	0	0	0	0	0	0	0	0	0	0	0	0.988604	0	0	0	0
GAGTCATTCCATGCAA.1_2	0	0	0	0	0	0	0	0	0	0	0	1.70064	0	1.0264	2.60542	0	0	0	1.52213	0	2.20381	0	0	0	2.53698	0	0.63948	0	0	0	0	0	0	0	0	0	0	0	0	0	0	0	0.63948	0	0	0	0	0	0
GAGTGAGCACCAACAT.1_2	0	0	0	0	0	0	0	0	0	0	0	0	0	1.20051	1.20051	0.770525	1.91758	2.7783	1.50023	2.3309	2.53441	0	0	0	1.20051	0	0.770525	0	0	0	0	0	0	0	0	0	0	0	0	0	0	0	0	0	0	0.770525	0	0.770525	0
GAGTGAGCATTGCAAC.1_2	0	0	0	0	0.941269	0	0	0	0	0	0	0	0.941269	0.941269	1.41742	1.73866	0	0	1.98141	0	1.41742	0	0	0	0.941269	0	0	0	0	0	0	0	0	0	0	0	0	0	0	0	0	0	0	0	0	0	0	0	0
GAGTGAGGTGAGCAGT.1_2	0	0	0	0	0	0	0	0	0	0	0	1.05244	0	1.88614	2.87817	1.88614	0	0	1.05244	0	2.64279	0	0	0	0	0	0	0	0	0	0	0	0	0	0	0	0	0	0	0	0	0	0	0	0	0	0	0	0
GAGTGTTAGTACAGCG.1_2	0	0	0	0	0	0	0	0	0	0	0	0	2.14667	1.39191	0.920784	0.920784	0	0	1.95232	0	2.68111	0	0	0	1.39191	0	0	0	0	0	0	0	0	0	0	0	0	0	0	0	0	0	0	0	0	0	0	0	0
GAGTGTTTCGTCGATA.1_2	0	0	0	0	0	0	0	0	0	0	0	1.02211	0	1.84643	1.5169	2.09386	0	0	1.84643	0	2.72342	0	0	0	2.09386	0	0	0	0	0	0	0	1.02211	0	0	0	1.02211	0	0	0	0	0	0	0	0	0	0	0	0
GAGTTACCAACAAGTA.1_2	0	0	0	0	0	0	0	0	0	0	0	0.811347	0	0.811347	2.27794	2.69194	0	0	1.98165	0	2.84852	0	0	0	1.55874	0	1.2533	0	0	0	0	0	0	0	0	0	0	0	0	0	0.811347	0	0	0	0	0	0	0	0
GAGTTACGTAGGTCAG.1_2	0	0	0	0	0	0	0	0	0	0	0	1.67352	1.67352	2.26818	2.01441	1.67352	0	0	1.15229	0	3.01989	0	0	0	2.01441	0	0	0	0	0	0	0	0	0	0	0	0	0	0	0	0	0	0	0	0	0	0	0	0
GAGTTACGTCCAAATC.1_2	0	0	0	0	0	0	0	0	0	0	0	0	0	0	2.00134	0	0.955413	2.83306	2.00134	1.75773	2.73422	0	0	0	0	0	0	0	0	0	0	0	0	0	0	0	0	0	0	0	0	0	0	0	0	0	0	0	0
GAGTTGTCATTCGGGC.1_2	0	0	0	0	0	0	0	0	0	0	0	0	0.857796	0.857796	1.31263	1.31263	0	0	2.67962	0	2.05281	0	0	0	2.05281	0	0.857796	0	0	0	0	0	0	0	0	0	0	0	0	0.857796	0	0	0	0	0	0	0	0	0
GAGTTGTGTGATACCT.1_2	0	0	0	0	0	0	0	0	0	0	0	1.35695	0	1.35695	3.05355	2.73577	0	0	1.91231	1.35695	1.91231	0	0	0	1.91231	0	0	0	0	0	0	0	0	0	0	0	0	0	0	0	0	1.35695	0	1.35695	0	0	0	0	0
GAGTTTGAGATGTAGT.1_2	0	0	0	0	0	0	0	0	0	0	0	1.79748	0	1.79748	0.98512	0.98512	0	0	2.40413	0	1.47162	0	0	0	0.98512	0	0	0	0	0	0	0	0	0	0	0	0	0	0	0.98512	0.98512	0	0	0	0.98512	0	0	0	0
GAGTTTGTCATCGCTC.1_2	0	0	0	0	0	0	0	0	0	0	0	1.99185	0	2.44656	1.13453	0	0	0	1.99185	2.88355	3.09544	0	0	0	1.65238	0	0	0	0	0	0	0	0	0	0	0	0	0	0	0	0	0	0	0	0	0	0	0	0
GATAGAAAGAAGCCAC.1_2	0	0	0	0	0	0	0	0	0	0	0	0	1.40488	1.40488	2.79577	1.96712	0	0	2.58777	1.96712	0	0	0	0	1.40488	0	0	0	0	0	0	0	0	0	0	0	0	0	0	0	0	0	0	1.96712	0	0	0	0	0
GATAGAAGTGGCCACT.1_2	0	0	0	0	0	0	0	0	0	0	0	2.07765	1.50248	2.07765	2.44048	2.44048	0	0	2.07765	0	1.50248	0	0	0	0	0	0	0	0	0	0	0	0	0	0	0	0	0	0	0	1.50248	0	0	0	0	0	0	0	0
GATAGCTAGGAATGTT.1_2	0	0	0	0	0	0	0	0	0	0	0	0	0	1.44864	2.01686	1.44864	0	0	2.01686	0	1.44864	0	0	0	2.37695	0	0	0	0	0	0	0	0	0	0	0	0	0	0	0	0	0	0	0	0	0	0	0	0
GATAGCTGTGGAAATT.1_2	0	0	0	0	0	0	0	0	0	0	0	0	1.87679	2.22988	2.22988	1.87679	0	0	2.49031	0	2.22988	0	0	0	2.22988	0	0	0	0	0	0	0	0	0	0	0	0	0	0	0	0	0	0	0	0	0	0	0	0
GATCACAAGAGCAGCT.1_2	0	0	0	0	0	0	0	0	0	0	0	0	0	1.1361	1.99386	0	0	0	0	0	2.24691	0	0	0	1.65426	0	0	0	0	0	0	0	0	0	0	0	0	0	0	0	0	0	0	0	0	0	0	0	0
GATCACATCACTTATC.1_2	0	0	0	0	0	0	0	0	0	0	0	0	1.93807	0	1.93807	1.93807	0	0	0	1.93807	2.93577	0	0	0	0	0	0	0	0	0	0	0	0	0	0	0	0	0	0	0	0	0	0	0	0	0	0	0	0
GATCAGTCAGTCGGAA.1_2	0	0	0	0	0	0	0	0	0	0	0	0	0	1.23002	2.36886	1.23002	0	0	2.88754	0	2.36886	0	0	0	0	0	0	0	0	0	0	0	0	0	0	0	0	0	0	0	0	0	1.23002	0	0	0	0	0	0
GATCATGAGGAATTAC.1_2	0	0	0	0	0	0	0	0	0	0	0	0.781283	1.93461	1.51575	1.51575	1.74695	0	1.51575	2.34891	0	2.34891	0	0	0	1.51575	0	0	0	0	0	0	0	0	0	0	0	0	0	0	0	0	0.781283	0	0	0	0	0	0	0
GATCCCTCAGTGGGTA.1_2	0	0	0	0	0	0	0	0	0	0	0	0	1.10763	1.95748	2.41017	1.10763	0	0	2.84592	0	2.41017	0	0	0	0	0	0	0	0	0	0	0	0	0	0	0	0	0	0	0	0	0	0	0	0	0	0	0	0
GATCCCTGTGTACAGG.1_2	0	0	0	0	0	0	0	0	0	0	0	0	0	2.81532	3.08792	2.81532	0	0	2.81532	1.82984	0	0	0	0	0	0	0	0	0	0	0	0	0	0	0	0	0	0	0	0	0	0	2.43936	2.43936	0	0	0	0	0
GATCCCTTCCACCCTA.1_2	0	0	0	0	0	0	0	0	0	0	0	0	0	0	2.17686	0	2.81164	2.17686	0	0	0	0	0	0	0	0	0	0	0	0	0	0	0	0	0	0	0	0	0	0	0	2.17686	0	0	0	0	0	0	0
GATCGTACACGTCATA.1_2	0	0	0	0	0	0	0	0	0	0	0	0.915901	1.38581	0	0.915901	2.302	0	0	4.0067	0.915901	1.38581	0	0	0	1.70422	0	0.915901	0	0	0	0	0	0	0	0	0	0	0.915901	0	0	2.67354	0	0	0.915901	0	0	0.915901	0	0
GATGACTTCCGAAATC.1_2	0	0	0	0	0	0	0	0	0	0	0	1.22423	0	2.1047	2.56554	0	0	0	2.56554	0	1.22423	0	0	0	1.75839	0	1.22423	0	0	0	0	0	0	0	0	0	0	0	0	0	0	0	0	0	0	0	0	0	0
GATGAGGAGGCGTTAG.1_2	0	0	0	0	0	0	0	0	0	0	0	0	2.15397	2.15397	0	2.15397	0	0	1.5706	0	2.52	0	0	0	2.52	0	1.5706	0	0	0	0	0	0	0	0	0	0	0	0	0	0	0	0	0	0	0	0	0	0
GATGAGGGTAGACTGG.1_2	0	0	0	0	0	0	0	0	0	0	0	1.40049	0	1.40049	1.40049	0	0	0	2.7903	0	2.7903	0	0	0	0	0	0	0	0	0	0	0	0	0	0	0	0	0	0	0	0	0	0	0	0	0	0	0	0
GATGATCAGTAAACAC.1_2	0	0	0	0	0	0	0	0	0	1.14173	0	0	0	2.00102	2.00102	0	0	0	0	0	1.66097	0	0	0	2.45625	0	0	0	0	0	0	0	0	0	0	0	0	0	0	0	0	0	0	0	0	1.66097	0	0	0
GATGATCTCACCTCAC.1_2	0	0	0	0	0	0	0	0	0	0	0	0	1.35888	1.35888	3.29682	1.91452	0	0	1.91452	0	1.35888	0	0	0	0	0	0	0	0	0	0	0	0	0	0	0	0	0	0	0	0	0	0	0	0	0	0	0	0
GATGCTAAGAGGTTTA.1_2	0	0	0	0	0	0	0	0	0	0	0	0	0.563218	1.18447	2.23211	0.92133	0	0	0	2.45001	1.9531	0	0.92133	0	2.31013	0	0	0	0	0	0	0	0	0.563218	0	0	0	0	0	0	0	0	0	0	0	0	0	0	0
GATGGAGAGACGAGCT.1_2	0	0	0	0	0	0	0	0	0	0	0	0	0	1.11322	1.96466	2.21666	0	0	1.96466	0	2.96514	0	0	0	1.11322	0	0	0	0	0	0	0	0	0	0	1.11322	0	0	0	0	0	0	0	0	0	0	0	0	0
GATGGAGTCCAACTGA.1_2	0	0	0	0	0	0	0	0	0	0	0	2.03283	0	1.78788	2.03283	2.39366	0	0	2.95742	0	1.78788	0	0	0	0.977922	0	0.977922	0	0	0	0	0	0	0	0	0	0	0	0	0	0	0	0	0.977922	0	0.977922	0	0	0
GATGGAGTCGCTACGG.1_2	0	0	0	0	0	0	0	0	0	0	0	1.20885	0	0	2.54538	2.08553	0	0	3.09768	0	2.98553	0	0	0	0	0	0	0	0	0	0	0	0	0	0	0	0	0	0	0	1.20885	1.74033	0	0	0	0	0	0	0
GATGTTGAGAATCTAG.1_2	0	0	0	0	0	0	0	0	0	0	0	1.27073	1.27073	2.4207	2.7961	1.81269	0	0	2.94149	2.4207	1.27073	0	0	0	2.16221	0	0	0	0	0	0	0	0	0	0	0	0	0	0	0	0	0	0	0	0	0	0	0	0
GATGTTGCACAATGAA.1_2	0	0	0	0	0	0	0	0	0	0	0	1.3706	0	1.92796	2.5456	1.92796	0	0	1.92796	0	1.3706	0	0	0	1.92796	0	0	0	0	0	0	0	0	0	0	0	0	0	0	0	0	0	0	0	0	0	0	0	0
GATGTTGCATTCTGTT.1_2	0	0	0	0	0	0	0	0	0	0	0	1.2933	0	0	2.82547	2.65493	0	0	2.44921	0	1.8389	0	0	0	1.8389	0	0	0	0	0	0	0	0	0	0	0	0	0	0	0	1.2933	0	0	0	0	0	0	0	0
GATTCGAGTCGATTTG.1_2	0	0	0	0	0	0	0	0	0	0	0	1.8447	0	1.8447	2.66135	1.29831	0	0	2.45552	1.8447	2.19604	0	0	0	1.29831	0	0	0	0	0	0	0	0	0	0	0	0	0	0	0	0	1.29831	0	0	0	0	0	0	0
GATTCGATCTCTGCTG.1_2	0	0	0	0	0	0	0	0	0	0	0	1.80798	2.6207	2.15724	1.80798	2.15724	0	0	2.6207	0	1.26669	0	0	0	1.80798	0	1.26669	0	0	0	0	0	0	0	0	0	0	0	0	0	0	0	0	0	0	0	0	0	0
GATTCTTAGGACACTG.1_2	0	0	0	0	0	0	0	0	0	0	0	1.93502	0	0	3.20667	1.37677	0	0	2.55321	0	2.29115	0	0	0	1.37677	0	0	0	0	0	0	0	0	0	0	0	0	0	0	0	0	0	0	0	0	0	0	0	0
GATTCTTCATGGGTCC.1_2	0	0	0	0	0	0	0	0	0	0	0	0.961958	0	2.01053	3.09189	2.20652	0	0	1.76652	0	2.01053	0	0	0	0	0	0	0	0	0	0	0	0	0	0	0	0	0	0	0	0	0.961958	0.961958	0	0	0	0	0	0
GATTGGTGTGGAACAC.1_2	0	0	0	0	0	0	0	0	0	0	0	0	1.4539	1.4539	3.52039	2.8564	0	0	2.38318	0	2.02281	0	0	0	0	0	1.4539	0	0	0	0	0	0	0	0	0	0	0	0	0	0	0	0	0	0	0	0	0	0
GATTTCTAGGGTGAAA.1_2	0	0	0	0	0	0	0	0	0	0	0	0	0	0.875131	2.24019	0	2.5009	2.95436	3.2652	3.50199	2.70751	0	0	0	2.37902	0	0	0	0	0	0	0	0	0	0	0	0	0	0	0	0	1.33457	0	0	0	0	0	0	0
GATTTCTAGTATGATG.1_2	0	0	0	0	0	0	0	0	0	0	0	0	0	1.91329	2.52977	0	0	0	2.52977	1.35781	1.91329	0	0	0	2.26831	0	0	0	0	0	0	0	0	0	0	0	1.35781	0	0	0	0	0	1.35781	0	0	0	0	0	0
GATTTCTCAGACATCT.1_2	0	0	0	0	0	0	0	0	0	0	0	0	0	0.664208	1.74305	1.34257	0	2.71762	2.94001	1.56272	2.4312	0	0	0	1.34257	0	0.664208	0	0	0	0	0	0	0.664208	0	0	0	0	0	0	0	0	0.664208	0	0	0	0	0	0
GATTTCTGTGTCCTAA.1_2	0	0	0	0	0	0	0	0	0	0	0	2.11092	1.67775	0.896565	2.53444	1.36158	0	0	0	1.36158	2.27285	0	0	0	1.36158	0	0	0	0	0	0	0	0	0.896565	0	0	0	0	0	0	1.36158	0	0	0	0	0	0	0	0
GCAACATCAGGGAGAG.1_2	0	0	0	0	0	0	0	1.11667	0	0	0	0	0	0	1.63106	0	0	0	2.42243	0	1.96906	0	0	0	1.11667	0	0	0	0	0	0	0	0	0	0	0	0	0	0	0	0	0	1.11667	0	0	0	0	0	0
GCAACATTCCTTCGAC.1_2	0	0	0	0	0	0	0	0	0	0	0	0.956201	0	2.19822	2.19822	1.75879	0	0	1.75879	0	2.36187	0	0	0	1.43594	0	0	0	0	0	0	0	0	0	0	0	0	0	0	0	0	0	0.956201	0	0	0	0	0	0
GCAACATTCGACGACC.1_2	0	0	0	0	0	0	0	0	0	0	0	0	3.14147	1.99131	2.9945	1.99131	0	0	1.99131	0	0	0	0	0	0	0	0	0	0	0	0	0	0	0	0	0	0	0	0	0	1.42613	0	0	0	0	0	0	0	0
GCAACCGCAGCAGGAT.1_2	0	0	0	0	0	0	0	0	0	0	0	1.37921	0	1.93781	1.93781	2.29408	0	0	0	0	2.76373	0	0	0	1.93781	0	0	0	0	0	0	0	1.93781	1.93781	0	0	0	0	0	0	0	0	1.93781	1.93781	0	0	0	0	0
GCAACCGGTAAGACCG.1_2	0	0	0	0	0	0	0	0	0	0	0	1.39567	1.95661	1.95661	1.95661	1.39567	0	0	2.57647	0	2.31382	0	0	0	1.39567	0	0	0	0	0	0	0	0	1.39567	0	0	0	0	0	0	0	0	1.39567	0	0	0	0	0	0
GCAACCGGTGCGTTTA.1_2	0	0	0	0	0	0	0	0	0	0	0	2.0936	1.21531	1.74793	3.10648	3.20735	0	0	2.72314	0	2.0936	0	0	0	1.74793	0	0	0	0	0	0	0	0	0	0	0	0	0	0	0	0	0	0	0	0	0	0	0	0
GCACATAGTAGCTCGC.1_2	0	0	0	0	0	0	0	0	0	0	0	1.63338	0	0	2.22379	2.97273	0	0	2.86132	0	2.73593	0	0	1.1186	2.22379	0	1.1186	0	0	0	0	0	0	0	0	0	0	0	0	0	0	0	0	0	0	0	0	0	0
GCACATAGTCAAGCGA.1_2	0	0	0	0	0	0	0	0	0	0	0	0	0	1.6429	2.0732	1.88102	0	0	2.49489	1.32975	2.87247	0	0	0	1.88102	0	0	0	0	0	0	0	0	0	0	0	0	0	0	0	0	0	0	0.871313	0	0	0	0	0
GCACATAGTCGAGCTC.1_2	0	0	0	0	0	0	0	0	0	0	0	1.32425	0	1.32425	1.87468	0	0	0	2.22766	0	0	0	0	0	0	0	0	0	0	0	0	0	0	0	0	0	0	0	0	0	0	0	0	0	1.32425	0	0	0	0
GCACGGTTCCATATGG.1_2	0	0	0	0	0	0	0	0	0	0.467646	0	1.38157	0	1.75265	1.75265	1.52113	0	0	2.87325	2.83898	2.46233	0	0	0	1.75265	0	0.785026	0	0	0	0	0	0	0	0	0	0	0	0	0	1.02557	0	0	0	0	0	0.467646	0.467646	0
GCACGTGAGTAGCTCT.1_2	0	0	0	0	0	0	0	0	0	0	0	1.21083	0	1.74266	2.34421	0	0	0	1.74266	1.21083	2.08801	0	0	0	1.74266	0	1.21083	0	0	0	0	0	0	0	0	0	0	0	0	0	0	0	0	0	0	0	0	0	0
GCACGTGGTGCCTTTC.1_2	0	0	0	0	0	0	0	0	0	0	0	0	0	0	2.0743	1.72976	0	0	2.33006	0	1.72976	0	0	0	1.19986	0	0	0	0	0	0	0	0	0	0	0	0	0	0	0	0	1.19986	0	0	0	0	0	0	0
GCACTAAAGGGTGAGG.1_2	0	0	0	0	0	0	0	0	0	0	0	0	0	0	2.52972	1.19695	0	1.19695	2.52972	0	1.19695	0	0	0	2.3263	0	0	0	0	0	0	0	0	0	0	0	0	0	0	0	0	1.19695	0	0	0	0	0	0	0
GCACTAAAGTTACGTC.1_2	0	0	0	0	0	0	0	0	0	0	0	1.61265	0	1.10129	1.94935	1.94935	0	0	1.10129	1.10129	2.56865	0	0	0	1.10129	0	0	0	0	0	0	0	0	0	0	0	0	0	0	0	0	0	0	0	0	0	0	0	0
GCACTAAGTGTTAACC.1_2	0	0	0	0	0	0	0	0	0	0	0	1.06623	0	1.57045	2.35347	2.66241	1.06623	0	2.35347	0	1.57045	0	0	0	1.06623	0	1.06623	0	0	0	0	0	0	0	0	0	0	0	0	0	0	0	0	0	0	1.06623	0	0	0
GCAGCCACAGACAAAT.1_2	0	0	0	0	0	0	0	0	0	0	0	0	1.12672	0	1.64307	1.12672	0	0	1.64307	1.12672	1.9819	0	0	0	0	0	0	0	0	0	0	0	0	0	0	0	0	0	0	0	0	0	0	0	0	0	0	0	0
GCAGCCACATCTAACG.1_2	0	0	0	0	0	0	0	0	0	0	0	1.16201	1.16201	2.6517	2.02671	2.6517	0	0	2.6517	1.16201	2.28089	0	0	0	2.02671	0	0	0	0	0	0	0	0	0	0	0	0	0	0	0	1.68505	1.16201	0	0	0	0	0	0	0
GCAGCTGGTTCAATCG.1_2	0	0	0	0	0	0	0	0	0	0	0	1.29349	0	1.83912	2.97136	2.82572	0	0	1.29349	0	1.83912	0	0	0	1.29349	0	0	0	0	0	0	0	0	0	0	0	0	0	0	0	0	0	0	0	0	0	0	0	0
GCAGCTGTCACCTCAC.1_2	0	0	0	0	0	0	0	0	0	0	0	1.51676	0	2.45722	2.93318	2.45722	0	0	1.51676	0	1.51676	0	0	0	0	0	0	0	0	0	0	0	0	1.51676	0	0	0	0	0	0	0	0	0	0	0	0	0	0	0
GCAGGCTCAGTTTCAG.1_2	0	0	0	0	0	0	0	0	0	0	0	0	0	0	2.83364	1.1899	0	0	2.31718	1.1899	2.52042	0	0	0	0	0	0	0	0	0	0	0	0	0	0	0	0	0	0	0	0	0	0	0	0	0	0	1.1899	0
GCAGTTATCTGTTGGA.1_2	0	0	0	0	0	0	0	0	0	0	0	0.949643	1.74996	2.18874	1.99322	0	0	0	2.61581	0	1.74996	0	0	0	0.949643	0	0	0	0	0	0	0	0	0	0	0	0	0	0	0	0	0.949643	0.949643	0	0	0	0	0	0
GCATCGGGTTGGGACA.1_2	0	0	0	0	0	0	0	0	0	0	0	1.87375	1.32344	1.32344	2.86437	2.22668	0	0	2.22668	1.87375	1.32344	0	0	0	1.32344	0	0	0	0	0	0	0	0	0	0	0	0	0	0	0	0	0	0	0	0	0	0	0	0
GCATCTCCATCCAATG.1_2	0	0	0	0	0	0	0	0	0	0	0	0	0	2.88914	2.25013	1.65718	1.13855	2.25013	2.25013	1.65718	2.61983	0	0	0	0	0	0	0	0	0	0	0	0	0	0	0	0	0	0	0	0	1.65718	0	0	0	0	0	0	0
GCATCTCGTTGCGAAG.1_2	0	0	0	0	0	0	0	0	0	0	0	0	0	2.45123	2.08795	0	0	0	0	0	3.37668	0	0	0	2.286	0	0	0	0	0	0	0	0	0	0	0	0	0	0	0	0	0	0	0	0	0	0	0	0
GCATCTCTCCCACAGG.1_2	0	0	0	0	0	0	0	0	0	0	0	1.75048	2.72603	1.21749	2.35278	1.21749	0	0	1.75048	0	1.75048	0	0	0	1.75048	0	1.21749	0	0	0	0	0	0	0	0	0	0	0	0	0	0	0	0	0	0	0	0	0	0
GCATGATCAAACTCTG.1_2	0	0	0	0	0	0	0	0	0	0	0	1.63189	0	1.63189	1.96995	0	0	0	1.11736	0	2.7342	0	0	0	1.96995	0	1.11736	0	0	0	0	0	0	0	0	0	0	0	0	0	0	0	0	0	0	0	0	0	0
GCATGATCAGTCCGTG.1_2	0	0	0	0	0	0	0	0	0	0	0	0.974314	1.78306	1.78306	1.45831	1.45831	0	0	2.22427	0.974314	2.7628	0	0	0	0.974314	0	0	0	0	0	0	0	0	0.974314	0	0	0	0	0	0	0	0	0	0	0	0	0	0	0
GCATGATGTAACCCGC.1_2	0	0	0	0	0	0	0	0	0	0	0	1.14057	1.99955	1.99955	1.99955	1.99955	0	0	2.45469	0	1.65959	0	0	0	1.65959	0	0	0	0	0	0	0	0	0	0	0	0	0	0	0	1.14057	0	0	1.65959	0	0	0	0	0
GCATTAGAGAATACAC.1_2	0	0	0	0	0	0	0	0	0	0	0	0	0	2.09443	0.782441	0	1.74871	2.72403	3.10738	2.93397	2.23083	0	0	0	2.35084	0	0.782441	0	0	0	0	0	0	0	0	0	0	0	0	0	0	0	0	0	0	0	0	0	0
GCATTAGCAAGAAATC.1_2	0	0	0	0	0	0	0	0	0	0	0	1.48349	0	0.994791	2.6833	0.994791	0	0	2.05625	0	0	0	0	0	0	0	1.48349	0	0	0	2.05625	0	0	0	0	0	0	0	0	0	0	0	0	0	0	0	0	0	0
GCATTAGCAGGTGACA.1_2	0	0	0	0	0	0	0	0	0	0	0	0	0	1.57595	2.15995	1.26889	1.57595	2.15995	2.62354	0	2.15995	0	0	0	1.26889	0	1.57595	0	0	0	0	0	0	0.823493	0	0	0	0	0	0	0	0	0	0	0	0	0	0	0
GCCAACGGTCACTCAA.1_2	0	0	0	0	0	0	0	0	0	0	0	1.06274	1.06274	0	1.06274	2.51493	0	1.06274	2.65746	1.56624	2.51493	0	0	0	2.14911	0	0	0	0	0	0	0	0	0	0	0	0	0	0	0	0	0	0	0	0	0	0	0	0
GCCAACGTCGCTGACG.1_2	0	0	0	0	0	0	0	0	0	0	0	1.54298	1.04354	2.1231	2.48786	1.54298	0	0	1.54298	0	2.48786	0	0	0	1.04354	1.04354	0	0	0	0	0	0	1.04354	0	0	0	0	0	0	0	0	0	0	0	0	0	0	0	0
GCCAACGTCTACTGCC.1_2	0	0	0	0	0	0	0	0	0	0	0	0	0	1.09278	3.35884	1.60243	0	0	2.82497	0	1.9384	0	0	0	1.09278	0	0	0	0	0	0	0	0	0	0	0	0	0	0	0	0	0	0	1.09278	0	0	0	0	0
GCCAGCATCGCTCATC.1_2	0	0	0	0	0	0	0	0	0	1.29715	0	0	0	1.84336	1.84336	1.29715	0	0	2.65986	2.19462	2.65986	0	0	0	1.84336	0	0	0	0	0	0	0	0	0	0	0	0	0	0	0	0	0	0	0	0	0	2.19462	0	0
GCCAGGTCAACGCCCA.1_2	0	0	0	0	0	0	0	0	0	0	0	1.15561	2.87257	1.67746	1.36131	2.34461	0	0	2.78697	2.59005	2.41184	0	0	0	1.53182	0	0	0	0	0	0	0	0	0	0	0	0	0	0	0	0	0	0	0	0	0	0	0	0
GCCAGGTGTGGCTTGC.1_2	0	0	0	0	0	0	0	0	0	0	0	0	0	1.30552	1.30552	1.85305	0	0	2.20485	2.98706	3.42054	0	0	0	1.30552	0	0	0	0	0	0	0	0	0	0	0	0	0	0	0	0	0	0	0	0	0	0	0	0
GCCAGTGAGACTACCT.1_2	0	0	0	0	0	0	0	0	0	0	0	0.944811	0.944811	1.5955	2.54886	1.21149	1.21149	1.87229	2.34507	1.21149	2.48543	0	0	0	1.98641	0	0	0	0	0	0	0	0	0	0	0	0.58007	0	0	0	0	0.58007	0	0	0	0	0	0	0
GCCAGTGAGTGTTGTC.1_2	0	0	0	0	0	0	0	0	0	0	0	0	2.32776	1.72766	2.97092	2.32776	0	0	2.32776	0	0	0	0	0	1.72766	0	0	0	0	0	0	0	0	0	0	0	0	0	0	0	0	0	1.72766	0	0	0	0	0	0
GCCAGTGCAACGACAG.1_2	0	0	0	0	0	0	0	0	0	0	0	1.69152	0	2.0336	2.49066	1.69152	0	0	2.0336	0	2.65908	0	0	0	1.16747	0	1.16747	0	0	0	0	0	0	0	0	0	0	0	0	0	0	0	0	0	0	0	0	0	0
GCCAGTGCACTAGGTT.1_2	0	0	0	0	0	0	0	0	0	0	0	0.974622	0	2.02824	1.91332	2.02824	0	0	1.24567	3.36912	2.02824	0	0	0	1.91332	0	0	0	0	0	0	0	0	0.601625	0	0	0	0	0	0	0.601625	0.601625	0	0	0	0	0	0	0
GCCATGGAGGGCTGAT.1_2	0	0	0	0	0	0	0	0	0	0	0	1.75508	0	1.99858	1.43253	2.19424	0	0	2.35782	3.27768	1.75508	0	0	0.953449	2.35782	0	0	0	0	0	0	0	0	0	0	0	0	0	0	0	0	0.953449	0	0	0.953449	0	0	0	0
GCCATGGCAACCGCCA.1_2	0	0	0	0	0	0	0	0	0	0	0	0	0	1.72085	1.19229	0	0	0	1.19229	0	1.19229	0	0	0	2.06482	0	0	0	0	0	0	0	0	0	0	0	0	0	0	0	0	1.19229	0	1.19229	0	0	0	0	0
GCCATGGCATCGTTCC.1_2	0	0	0	0	0	0	0	0	0	0	0	0	0	0	2.47149	2.21157	0	0	2.47149	0	2.21157	0	0	0	0	0	0	0	0	0	0	0	0	0	0	0	0	0	0	0	0	0	0	0	0	0	0	0	0
GCCATGGGTGGTCTTA.1_2	0	0	0	0	0	0	0	0	0	0	0	1.18808	1.18808	1.4864	1.4864	2.05953	0	0	2.60596	0	3.01487	0	0	0	0	0	0	0	0	0	0	0	0	0	0	0	0	0	0	0	0	0	0	0	0.760984	0	0	0	0
GCCATGGTCGACGCGT.1_2	0	0	0	0	0	0	0	0	0	0	0	1.05232	1.05232	1.05232	2.64262	1.05232	0	0	2.50026	1.05232	1.55362	0	0	0	1.55362	0	0	0	0	0	0	0	0	0	0	0	0	1.05232	1.05232	0	0	0	1.05232	0	0	0	0	0	0
GCCATTCGTGCTTATG.1_2	0	0	0	0	0	0	0	0	0	0	0	1.60688	0	1.09648	1.60688	1.09648	0	0	3.29276	1.09648	2.83021	0	0	0	1.94317	0	0	0	0	0	0	0	0	0	0	0	0	0	0	0	0	0	0	0	0	1.09648	0	0	0
GCCCAGACAGCTGCCA.1_2	0	0	0	0	0	0	0	0	0	0	0	0.989983	0.989983	1.80395	2.67618	2.41118	0	0	0.989983	0	2.41118	0	0	0	0.989983	0	0	0	0	0	0	0	0	0	0	0	0	0	0	0	0	0	0	0	0	0	0	0	0
GCCCGAAAGCCAAGTG.1_2	0	0	0	0	0	0	0	0	0	0	0	1.22508	1.75938	1.75938	3.00743	2.56665	0	0	3.11971	0	1.75938	0	0	0	1.75938	0	0	0	0	0	0	0	0	0	0	0	0	0	1.22508	0	0	0	0	0	0	0	0	0	0
GCCCGAACACTGTTCC.1_2	0	0	0	0	0	0	0	0	0	0	0	1.22321	0	1.7572	2.36013	2.10343	0	0	2.10343	0	0	0	0	0	1.7572	0	1.22321	0	0	0	0	0	0	0	1.7572	0	0	0	0	0	0	0	0	0	0	0	0	0	0
GCCGTGACAACAGTGG.1_2	0	0	0	0	0	0	0	0	0	0	0	0	0	2.15364	2.41188	1.26376	0	0	2.787	2.61693	2.787	0	0	0	2.15364	0	0	0	0	0	0	0	0	0	0	0	0	0	0	0	0	1.26376	0	0	0	0	0	0	0
GCCGTGACATCACAGT.1_2	0	0	0	0	0	0	0	0	0	0	0	0	1.22406	1.75819	1.75819	1.75819	0	0	2.36122	0	1.75819	0	0	0	1.75819	0	0	0	0	0	0	0	0	0	0	0	0	0	0	0	0	0	0	0	0	0	0	0	0
GCGATCGAGGCCTAGA.1_2	0	0	0	0	0	0	0	0	0	0	0	0	0	1.18122	2.05092	2.50893	0	0	1.18122	3.05989	2.50893	0	0	0	2.05092	0	0	0	0	0	0	0	1.18122	1.18122	0	0	0	0	0	0	0	0	0	0	0	0	0	0	0
GCGATCGTCCATTTGT.1_2	0	0	0	0	0	0	0	0	0	0	0	1.93679	0	2.55513	3.20866	0	0	0	4.10041	1.93679	3.32194	0	0	0	1.93679	0	0	0	0	0	0	0	0	0	0	0	0	0	0	0	0	1.37832	0	0	0	0	0	0	0
GCGGAAAGTCGAAACG.1_2	0	0	0	0	0	0	0	0	0	0	0	0	0	1.725	2.32484	2.32484	0	0	2.06924	2.32484	2.69717	0	0	0	2.52823	0	0	0	0	0	0	0	0	0	0	0	0	0	0	0	0	0	0	0	0	0	0	0	0
GCGGAAATCGACCAAT.1_2	0	0	0	0	0	0	0	0	0	0	0	0	0	0	1.99863	1.99863	0	0	2.62161	2.76532	1.65872	0	0	0	1.99863	0	0	0	0	0	0	0	0	0	0	0	0	0	0	0	0	0	0	0	0	0	0	0	0
GCGGAAATCGATGCTA.1_2	0	0	0	0	0	0	0	0	0	0	0	0	0	1.68702	2.02881	1.16367	1.16367	2.4856	2.28307	2.02881	2.4856	0	0	0	0	0	1.16367	0	0	0	0	0	0	0	0	0	0	0	0	0	0	1.16367	0	0	0	0	0	0	0
GCGGATCTCAACTCTT.1_2	0	0	0	0	0	0	0	0	0	0	0	0	0	1.94642	2.83378	2.70861	0	0	1.94642	0	3.21945	0	0	0	1.09901	0	0	0	0	0	0	0	0	0	0	0	0	0	0	0	0	0	0	0	0	0	0	0	0
GCGGATCTCCCAAGCG.1_2	0	0	0	0	0	0	0	0	0	0	0	1.91403	0	0	1.91403	1.35845	0	0	2.53057	1.91403	2.90914	0	0	0	1.91403	0	0	0	0	0	1.91403	0	0	0	0	1.35845	0	0	0	0	1.35845	0	0	0	0	0	0	0	0
GCGGATCTCTGATGGT.1_2	0	0	0	0	0	0	0	0	0	0	0	2.15882	0	2.7925	1.26797	0	0	0	3.17733	2.62236	1.80948	0	0	0	1.80948	0	1.26797	0	0	0	0	0	0	1.26797	0	0	0	0	0	0	0	0	0	0	0	0	0	0	0
GCGTGCAAGGCCTTGC.1_2	0	0	0	0	0	0	0	0	0	0	0	1.25473	1.25473	1.25473	1.79405	2.92038	0	0	1.25473	0	2.1425	0	0	0	1.79405	0	1.79405	0	0	0	0	0	0	0	0	0	0	0	0	0	0	0	0	0	0	0	0	0	0
GCGTGCACACCCAATA.1_2	0	0	0	0	0	0	0	0	0	0	0	1.2748	0	2.16722	0	0	0	0	1.81742	0	2.16722	0	0	0	1.81742	0	0	0	0	0	0	0	0	0	0	0	0	0	0	0	0	0	0	0	0	0	0	0	0
GCGTGCAGTGAGGCAT.1_2	0	0	0	0	0	0	0	0	0	0	0	0	0	1.6635	1.34855	0.886212	2.25712	0.886212	2.39621	0.886212	2.51829	0	0	0	0	0	0	0	0	0	0	0	0	0	0	0	0	0	0	0	0	0	0	0	0	0	0	0	0
GCGTTTCAGGCAGCTA.1_2	0	0	0	0	0	0	0	0	0	0	0	1.90594	0	2.52184	1.90594	3.04643	0	0	2.26058	0	1.90594	0	0	0	1.35141	0	0	0	0	0	0	0	0	0	0	0	0	0	0	0	0	0	0	0	0	0	0	1.35141	0
GCGTTTCGTACTTGTG.1_2	0	0	0	0	0	0	0	0	0	0	0	1.55553	2.98001	2.13715	2.13715	2.64487	0	0	2.50249	0	2.33641	0	0	0	0	0	1.0539	0	0	0	0	0	0	0	0	0	0	0	0	0	1.0539	0	0	0	1.55553	0	0	0	0
GCGTTTCGTGCCCGTA.1_2	0	0	0	0	0	0	0	0	0	0	0	0.81815	0.81815	0.81815	2.78474	1.26204	0	0	2.15151	0	1.80257	0	0	0	1.56839	0	1.26204	0	0	0	0	0	0	0	0	0	0	0	0	0	0	0	0.81815	0.81815	0.81815	0	0	0.81815	0
GCGTTTCGTGTTAGCT.1_2	0	0	0	0	0	0	0	0	0	0	0	0	0	2.50412	0	2.50412	0	0	3.62452	1.88955	2.71078	0	0	0	1.33716	0	0	0	0	0	0	0	0	0	0	0	0	0	0	0	0	0	0	0	0	0	0	0	0
GCGTTTCTCTTCCTAA.1_2	0	0	0	0	0	0	0	0	0	0	0	1.47942	0	1.80593	0	0.991473	0	0	2.24876	0	1.47942	0	0	0	1.80593	0	0.991473	0	0	0	0	0	0	0	0	0	0	0	0	0.991473	0	0	0	0	0	0	0	0	0
GCTACAATCGGTAAGG.1_2	0	0	0	0	0	0	0	0	0	0	0	1.10492	0	1.617	2.57367	1.95401	0	0	2.40648	0	2.40648	0	0	0	2.20562	0	1.617	0	0	0	0	0	0	0	0	0	0	0	0	0	0	0	0	0	0	0	0	0	0
GCTACCTAGAAGGTAG.1_2	0	0	0	0	0	0	0	0	0	0	0	0	0	0	2.12456	1.77712	0	0	2.7561	1.24023	3.14016	0	0	0	2.12456	0	0	0	0	0	0	0	0	0	0	0	0	0	0	0	0	0	0	1.24023	0	0	1.77712	0	0
GCTACCTTCGTCAGAT.1_2	0	0	0	0	0	0	0	0	0	0	0	1.34571	0	1.34571	2.72159	1.89939	0	0	3.47352	0	2.25368	0	0	0	1.89939	0	0	0	0	0	0	0	0	0	0	0	0	0	0	0	0	0	0	0	1.34571	0	0	0	0
GCTCAAAAGCATACTC.1_2	0	0	0	0	0	0	0	0	0	0	0	0.650679	0	1.3219	2.12043	1.04158	0	0	2.69142	0.650679	3.00834	0	0	0	1.71994	0	0.650679	0	0	0	0	0	0	0	0	0	0	0	0	0	0	0.650679	1.04158	0	0.650679	0	0	0	0
GCTCAAAGTGCCCGTA.1_2	0	0	0	0	0	0	0	0	0	0	0	0	0	2.12879	2.49378	1.04773	1.88	2.87133	3.22148	1.04773	2.49378	0	0	0	1.04773	0	1.54806	0	0	0	0	0	0	0	0	0	0	0	0	0	0	0	0	0	0	0	0	0	0
GCTGAATCATACCGTA.1_2	0	0	0	0	0	0	0	0	0	0	0	1.5014	1.00941	1.00941	1.82969	0	0	0	2.07643	0	2.4392	0	0	0	0	0	0	0	0	0	1.5014	0	0	0	0	0	0	0	0	1.00941	0	0	1.00941	0	0	0	0	0	0
GCTGAATGTCTGTGGC.1_2	0	0	0	0	0	0	0	0	0	0	0	0	0	0.911695	0.911695	0	1.38055	2.66701	2.55787	0.911695	2.1333	0	0	0	1.38055	0	0.911695	0	0	0	0	0	0	0	0	0	0	0	0	0	0	0	0	0	0	0	0	0	0
GCTGAATTCAGATGCT.1_2	0	0	0	0	0	0	0	0	0	0	0	0	0	1.87969	2.63572	0	0	0	3.1444	3.0613	2.49344	0	0	0	1.04749	0	0	0	0	0	0	0	0	0	0	0	0	0	0	0	0	0	0	0	0	0	0	0	0
GCTGAATTCCGTGACG.1_2	0	0	0	0	0	0	0	0	0	0	0	0	0	1.62008	2.57722	2.20904	1.95731	2.84572	2.95703	1.10749	2.20904	0	0	0	1.10749	0	0	0	0	0	0	0	0	0	0	0	0	0	0	0	0	0	0	1.10749	0	0	0	1.10749	0
GCTTCACAGGTACCTT.1_2	0	0	0	0	0	0	0	0	0	0	0	1.45541	0.971958	2.02452	2.52587	2.02452	0	0	2.85826	0.971958	1.45541	0	0	0	0.971958	0	0	0	0	0	1.77991	0	0	1.77991	0	0	0	0	0	0	0	0	0	0	0	0	0	0	0
GCTTCACGTTCCGTTC.1_2	0	0	0	0	0	0	0	0	0	0	0	0	1.4534	0.970327	1.4534	1.77773	2.38258	2.21855	3.51975	0	2.64692	0	0	0	0	0	0	0	0	0	0	0	0	0	0	0	0	0	0	0	0	0.970327	0	0	0	0	0	0	0
GCTTCACTCGGTTGTA.1_2	0	0	0	0	0	0	0	0	0	0	0	0	0	1.91427	2.73794	2.26934	0	0	2.90941	0	1.35867	0	0	0	1.91427	0	0	0	0	0	0	0	0	0	0	0	0	0	0	0	0	0	0	1.35867	0	0	0	0	0
GCTTGGGAGCGTCTCG.1_2	0	0	0	0	0	0	0	0	0	0	0	0	0	1.28416	1.8283	1.28416	0	0	1.8283	2.43769	3.08618	0	0	0	1.28416	0	0	0	0	0	0	0	0	0	0	0	0	0	1.28416	0	0	0	0	0	0	0	0	0	0
GCTTGGGAGGGCCTCT.1_2	0	0	0	0	0	0	0	0	0	0	0	1.6929	2.12729	1.37544	0.907619	1.9335	0	0	1.9335	0	1.6929	0	0	0	1.37544	0	0	0	0	0	0	0	0	0	0	0	0	0	0	0	0	0	0	0.907619	0	0	0	0	0
GCTTGGGGTACCTTCC.1_2	0	0	0	0	0	0	0	0	0	0	0	0	0	1.95557	2.31273	1.39475	0	0	1.95557	0	1.95557	0	0	0	0	0	0	0	0	0	0	0	0	0	0	0	0	0	0	0	0	0	0	1.39475	0	0	0	0	0
GCTTGGGTCAATGTCG.1_2	0	0	0	0	0	0	0	0	0	0	0	2.01742	0	2.37754	3.02319	1.44914	0	0	2.85055	0	2.37754	0	0	0	2.64175	0	2.37754	0	0	0	0	0	0	0	0	0	0	0	0	0	0	0	0	0	0	0	0	0	0
GGAACCCCATCATCTT.1_2	0	0	0	0	0	0	0	0	0	0	0	1.04473	0	1.04473	2.48955	1.87609	0	0	2.48955	0	2.12472	0	0	0	1.04473	0	0	0	0	0	0	0	0	0	0	0	0	0	0	0	0	0	0	0	0	0	0	0	0
GGAACCCGTGGATCGA.1_2	0	0	0	0	0	0	0	0	0	0	0	1.29158	0	1.8369	1.8369	1.8369	0	0	2.96886	0	2.1878	0	0	0	0	0	1.29158	0	0	0	0	0	0	0	0	0	0	0	0	0	1.29158	0	0	1.29158	0	0	0	0	0
GGAAGTGCATAGCTGT.1_2	0	0	0	0	0	0	0	0	0	0	0	0	1.17935	1.17935	2.30349	1.17935	0	1.17935	3.41046	0	2.81934	0	0	0	1.17935	0	0	0	0	0	2.94539	0	0	0	0	0	0	0	0	0	0	0	0	0	0	0	0	0	0
GGAAGTGGTCCAGCCA.1_2	0	0	0	0	0	0	0	0	0	0	0	0	1.48755	2.31615	2.19662	0.761775	2.06082	2.19662	2.83257	0	2.06082	0	0	0	2.42291	0	0	0	0	0	1.90365	0	0	0	0	0	0	0	0	0	0	0	0	0	0	0	0	0	0
GGAATCTGTAACGTTC.1_2	0	0	0	0	0	0	0	0	0	0	0	0	0	1.84023	2.65641	2.65641	0	0	2.82696	0	1.84023	0	0	0	1.84023	0	0	0	0	0	0	0	0	0	0	0	0	0	0	0	0	0	0	0	1.29445	0	0	0	0
GGAATCTTCCGTGGGT.1_2	0	0	0	0	0	0	0	0	0	0	0	0	0	0	0	0	0	0	0	0	0	0	0	0	0	0	0	0	0	0	0	0	0	0	0	0	0	0	0	0	0	0	0	0	0	0	0	0	0
GGAATGGAGGCTAACG.1_2	0	0	0	0	0	0	0	0	0	0	0	1.65119	1.65119	1.13353	2.9937	2.7566	1.13353	0	2.44521	0	2.61297	0	0	0	1.13353	0	0	0	0	0	0	0	0	0	0	0	0	0	0	0	1.13353	0	0	0	0	0	0	0	0
GGAATGGCAACTCATG.1_2	0	0	0	0	0	0	0	0	0	0	0	0	0	0	2.77953	0	0	2.1466	2.51233	1.56399	1.56399	0	0	0	2.1466	0	0	0	0	0	0	0	0	0	0	0	0	0	0	0	0	0	1.56399	0	0	0	0	0	0
GGAATGGGTTCAGTAC.1_2	0	0	0	0	0	0	0	0	0	0	0	1.22186	0	1.22186	2.35839	1.94358	0	0	0	1.52393	2.46561	0	0	0	2.35839	0	0.786977	0	0	0	0	0	0	0	0	0	0	0	0	0	0	0	0	0	0	0	0	0	0
GGACGTCGTGCATTTG.1_2	0	0	0	0	0	0	0	0	0	0	0	1.90108	0	1.90108	1.34718	1.34718	0	0	2.51659	2.25546	2.25546	0	0	0	0	0	0	0	0	0	0	0	0	0	0	0	0	0	0	0	0	0	0	0	0	0	0	0	0
GGAGAACAGCATCCTA.1_2	0	0	0	0	0	0	0	0	0	0	0	1.3319	1.64526	1.3319	2.23695	2.07576	0	0	2.79333	0	2.49757	0	0	0	0.873014	0	0	0	0	0	0	0	0	0	0	0	0	0	0	0	0	0.873014	0	0.873014	0	0	0	0	0
GGAGAACCAAGTCCCG.1_2	0	0	0	0	0	0	0	0	0	0	0	1.26195	0	1.26195	0	2.40957	0	0	1.80246	0	2.61458	0	0	0	0	0	0	0	0	0	0	0	0	0	0	0	0	0	0	0	0	0	0	0	0	0	0	0	0
GGAGAACTCGAAACAA.1_2	0	0	0	0	0	0	0	0	0	0	0	0	0	1.3658	2.7469	1.3658	1.3658	0	1.92245	2.7469	2.27794	0	0	0	1.3658	0	0	0	0	0	0	0	0	0	0	0	0	0	0	0	0	0	0	0	0	0	0	0	0
GGAGATGCATGTCAGT.1_2	0	0	0	0	0	0	0	0	0	0	0	0	0	2.09589	2.72558	0	0	0	2.72558	0	0	0	0	0	2.09589	0	0	0	0	0	0	0	0	0	0	0	0	0	0	0	0	0	0	0	0	0	0	0	0
GGAGATGGTCTAACTG.1_2	0	0	0	0	0	0	0	0	0	0	0	2.04095	1.69842	0	2.29562	2.04095	0	0	2.49842	0	2.04095	0	0	0	0	0	1.1733	0	0	0	0	0	0	0	0	0	0	0	0	0	0	0	0	0	0	0	0	1.69842	0
GGAGATGGTTACCCTC.1_2	0	0	0	0	0	0	0	0	0	0	0	0	0	1.89762	2.1471	1.06126	2.1471	2.78006	2.1471	1.06126	1.89762	0	0	0	0	0	1.89762	0	0	0	0	0	0	0	0	0	0	0	0	0	0	0	0	0	0	0	0	0	0
GGAGATGTCGGTTGTA.1_2	0	0	0	0	0	0	0	0	0	0	0	1.40314	0	0	1.72311	1.40314	0	0	2.32277	2.69502	2.58564	0	0	0	2.15986	0	0	0	0	0	0	0	0	0.92979	0	0	0	0	0	0	0	0	0	0	0	0	0	0	0
GGAGATGTCTACGGGC.1_2	0	0	0	0	0	0	0	0	0	0	0	2.23788	4.08789	1.12926	2.43946	1.6461	0	0	2.43946	0	2.23788	0	0	0	1.12926	0	0	0	0	0	0	0	0	0	0	0	0	0	0	0	0	1.12926	0	0	0	0	0	0	0
GGAGCAACAAGCTGTT.1_2	0	0	0	0	0	0	0	0	0	0	0	0.932165	0	0.57098	1.57898	2.3263	0	1.19695	0	0.57098	2.79728	0	0	0	1.85474	0	0.932165	0	0	0	0	0	0	0	0	0	0	0	0	0	0	0	0.932165	0.57098	0.57098	0	0	0	0
GGAGCAACACTTCATT.1_2	0	0	0	0	0	0	0	0	0	0	0	1.47851	0.990728	1.47851	2.41226	2.05063	0	0	2.97681	0	2.05063	0	0	0	0.990728	0	0	0	0	0	0	0	0	0	0	0	0	0	0	0	0	0.990728	0	0	0	0	0	0	0
GGAGCAATCAAATAGG.1_2	0	0	0	0	0	0	0	0	0	0	0	0	0	2.02158	2.47797	0	0	0	0	0	2.47797	0	0	0	1.15795	0	1.15795	0	0	0	0	0	0	0	0	0	0	0	0	0	0	0	0	0	0	0	0	0	0
GGAGGATAGAGGTTAT.1_2	0	0	0	0	0	0	0	0	0	0	0	0	0	2.25444	2.25444	0	0	0	0	0	3.16744	0	0	0	1.34634	0	0	0	0	0	0	0	0	0	0	0	0	0	0	0	0	0	1.34634	0	0	0	0	0	0
GGAGGATAGGCTCTCG.1_2	0	0	0	0	0	0	0	0	0	0	0	0	0	1.06648	1.9044	0	1.9044	2.52017	1.9044	0	2.15414	0	0	0	1.06648	0	0	0	0	0	0	0	0	0	0	0	0	0	0	0	0	0	0	0	0	0	0	0	0
GGAGGATGTACTAACC.1_2	0	0	0	0	0	0	0	0	0	0	0	1.79176	1.79176	0	1.79176	0	0	0	1.79176	0	0	0	0	0	1.79176	0	0	0	0	0	0	0	0	0	0	0	0	0	0	0	0	0	0	0	0	0	0	0	0
GGAGGATGTTATGTCG.1_2	0	0	0	0	0	0	0	0	0	0	0	0	0.937851	0.937851	1.73403	2.47497	0	0	2.47497	0.937851	1.73403	0	0	0	2.47497	0	0.937851	0	0	0	0	0	0	0	0	0	0	0	0	0	0	0	0.937851	0.937851	0.937851	0	0	0	0
GGAGGATGTTTAGTCG.1_2	0	0	0	0	0	0	0	0	0	0	0	0	2.15746	2.41581	1.8082	2.15746	1.26687	0	3.53066	0	2.41581	0	0	0	1.8082	0	0	0	0	0	0	0	0	0	0	0	0	0	0	0	0	0	0	0	0	0	0	0	0
GGAGGATTCACTTCTA.1_2	0	0	0	0	0	0	0	0	0	0	0	2.082	0.877176	1.88955	2.61278	1.33716	0	0	0.877176	0	2.24332	0	0	0	1.65102	0	0	0	0	0	0	0	0	0	0	0	0	0	0	0	0	0	0	0	0	0	0	0	0
GGAGGTACATGGGATG.1_2	0	0	0	0	0	0	0	0	0	0	0	1.4093	0	1.4093	1.97216	2.33013	0	0	0	0	1.97216	0	0	0	0	0	0	0	0	0	0	0	0	0	0	0	0	0	0	0	0	0	0	0	0	0	0	0	0
GGAGGTAGTCTTCATT.1_2	0	0	0	0	0	0	0	0	0	0	0	1.60196	0	2.38939	2.69932	0	0	0	1.60196	0	2.18891	0	0	0	0	0	0	0	0	0	0	0	0	0	0	0	0	0	0	0	0	0	0	0	0	0	0	0	0
GGAGGTATCAGTCTTT.1_2	0	0	0	0	0	0	0	0	0	0	0	0	1.18626	1.18626	2.31245	1.71372	0	0	2.05725	0	2.68436	0	0	0	1.18626	0	0	0	0	0	0	0	0	0	0	0	0	0	0	0	0	0	0	0	0	0	0	0	0
GGAGGTATCCAGCAAT.1_2	0	0	0	0	0	0	0	0	0	0	0	1.64005	0.869257	1.49579	1.97867	1.32715	0	0	1.49579	2.15388	2.65034	0	0	0	1.64005	0	0.526247	0	0	0	0	0	0	0	0	0	0	0	0	0	0.526247	0.869257	0	0	0	0	0	0	0
GGATCTACACCTCTAC.1_2	0	0	0	0	0	0	0	0	0	0	0	1.56774	1.06398	2.15078	1.06398	1.90116	0	0	2.35037	0	2.35037	0	0	0	0	0	0	0	0	0	0	0	0	0	0	0	0	0	0	0	0	0	0	1.56774	0	0	0	0	0
GGATCTAGTACTGTTG.1_2	0	0	0	0	0	0	0	0	0	0	0	1.26086	0	1.8012	2.92848	1.26086	0	0	1.8012	0	1.8012	0	0	0	1.8012	0	0	0	0	0	0	0	0	0	0	0	0	0	0	0	0	0	0	0	0	0	0	0	0
GGATGTTCACGAGGTA.1_2	0	0	0	0	0	0	0	0	0	0	0	1.71298	0	1.71298	1.95453	2.14894	0	0.922333	2.31163	3.02999	2.95396	0	0	0	1.71298	0	0	0	0	0	0	0	0	0	0	0	0	0	0	0	0	0	0	0	0	0	0	0	0
GGATGTTTCGAGTGGA.1_2	0	0	0	0	0	0	0	0	0	0	0	0.977612	3.03962	2.0324	2.0324	2.76776	0	0	2.39321	2.0324	2.53423	0	0	0	0.977612	0	0	0.977612	0	0	0	0	0	0	0	0	0	0	0	0	0	0	0	0	0	0	0	0	0
GGCACGTAGACATCCT.1_2	0	0	0	0	0	0	0	0	0	0	0	0.756275	0	1.47955	2.30684	1.47955	0	0	2.88786	1.70861	2.30684	0	0	0	1.47955	0	0.756275	0	0	0	0	0	0	0	0	0	0	0	0	0	0.756275	0	0.756275	0	0.756275	0.756275	0	0	0
GGCGTCAAGTGTACAA.1_2	0	0	0	0	0	0	0	0	0	0	0	0	0	2.25343	2.5145	2.5145	0	1.3455	1.89915	2.5145	2.5145	0	0	0	2.25343	0	0	0	0	0	0	0	0	0	0	0	0	0	0	0	0	0	0	0	0	0	0	0	0
GGCGTCATCGCTAAAC.1_2	0	0	0	0	0	0	0	0	0	0	0	1.75581	1.22203	2.56266	2.87686	1.22203	0	0	2.35861	0	2.35861	0	0	0	0	0	0	0	0	0	0	0	0	1.22203	0	0	0	0	0	1.22203	0	0	1.22203	0	0	0	0	0	0
GGCTTGGCAGCAGACA.1_2	0	0	0	0	0	0	0	0	0	0	0	1.96606	0	1.96606	2.58664	0	0	0	1.96606	0	1.40395	0	0	0	1.40395	0	0	0	0	0	0	0	0	0	0	0	0	0	0	0	0	0	0	0	0	0	0	0	0
GGCTTGGTCACTGCTC.1_2	0	0	0	0	0	0	0	0	0	0	0	1.22043	2.23647	1.94184	1.94184	1.75393	0	0	0	0	2.09997	0	0	0	1.75393	0	0	0	0	0	0	0	0	0	0	0	0	0	0	0	0	0	0	0	0	0	0	0	0
GGCTTGGTCGATGGAG.1_2	0	0	0	0	0	0	0	0	0	0	0	0	0	1.12517	2.23248	1.64122	0	0	1.97992	0	1.12517	0	0	0	1.64122	0	0	0	0	0	0	0	0	1.12517	0	0	0	0	0	0	0	0	0	0	0	0	0	0	0
GGCTTTCAGAACTCCT.1_2	0	0	0	0	0	0	0	0	0	0	0	1.85056	0	1.30337	2.20222	1.30337	0	0	2.66781	1.30337	2.20222	0	0	0	0	0	0	0	0	0	0	0	1.30337	1.30337	0	0	0	0	0	0	0	0	0	0	0	0	0	0	0
GGGAAGTTCGTGCAGC.1_2	0	0	0	0	0	0	0	0	0	0	0	0	0	2.79779	2.79779	2.79779	0	0	2.62758	0	2.1638	0	0	0	1.27202	0	1.81419	0	0	0	0	0	0	0	0	0	0	0	0	0	0	0	0	1.27202	0	0	0	0	0
GGGACAATCGACGCTG.1_2	0	0	0	0	0	0	0	0	0	0	0	2.52672	0.891611	1.35535	0.891611	0	0	0	2.40455	0	2.40455	0	0.891611	0	1.91046	0	0	0	0	0	0	0	0	0	0	0	0	0	0	0	0	0	0	0	0	0	0.891611	0	0
GGGACAATCGAGAAAT.1_2	0	0	0	0	0	0	0	0	0	0	0	0	0	2.31225	1.1861	0	0	0	2.95461	1.1861	1.1861	0	0	0	1.71354	0	0	0	0	0	0	0	0	0	0	0	0	0	0	0	0	0	0	1.1861	0	0	0	0	0
GGGACCTGTCAGGTGA.1_2	0	0	0	0	0	0	0	0	0	0	0	0	2.34438	1.5625	0	0	0	0	2.98839	1.05965	2.14493	0	0	0	1.05965	0	0	0	0	0	0	0	0	0	0	0	0	0	0	0	0	0	0	0	0	0	0	0	0
GGGACCTTCTCCGAAA.1_2	0	0	0	0	0	0	0	0	0	0	0	1.33965	0	2.50722	0	2.24634	0	0	1.33965	2.71393	1.89242	0	0	0	1.33965	0	0	0	0	0	0	0	0	0	1.89242	0	0	0	0	0	0	0	0	0	0	0	0	0	0
GGGACTCCATGAAGGC.1_2	0	0	0	0	0	0	0	0	0	1.02177	0	0	0	0	2.29157	0	0	0	3.38268	1.51649	2.93284	0	0	0	0	0	1.02177	0	0	0	0	0	0	0	0	0	0	0	0	0	0	0	0	0	0	0	0	0	0
GGGACTCGTGAATGAT.1_2	0	0	0	0	0	0	0	0	0	0	0	0	0	0	2.96233	0	0	0	1.40049	3.35041	2.7903	0	0	0	2.31959	0	0	0	0	0	0	0	0	0	0	0	0	0	0	0	0	0	0	0	0	0	0	0	0
GGGAGATAGCTCTTCC.1_2	0	0	0	0	0	0	0	0	0	0.87399	0	0	0	1.88492	2.07722	0	0	0	1.64661	0	1.88492	0	0	0.87399	1.33313	0	0	0	0	0	0	0	0	0.87399	0	0	0	0	0	0	0	0	0	0	0	0	0	0	0
GGGAGATGTAACAAGT.1_2	0	0	0	0	0	0	0	0	0	0	0	0	0	2.22007	2.22007	2.22007	0	0	2.68648	0	1.86748	0	0	0	1.86748	0	0	0	0	0	0	0	0	0	0	0	0	0	0	0	0	0	0	0	0	0	0	0	0
GGGAGTAAGTAACCTC.1_2	0	0	0	0	0	0	0	0	0	0	0	1.6017	0	2.02846	1.83768	2.74247	0	0	2.02846	0	2.8241	0	0	0	0.841774	0	1.6017	0	0	0	0	0	0	0	0.841774	0	0	0	0	0	1.29225	0	0	0	0	0	0	0	0
GGGAGTACAGTTAGGG.1_2	0	0	0	0	0	0	0	0	0	0	0	0	0	1.92131	2.39737	1.64176	1.79127	2.53844	2.23307	1.46589	2.39737	0	0	0	1.79127	0.605871	0	0	0	0	0	0	0	0	0	0	0	0	0	0	0	0.605871	0	0	0	0	0	0	0
GGGATCCAGCAAATCA.1_2	0	0	0	0	0	0	0	0	0	0	0	1.35996	1.35996	0	2.2709	3.0574	0	0	1.91576	1.35996	1.91576	0	0	0	1.91576	0	0	0	0	0	0	0	0	0	0	0	0	0	0	0	0	0	0	0	0	0	0	0	0
GGGATCCAGGTAAACT.1_2	0	0	0	0	0	0	0	0	0	0	0	0	0	2.04621	2.50397	2.50397	0	0	1.70336	2.30106	2.04621	0	0	0	0	0	0	0	0	0	0	0	0	0	0	0	0	0	0	0	0	0	0	1.17748	0	0	0	0	0
GGGATGACACATAACC.1_2	0	0	0	0	0	0	0	0	0	0	0	0	1.23761	0	2.58301	0	0	0	1.77406	0	2.37858	0	0	0	1.77406	0	0	0	0	0	0	0	0	0	0	0	0	0	0	0	0	0	0	0	0	0	0	0	0
GGGATGACACGGGTAA.1_2	0	0	0	0	0	0	0	0	0	0	0	0	0	1.24974	2.76861	0	0	0	2.39404	0	1.78823	0	0	0	1.24974	0	0	0	0	0	0	0	0	0	0	0	0	0	0	0	0	0	0	0	0	0	0	1.78823	0
GGGATGACACTCCGGA.1_2	0	0	0	0	0	0	0	0	0.998132	0	0	0	0	0.998132	1.81476	2.42297	0	0	2.06087	2.98797	2.56437	0	0	0	1.81476	0	0	0	0	0	0	0	0	0	0	0	0	0	0	0	0	0.998132	0	0	0	0	0	0	0
GGGCCATAGACATAGT.1_2	0	0	0	0	0	0	0	0	0	0	0	0	0	1.92195	1.36537	1.36537	0	0	1.36537	0	2.27742	0	0	0	1.36537	0	0	0	0	0	0	0	0	0	0	0	0	0	0	0	0	0	0	1.36537	0	0	0	0	0
GGGCCATAGGTTGGTG.1_2	0	0	0	0	0	0	0	0	0	0	0	0	0	0.972163	1.78019	0.972163	0.972163	1.45566	2.38526	2.22119	2.52618	0	0	0	0	0	0	0	0	0	0	0	0	0	0	0	0	0	0	0	0	0	0	0	0	0	0	0	0
GGGCCATTCGTTAGAC.1_2	0	0	0	0	0	0	0	0	0	0	0	0	0	1.42637	1.99158	2.35049	0	0	1.99158	3.38344	2.61405	0	0	0	2.9948	0	0	0	0	0	0	0	0	0	0	0	0	0	0	0	0	0	0	0	0	0	0	0	0
GGGCGTTCAGCCTATA.1_2	0	0	0	0	0	0	0	0	0	0	0	0	0	1.2761	1.2761	0	0	1.2761	0	0	2.16882	0	0	0	2.42751	0	0	0	0	0	0	0	0	0	0	0	0	0	0	0	0	0	1.2761	0	0	0	0	0	0
GGGCTACAGCACCAGA.1_2	0	0	0	0	0	0	0	0	0	0	0	2.55394	1.59991	1.59991	2.18663	2.18663	0	0	1.59991	0	2.55394	0	0	0	0	0	1.59991	0	0	0	0	0	0	0	0	0	0	0	0	0	0	0	0	1.59991	1.59991	0	0	0	0
GGGCTACCAGTGGTGA.1_2	0	0	0	0	0	0	0	0	0	0	0	1.54399	0	2.12423	2.48904	1.54399	0	0	1.54399	2.12423	2.12423	0	0	0	2.12423	0	0	0	0	0	0	0	0	0	0	0	0	0	0	0	0	0	0	0	0	0	0	0	0
GGGCTACCATAATGAG.1_2	0	0	0	0	0	0	0	0	0	0	0	0.81274	2.14294	1.56072	2.50852	1.98381	0	0	0.81274	0	2.6057	0	0	0	1.56072	0	1.25509	0	0	0.81274	0	0	0	0	0	0	0	0	0	0	0	0	0	0	0	0	0	0	0
GGGCTACTCAACTGGT.1_2	0	0	0	0	0	0	0	0	0	0	0	0	1.05965	0	3.31037	2.14493	0	0	2.14493	0	1.05965	0	0	0	0	0	0	0	0	0	0	0	0	0	0	0	0	0	0	0	0	1.05965	1.05965	0	1.05965	0	0	0	0
GGGCTCATCCCTCGTA.1_2	0	0	0	0	0	0	0	0	0	0	0	2.11296	0	1.76618	1.23088	1.76618	0	0	2.57423	2.11296	2.11296	0	0	0	1.76618	0	0	0	0	0	0	0	0	0	0	0	0	0	0	0	0	0	0	0	0	0	0	0	0
GGGTAGAGTCCAGCGT.1_2	0	0	0	0	0	0	0	0	0	0	0	1.15541	1.15541	0	2.64276	0	0	0	0	0	2.01836	0	0	0	2.01836	0	0	0	0	0	0	0	0	0	0	0	0	0	0	0	0	0	0	0	0	0	0	0	0
GGGTATTCAAGTCCAT.1_2	0	0	0	0	0	0	0	0	0	0	0	0	0.955807	0	1.75826	0	0	2.62511	1.75826	2.0019	1.75826	0	0	0	0	0	0	0	0	0	0	0	0	0	0	0	0	0	0	0	0	1.43545	0	0	0.955807	0	0	0	0
GGGTATTCATTCTTCA.1_2	0	0	0	0	0	0	0	0	0	0	0	0	1.39225	1.39225	1.95271	2.78003	0	0	3.09861	0	1.39225	0	0	0	1.39225	0	0	0	0	0	0	0	0	0	0	0	0	0	0	0	0	0	0	1.39225	0	0	0	0	0
GGGTATTGTGGTTTGT.1_2	0	0	0	0	0	0	0	0	0	0.57391	0	0.57391	0	1.9743	1.58432	1.41118	0	0	1.9743	0	2.33237	0	0	0	1.73186	0	0	0	0	0	0	0	0	0	0	0	0	0.57391	0	0	0	0	0	0	0	0	0	0	0
GGGTATTTCGTGCACG.1_2	0	0	0	0	0	0	0	0	0	0	0	2.0248	1.68326	2.0248	2.0248	1.1605	0	0	2.0248	0	2.48138	0	0	0	1.1605	0	1.1605	0	0	0	0	0	0	0	0	0	0	0	0	0	0	0	0	0	0	0	0	0	0
GGGTCACCAGAAACCG.1_2	0	0	0	0	0	0	0	0	0	0	0	0	1.09622	0	2.56163	0	1.09622	1.09622	3.29238	0	1.09622	0	0	0	0	0	0	0	1.09622	0	0	0	0	0	0	0	0	1.09622	0	0	0	0	0	0	0	0	0	0	0
GGGTCACGTCAGGAGT.1_2	0	0	0	0	0	0	0	0	0	0	0	1.66045	1.1413	0	1.66045	2.00047	0	0	1.1413	0	2.25374	0	0	0	0	0	0	0	0	0	0	0	0	0	0	0	0	0	0	0	0	0	0	0	0	0	0	1.66045	0
GGGTCTGAGATCACCT.1_2	0	0	0	0	1.07264	0	0	0	0	0	0	1.07264	3.0072	1.91239	3.2581	2.67149	0	1.07264	2.16244	1.07264	1.07264	0	0	0	0	0	0	0	0	0	0	0	0	0	0	0	0	0	0	0	0	0	0	0	0	0	0	0	0
GGGTCTGCAACACGTT.1_2	0	0	0	0	0	0	0	0	0	0	0	1.50507	0	1.50507	2.44351	1.01241	0	0	2.44351	1.83365	2.58518	0	0	0	1.83365	0	0	0	0	0	0	0	0	1.01241	0	0	0	0	0	0	0	1.50507	0	0	0	0	0	0	0
GGGTCTGGTACCTGTA.1_2	0	0	0	0	0	0	0	0	0	0	0	0	0	2.66085	2.19557	0	0	0	0	0	2.19557	0	0	0	1.29793	0	0	0	0	0	1.84426	0	0	1.29793	0	0	0	0	0	0	0	0	0	0	0	0	0	0	0
GGGTCTGTCAGATGCT.1_2	0	0	0	0	0	0	0	0	0	0	0	0	0	0	0	0	0	0	0	0	2.78772	0	0	0	0	0	0	0	0	0	0	0	0	2.78772	3.4496	2.78772	0	0	0	0	0	0	0	0	0	0	0	0	0
GGGTGAACACCCAAGC.1_2	0	0	0	0	1.13367	0	0	0	0	0	0	1.13367	0	0	0	1.99076	0	0	0	2.2437	2.4454	0	0	0	2.2437	0	0	0	0	0	0	0	0	0	0	0	0	0	0	0	0	0	0	0	0	0	0	0	0
GGGTGTCCACGATAGG.1_2	0	0	0	0	0	0	0	0	0	0	0	0	0	2.47522	1.86287	0	0	0	0	0	2.2152	0	0	0	1.31402	0	0	0	0	0	0	0	0	0	0	0	0	0	0	0	0	0	0	0	0	0	0	0	0
GGGTGTCGTGCGTTTA.1_2	0	0	0	0	0	0	0	0	0	0	0	0	0	1.34803	2.25648	1.34803	0	0	0	0	2.25648	0	0	0	1.34803	0	0	0	0	0	0	0	0	0	0	0	0	0	0	0	0	0	0	0	0	0	0	0	0
GGGTTATTCTTTGCGC.1_2	0	0	0	0	0	0	0	0	0	0	0	0	0	0	2.30511	2.67676	0	0	2.67676	1.70704	0	0	0	0	1.70704	0	0	0	0	0	0	0	1.1806	0	0	0	0	0	0	0	0	1.1806	0	1.1806	0	0	0	0	1.1806
GGGTTTATCGACATTG.1_2	0	0	0	0	0	0	0	0	0	0	0	0	1.00522	1.82415	2.07065	1.49627	0	0	2.43318	2.69867	1.49627	0	0	0	0	0	0	0	0	0	0	0	0	0	0	0	0	0	0	0	1.00522	0	0	0	0	0	0	1.82415	0
GGTAATCGTTCCGCTT.1_2	0	0	0	0	0	0	0	0	0	0	0	1.07785	0	1.91914	2.16945	1.58447	0	0	2.16945	1.07785	2.36948	0	0	0	1.58447	0	1.07785	0	0	0	0	0	0	0	1.07785	0	0	0	0	0	0	0	0	0	0	1.91914	0	0	0
GGTAATCTCAAACGTC.1_2	0	0	0	0	0	0	0	0	0	0	0	1.93883	0.911339	1.69799	2.4348	0.911339	0	0	0.911339	0.911339	2.4348	0	0	0	1.3801	0	0	0	0	0	0	0	0	0	0	0	0	0	0	0	0	0	0	0	1.3801	0	0	0	0
GGTAGAGAGTGAACAT.1_2	0	0	0	0	0	0	0	0	0	0	0	1.26925	0	0	2.79418	2.62402	0	0	3.28023	0	1.81097	0	0	0	1.26925	0	1.26925	0	0	0	0	0	0	0	0	0	0	0	0	0	0	0	0	0	0	0	0	0	0
GGTCACGCACGTAGTT.1_2	0	0	0	0	0	0	0	0	0	0	0	1.15676	0	2.27402	2.47637	1.15676	0	0	3.30157	0	1.15676	0	0	0	1.67881	0	0	0	0	0	0	0	0	0	0	0	0	0	0	0	0	1.15676	0	0	0	0	0	0	0
GGTCACGGTGTATTGC.1_2	0	0	0	0	0	0	0	0	0	0	0	0	1.44939	2.37784	2.85086	2.0177	0	0	3.0235	0	2.64206	0	0	0	0	0	0	0	0	0	0	0	0	0	0	0	0	0	0	0	0	0	0	0	0	0	0	0	0
GGTCACGTCTGAGAGG.1_2	0	0	0	0	0	0.938134	0	0	0	0	0	0	0	0.938134	2.17203	0	0	0	2.33517	2.33517	2.33517	0	0	0	1.41353	0	0	0	0	0	0	0	0	0	0	0	0	0	0	0	0	0	0	0	0	0	0	0	0
GGTGGCTAGGCCACTC.1_2	0	0	0	0	0	0	0	0	0	0	0	0	0	1.22372	2.56488	0	0	0	0	0	1.75779	0	0	0	1.75779	0	0	0	0	0	0	0	0	0	0	0	0	0	0	0	0	0	0	0	1.22372	0	0	0	0
GGTGGCTTCATGCCAA.1_2	0	0	0	0	0	0	0	0	0	0	0	1.16473	0	1.16473	2.48702	1.16473	0	0	2.65538	0	1.68828	0	0	0	2.03015	0	0	0	0	0	0	0	1.16473	0	0	0	0	0	0	0	0	0	0	0	0	0	0	1.16473	0
GGTGGCTTCTAACGCA.1_2	0	0	0	0	0	0	0	0	0	0	0	0	0	2.28902	2.0909	1.01995	0	2.0909	2.28902	1.01995	2.0909	0	0	0	0	0	0	0	0	0	0	0	0	0	0	1.01995	0	0	0	0	0	0	0	0	0	0	0	0	0
GGTGGCTTCTTCCGTG.1_2	0	0	0	0	0	0	0	0	0	0	0	0	1.4173	1.4173	1.4173	0	0	1.4173	2.33968	0	1.98127	0	0	0	1.4173	0	1.4173	0	0	0	0	0	0	0	0	0	0	0	0	0	0	0	0	1.4173	0	0	0	0	0
GGTGTTAGTGCGGTAA.1_2	0	0	0	0	0	0	0	0	0	0	0	0	0.949934	0.949934	1.42817	0	0.949934	1.99363	1.99363	1.75035	2.35264	0	0	0	0.949934	0	0	0	0	0	0	0	0	0	0	0	0	0	0	0	0	0	0	0	0	0	0.949934	0	0
GGTTAACTCGTCCATC.1_2	0	0	0	0	0	0	0	0	0	0	0	1.77096	0	2.01516	2.51595	2.21129	0	0	0.965267	0	2.63934	0	0	0	0.965267	0	0.965267	0	0	0	0	0	0	0	0	0	0	0	0	0	0	0	0	0	0	0	0	0	0
GTAACACAGAAGGGAT.1_2	0	0	0	0	0	0	0	0	0	0	0	1.73148	0	1.20132	1.73148	1.73148	0	0	2.53548	0	2.53548	0	0	0	0	0	1.20132	0	0	0	0	0	0	0	0	0	0	0	0	0	0	0	0	0	0	0	0	0	0
GTAACACGTATGGAAT.1_2	0	0	0	0	0	0	0	0	0	0	0	0	0	1.8822	3.14724	2.87378	0	0	3.26024	0	2.49616	0	0	0	2.23558	0	1.8822	0	0	0	0	0	0	0	0	0	0	0	0	0	0	0	0	0	0	0	0	0	0
GTAACACTCAAGCGTT.1_2	0	0	0	0	0	0	0	0	0	0	0	0.907267	0	0.907267	1.375	1.375	0	0	1.93299	1.69242	1.375	0	0	0	0.907267	0	0	0	0	0	0	0	0	0	0	0	0	0	0	0	0	1.375	0	0	0	0	0	0	0
GTAACCATCAGCGGAA.1_2	0	0	0	0	0	0	0	0	0	0	0	0	0	0	0	0	0	0	0	0	0	0	0	0	0	0	0	0	0	0	0	0	2.74037	0	0	0	0	0	0	0	0	0	0	0	0	0	0	0	0
GTAATCGTCCCTCTTT.1_2	0	0	0	0	0	0	0	0	0	0	0	1.60928	0	1.94574	3.04433	1.60928	0	0	1.60928	2.19705	1.94574	0	0	0	1.94574	0	0	0	0	0	0	0	0	0	0	0	0	0	0	0	0	0	0	0	1.60928	0	0	0	0
GTAATGCAGGGAGAAT.1_2	0	0	0	0	0	0	0	0	0	0	0	1.73647	0	2.33742	2.98108	2.71017	0	0	1.73647	0	2.71017	0	0	0	0	0	0	0	0	0	0	0	1.73647	0	0	0	0	1.73647	0	0	0	1.73647	0	0	0	0	0	0	0
GTAATGCAGTCAAGCG.1_2	0	0	0	0	0	0	0	0	0	0	0	1.74474	0	2.34649	2.18313	1.74474	0	0	3.37917	1.74474	2.71953	0	0	0	1.42301	0	1.42301	0	0	0	0	0	0	0	0	0	0	0	0	0.945773	0	0	0	0	0	0	0	0	0
GTACAACAGAGCAGAA.1_2	0	0	0	0	0	0	0	0	0	0	0	1.4827	0	2.25256	2.41721	1.4827	0	0	2.05536	2.25256	2.55854	0	0	0	2.41721	0	0	0	0	0	0	0	0.994147	0	0	0	0	0	0	0	0	0	0	0	0	0	0	0.994147	0
GTACAACCAGACCATT.1_2	0	0	0	0	0	0	0	0	0	0	0	1.1593	2.64803	1.68183	2.64803	1.1593	0	0	1.1593	0	1.68183	0	0	0	0	0	1.68183	0	0	0	0	0	0	0	0	0	0	0	0	0	0	0	0	0	0	0	0	0	0
GTACAACCATCTCGTC.1_2	0	0	0	0	0	0	0	0	0	0	0	1.89489	1.05916	1.56191	2.5099	1.56191	0	0	2.65237	0	2.3437	0	0	0	1.56191	0	1.05916	0	0	0	0	0	0	0	0	0	0	0	0	1.05916	0	0	0	0	0	0	0	0	0
GTACAGTCAAGTTCCA.1_2	0	0	0	0	0	0	0	0	0	0	0	1.07428	0	2.16465	1.91452	1.07428	0	0	2.16465	0	2.5311	0	0	0	0	0	1.07428	0	0	0	0	0	0	0	0	0	0	0	1.07428	0	0	1.07428	0	0	0	0	0	0	0
GTACAGTCAGGTTCAT.1_2	0	0	0	0	0	0	0	0	0	0	0	1.16747	0	1.16747	2.65908	1.69152	0	0	2.80318	0	2.80318	0	0	0	1.16747	0	0	0	0	0	0	0	0	0	0	0	0	0	0	0	0	0	0	0	0	1.16747	0	0	0
GTACAGTGTACTCAAC.1_2	0	0	0	0	1.30906	0	0	0	0	0	0	1.30906	1.30906	1.30906	1.30906	0	0	0	1.85714	0	2.20917	0	0	0	0	0	0	0	0	0	0	0	0	0	0	0	0	0	0	0	0	0	0	0	0	0	0	0	0
GTAGAAAGTTTGATCG.1_2	0	0	0	0	0	0	0	0	0	0	0	1.83779	0	1.01555	1.5089	1.5089	0	0	1.83779	1.01555	2.08486	0	0	0	1.01555	0	1.01555	0	0	0	0	0	0	0	0	0	0	0	0	0	0	0	0	0	0	0	0	0	0
GTAGAGGCAGCAATTC.1_2	0	0	0	0	0	0	0	0	0	0	0	0.831758	0.831758	2.01314	2.43175	1.58761	0	0	2.3107	0.831758	1.58761	0	0	0	0.831758	0	0	0	0.831758	0	0	0	0	0	0	0	0	0	0	0	0	0	0	0.831758	0	0	0	0	0
GTAGAGGGTCCTCAGG.1_2	0	0	0	0	0	0	0	0	0	0	0	0	0	2.0824	2.92097	1.01375	0	0	1.83542	0	1.83542	0	0	0	1.01375	0	0	0	0	0	0	0	1.01375	0	0	0	0	0	0	0	0	0	0	0	0	0	0	0	0
GTAGATCCACTGTGAT.1_2	0	0	0	0	0	0	0	0	0	0	0	1.16186	0	2.02652	2.6515	0	0	0	2.92138	2.6515	0	0	0	0	1.16186	0	0	0	0	0	0	0	0	0	0	0	0	0	0	0	0	0	0	1.16186	0	0	0	0	0
GTAGATCTCAGACATC.1_2	0	0	0	0	0	0	0	0	0	0	0	1.57692	0	1.9508	1.86961	0.972947	0	0	1.57692	0	2.52734	0	0	0	1.16137	0	0.437336	0	0	0	0	0	0	0	0	0	0	0	0	0	0	0.437336	0.437336	0	0	0	0	0	0
GTAGCTACAACGGTAG.1_2	0	0	0	0	0	0	0	0	0	0	0	0	0.98491	0.98491	2.04255	0	0.98491	2.04255	2.54498	1.7972	2.40383	0	0	0	0	0	0	0	0	0	0	0	0	0	0	0	0	0	0	0	0	0	0	0	0	0	0	0	0
GTAGCTACACGGCACT.1_2	0	0	0	0	0	0	0	0	0	0	0	0.648494	1.03862	1.99994	1.71619	2.74743	0	0.648494	2.40146	1.537	2.62302	0	0	0	1.03862	0	0.648494	0	0	0	0	0	0	0.648494	0	0	0	0	0	0	0	0	0	0.648494	0	0	0	0	0
GTAGCTAGTATCGCTA.1_2	0	0	0	0	0	0	0	0	0	0	0	1.91732	0	2.80178	2.67688	1.91732	0	0	1.58278	1.58278	3.01271	0	0	0	1.58278	0	0	0	0	0	0	0	0	0	0	0	0	0	0	0	0	1.58278	0	0	0	0	0	0	0
GTAGGAGTCAAGGTGG.1_2	0	0	0	0	0	0	0	0	0	0	0	0	0.928214	1.72097	2.69259	0	1.9629	1.40118	2.58324	0	2.15755	0	0	0	0.928214	0	0	0	0	0	0	0	0	0	0	0	0	0	0	0	0	0	0	0	0	0	0	0	0
GTAGGAGTCGGTAGAG.1_2	0	0	0	0	0	0	0	0	0	0	0	0	0	1.85154	1.02599	1.52164	0	0	2.72909	0	2.46294	0	0	0	0	0	0	0	0	0	0	0	0	0	0	0	0	0	0	0	0	1.02599	0	0	0	0	0	0	0
GTAGGTTGTGTCGATT.1_2	0	0	0	0	0	0	0	0	0	0	0	0	0	1.32102	2.48399	1.32102	0	0	3.24747	0	0	0	0	0	0	0	0	0	0	0	0	0	0	0	0	0	0	0	0	0	0	0	0	0	1.32102	0	0	0	0
GTAGGTTTCTCCGCAT.1_2	0	0	0	0	0	0	0	0	0	0	0	0.725112	0	2.0001	1.43387	0.725112	0	0	2.83171	1.84448	2.54275	0	0	0	2.13473	0	0.725112	0	0	0	0	0	0	0.725112	0	0	0	0	0	0	0	1.14101	0	0	0.725112	0	0	0	0
GTAGTACAGACGTCCC.1_2	0	0	0	0	0	0	0	0	0	0.363628	0	0.363628	0	0.839676	0.363628	1.16087	0	0	0.363628	0	1.83457	0	0	0	1.16087	0	0	0	0	0	0	0	0	0	0	0	0	0	0	0	0	0	0	0.363628	0	0	0	0	0
GTAGTACTCAGTGTGT.1_2	0	0	0	0	0	0	0	0	0	0	0	0	0	2.34166	2.81326	2.34166	0	0	1.98316	0	2.34166	0	0	0	1.41896	0	0	0	0	0	0	0	0	0	0	0	0	0	0	0	0	0	0	0	1.41896	0	0	0	0
GTATTGGAGTAGTCAA.1_2	0	0	0	0	0	0	0	0	0	0	0	1.69769	0	2.04017	2.66611	2.04017	0	0	0	0	2.66611	0	0	0	2.04017	0	0	0	0	0	0	0	1.69769	1.69769	0	1.69769	0	0	0	0	0	0	0	0	0	0	0	0	0
GTATTTCAGACTAAGT.1_2	0	0	0	0	0	0	0	0	0	0	0	0	1.45114	2.37991	1.45114	1.45114	0	0	2.37991	0	2.64418	0	0	0	0	0	0	0	0	0	1.45114	0	0	1.45114	1.45114	0	0	0	0	0	0	0	0	0	0	0	0	0	0
GTATTTCTCCCATACC.1_2	0	0	0	0	1.22968	0	0	0	0	0	0	0	0	2.57266	2.74218	2.11147	0	0	1.76478	2.11147	2.57266	0	0	0	0	0	0	0	0	0	0	0	0	0	0	0	0	0	0	0	0	0	0	0	0	0	0	0	0
GTATTTCTCCGTGCGA.1_2	0	0	0	0	0.851356	0	0	0	0	0	0	0.851356	0.851356	1.8518	2.04305	1.8518	0	0	2.34178	1.61512	2.83989	0	0	0	2.04305	0	1.30445	0	0	0	0	0	0	0	0	0	0	0	0	0	0	0	0	0.851356	0	0	0	0	0
GTCAAACAGAGTGAAG.1_2	0	0	0	0	0	0	0	0	0	0	0	1.1311	0	1.1311	2.60966	2.24032	0	0	2.9903	0	2.24032	0	0	0	0	0	1.6483	0	0	0	0	0	0	0	0	0	0	0	0	0	0	0	0	1.6483	1.1311	0	0	0	0
GTCAAGTAGTCGAAAT.1_2	0	0	0	0	0	0	0	0	0	0	0	1.22491	0	1.22491	1.75918	2.3623	0	0	1.22491	0	0	0	0	0	0	0	0	0	0	0	0	0	0	0	0	0	0	0	0	0	0	1.22491	1.22491	0	0	1.22491	0	0	0
GTCAAGTCAGCATTGT.1_2	0	0	0	0	0	0	0	0	0	0	0	0.820777	0.820777	1.99624	2.41396	2.29313	0	0	2.61905	0	2.41396	0	0	0	1.80649	0	1.26541	0	0	0	0	0	0	0	0	0	0	0	0	0	0	0	0	0	0	0	0	0	0
GTCAAGTGTAACGTTC.1_2	0	0	0	0	0	0	0	0	0	0	0	1.81699	0	0	3.07331	1.81699	0	0	1.27443	0	2.16676	0	0	0	2.16676	0	0	0	0	0	0	0	0	0	0	1.27443	0	0	0	0	0	0	0	0	0	0	0	0	0
GTCACGGAGGAGCAAA.1_2	0	0	0	0	0	0	0	0	0	0	0	0	0	2.41508	1.36395	2.11373	0	0	1.92034	0	2.41508	0	0	0	0.898459	0	0	0	0	0	0	0	0	0	0	0	0	0	0	0	0	0	0	0	0	0	0	0	0
GTCACTCGTGGCTGCT.1_2	0	0	0.842978	0	0	0	0	0	0	0	0	0	0	1.60339	1.60339	1.60339	0	0	2.74445	2.0303	1.60339	0	0	0	2.0303	0	0.842978	0	0	0	0	0	0	0	0	0	0	0	0	0	0	0	0	0	0	0	0	0	0
GTCAGCGAGGCACCAA.1_2	0	0	0	0	0	0	0	0	0	0	0	2.07156	0	0	2.43412	0	0	0	1.49708	0	2.07156	0	0	0	2.90925	0	0	0	0	0	0	0	0	0	0	0	0	0	0	0	0	0	0	0	0	0	0	0	0
GTCAGCGTCATTTACC.1_2	0	0	0	0	0	0	0	0	0	0	0	0	0	2.1047	3.21949	1.22423	0	0	2.73497	2.1047	2.56554	0	0	0	1.22423	0	0	0	0	0	0	0	0	0	0	0	0	0	0	0	0	0	0	0	0	0	0	0	0
GTCATCCCATGACCCG.1_2	0	0	0	0	0	0	0	0	0	0	0	2.19936	0	1.19126	0.763422	2.19936	0	0	2.31894	0.763422	3.26589	0	0	0	1.48994	0	0	0	0	0	0	0	0	0	0	0	0	0	0	0	0.763422	0	0	0.763422	0.763422	0	0	0	0
GTCATCCTCGCTACAA.1_2	0	0	0	0	0	0	0	0	0	0	0	0	0	1.30494	2.04364	0	0	1.30494	0.851741	0	1.85237	0	0	0	2.34239	0	0.851741	0	0	0	0	0	0	0	0	0	0	0	0	0	0	0	0	0	0	0	0	0	0
GTCATGATCCACTTCG.1_2	0	0	0	0	0	0	0	0	0	0	0	0	0	0	0	2.11233	3.61999	0	2.11233	0	2.11233	0	0	0	2.11233	0	0	0	0	0	0	0	0	0	0	0	0	0	0	0	0	2.11233	0	0	0	0	0	0	0
GTCCACTTCACGGTCG.1_2	0	0	0	0	0	0	0	0	0	0	0	1.96448	0	2.58493	3.1117	1.96448	0	0	1.40256	0	1.96448	0	0	0	1.40256	0	0	0	0	0	0	0	0	0	0	0	0	0	0	0	0	0	0	0	0	0	0	0	0
GTCCCATCAAGCACAG.1_2	0	0	0	0	0	0	0	0	0	0	0	1.21916	0	2.0984	1.75245	1.21916	0	0	2.0984	1.21916	2.55892	0	0	0	1.75245	0	0	0	0	0	0	0	0	0	0	0	0	0	0	0	0	0	0	0	0	0	0	0	0
GTCGCGACATCTAACG.1_2	0	0	0	0	0	0	0	0	0	0	0	2.21321	0	2.41424	0	2.21321	0	0	2.41424	0	2.58154	0	0	0	2.41424	0	0	0	0	0	0	0	1.11062	0	0	0	0	0	0	0	0	0	0	0	0	0	0	0	0
GTCGCGAGTCCTATAG.1_2	0	0	0	0	0	0	0	0	0	0	0	0	0	1.78183	2.38706	0	0	0	2.12955	0	1.24426	0	0	0	1.78183	0	1.24426	0	0	0	0	0	0	0	0	0	0	0	0	0	0	0	0	1.24426	0	0	0	0	0
GTCGCGAGTTCCGCGA.1_2	0	0	0	0	0	0	0	0	0	0	0	1.71859	0	1.71859	2.83429	2.3178	0	0	1.71859	0	1.19038	0	0	0	2.06242	0	0	0	0	0	0	0	0	0	0	0	0	0	0	0	0	0	0	0	0	0	0	0	0
GTCGCGATCACCCTTG.1_2	0	0	0	0	0	0	0	0	0	0	0	0	0	1.5902	2.54272	0	0	0	1.5902	0	2.54272	0	0	0	1.5902	0	0	0	0	0	0	0	0	0	0	0	0	0	0	0	0	0	0	1.5902	0	0	0	0	0
GTCGCGATCATTATCC.1_2	0	0	0	0	0	0	0	0	0	0	0	1.13438	0	1.65221	2.75778	1.99167	0	0	2.88335	1.65221	2.24464	0	0	0	2.24464	0	0	0	0	0	0	0	0	0	0	0	0	0	0	0	0	0	0	0	0	0	0	0	0
GTCGTAAAGCATTTGC.1_2	0	0	0	0	0	0	0	0	0	0	0	1.89242	1.33965	0	0	2.50722	0	0	2.24634	0	2.71393	0	0	0	0	0	0	0	0	0	0	0	0	0	0	0	0	0	0	0	0	0	1.33965	0	0	0	0	0	0
GTCGTAACACATATGC.1_2	0	0	0	0	0	0	0	0	0	0	0	1.14439	0.727676	0.727676	0.957584	1.84866	0	0	1.55729	0	2.00439	0	0	0	0.957584	0	0.428616	0	0	0	0	0	0	0	0	0	0	0	0	0	0	0	0	0.428616	0	0	0	0	0
GTCGTTCAGACGGATC.1_2	0	0	0	0	0	0	0	0	0	0	0	2.19403	0	2.56163	2.19403	2.56163	0	0	1.60656	0	2.19403	0	0	0	0	0	0	0	0	0	0	0	0	0	0	0	0	0	0	0	0	0	0	0	0	0	0	0	0
GTCGTTCAGGGAGGAC.1_2	0	0	0	0	0	0	0	0	0	0	0	2.30619	0	1.3893	1.94935	1.94935	0	0	1.94935	3.09487	0	0	0	0	2.56865	0	0	0	0	0	0	0	0	0	0	0	0	0	0	0	0	0	0	0	0	0	0	0	0
GTCGTTCTCGATGCAT.1_2	0	0	0	0	0	0	0	0	0	0	0	0	0	1.43728	2.00397	2.00397	0	0	1.43728	2.36347	2.62734	0	0	0	2.00397	0	0	0	0	0	0	0	0	0	0	0	0	0	0	0	0	0	0	1.43728	0	0	0	0	0
GTCTACCTCTTTCGAT.1_2	0	0	0	0	0.988922	0	0	0	0	0	0	2.04812	0	0.988922	0.988922	1.80253	0	0	1.80253	0.988922	2.40964	0	0	0	1.47629	0	0	0	0	0	0	0	0	0	0	0	0	0	0	0	0	0	0	0	0	0	0	0	0
GTCTAGAAGACAACAT.1_2	0	0	0	0	0	0	0	0	0	0	0.787956	1.22313	1.52534	1.94512	1.22313	2.36002	0	0	2.73351	2.46726	1.94512	0	0	0	2.36002	0	0	0	0	0	0	0	0	0	0	0	0	0	0	0	0.787956	0	0	0	0	0	0	0	0
GTCTAGAAGCGTTACT.1_2	0	0	0	0	0	0	0	0	0	0	0	1.35996	0	1.35996	2.73956	0	0	0	2.91106	0	2.53244	0	0	0	1.35996	0	0	0	0	0	0	0	0	0	0	0	1.35996	0	1.35996	0	0	0	0	0	0	0	0	0	0
GTCTCACCACGCCAGT.1_2	0	0	0	0	0	0	0	0	0	0	0	1.8139	0	1.8139	2.68728	1.4868	0	0	2.42203	2.98699	2.56342	0	0	0	2.2573	0	0	0	0	0	0	0	0	0	0	0	0	0	0	0	0	0	0	0	0	0	0	0	0
GTCTCACTCATATGGC.1_2	0	0	0	0	0	0	0	0	0	0	0	1.69098	0	1.69098	1.69098	2.49006	0	0	2.80256	0	1.16702	0	0	0	0	0	2.03303	0	0	0	0	0	1.16702	0	0	0	0	0	0	0	0	0	0	0	0	0	0	0	0
GTCTGTCTCCACTTTA.1_2	0	0	0	0	0	0	0	0	0	0	0	0	0	1.75759	2.10385	0	1.75759	2.73407	3.21857	0	2.56465	0	0	0	1.22355	0	0	0	0	0	0	0	0	0	0	0	0	0	0	0	0	0	0	1.22355	0	0	0	0	0
GTCTTTAAGGTAAACT.1_2	0	0	0	0	0	0	0	0	0	0	0	1.99432	2.82542	0.950421	2.35335	1.99432	0	0	2.18986	0	2.61699	0	0	0	1.42878	0	0.950421	0	0	0	0	0	0	0	0	0	0	0	0	0	0	0	0	0	0.950421	0	0	0	0
GTCTTTAGTACAGAAT.1_2	0	0	0	0	0	0	0	0	0	0	0	0	0	1.55568	2.64505	1.8882	0	0	3.23077	1.55568	2.33658	0	0	0	1.05402	0	1.55568	0	0	0	0	0	0	0	0	0	0	0	0	0	0	1.05402	0	0	0	0	0	0	0
GTCTTTAGTCAAAGTA.1_2	0	0	0	0	0	0	0	0	0	0	0	0	0	1.44442	1.44442	1.44442	0	0	2.37194	0	3.01731	0	0	0	1.44442	0	0	0	0	0	0	0	0	0	0	0	0	0	0	0	0	0	0	0	0	0	0	0	0
GTCTTTAGTCACTTAG.1_2	0	0	0	0	0	0	0	0	0	0	0	0	0	1.21698	2.55606	0	0	0	2.35213	0	1.74989	0	0	0	0	0	0	0	0	0	0	0	0	0	0	0	0	0	0	0	0	0	0	0	0	0	0	0	0
GTGAGCCCAGACTGCC.1_2	0	0	0	0	0	0	0	0	0	0	0	1.29735	0	1.29735	1.84358	1.29735	0	0	1.29735	2.4543	1.29735	0	0	0	1.84358	0	0	0	0	0	0	0	0	0	0	0	0	0	0	0	0	0	0	0	1.29735	0	0	0	0
GTGAGCCGTCCTGTCT.1_2	0	0	0	0	0	0	0	0	0	0	0	1.64644	0.716434	2.11984	2.23826	2.11984	1.12954	2.11984	2.60753	1.64644	2.81582	0	0	0	1.64644	0	0	0	0	0	0	0	0	0.716434	0	0	0	0	0	0	0	0.716434	0	0	0	0	0	0	0
GTGAGCCTCCTTATGT.1_2	0	0	0	0	0	0	0	0	0	0	0	1.9547	0	1.61765	3.05429	1.61765	0	0	1.9547	2.40722	2.57442	0	0	0	0	0	0	0	0	0	0	0	0	0	0	0	0	0	0	0	0	0	0	0	0	1.10546	0	0	0
GTGAGGATCAAGTGTC.1_2	0	0	0	0	0	0	0	0	0	0	0	0	0	1.26632	2.15679	0	0	0	0	0	2.62023	0	0	0	0	0	0	0	0	0	0	0	0	0	0	0	0	0	0	0	0	0	1.26632	0	1.26632	0	0	0	0
GTGAGTTAGAGGGTGG.1_2	0	0	0	0	0	0	0	0	0	0	0	0	0	1.33262	2.37661	2.60707	1.64605	2.07661	3.14964	0	2.37661	0	0	0	1.33262	0	0	0	0	0	0	0	0	0	0	0	0	0	0	0	0	0	0	0	0	0	0	0	0
GTGAGTTGTCACATTG.1_2	0	0	0	0	0	0	0	0	0	0	0	1.90424	0	1.34993	2.25878	2.52	0	0	2.89828	0	1.90424	0	0	0	1.34993	0	0	0	0	0	0	0	0	0	0	0	0	0	0	0	0	0	1.34993	0	0	0	0	0	0
GTGAGTTTCTGGACTA.1_2	0	0	0	0	0	0	0	0	0	0	0	1.39407	0	1.95479	1.71323	2.68379	0	0	0	0	1.71323	0	0	0	1.39407	0	0	0	0	0	0	0	0	0	0	0	0	0	0	0	0	0	0	0	0	0	0	0	0
GTGATGTAGGAGGTTC.1_2	0	0	0	0	0	0	0	0	0	0	0	1.2508	0	1.2508	2.13764	2.3954	0	0	1.2508	0	1.2508	0	0	0	1.2508	0	0	0	0	0	0	0	0	0	0	0	0	0	0	0	0	0	0	0	0	0	0	0	0
GTGATGTGTGGTCCCA.1_2	0	0	0	0	0	0	0	0	0	0	0	0.968701	0	0.968701	1.45139	1.77556	0	0	4.21973	0	2.01997	0	0	0	1.77556	0	0.968701	0	0	0	0	0	0	0	0	0	0	0	0	0	0	0	0	0	0	0	0	0	0
GTGATGTTCGATCCCT.1_2	0	0	0	0	0	0	0	0	0	0	0	0	0	1.81677	2.80069	2.42515	0	2.42515	2.42515	1.27424	2.16653	0	0	0	2.80069	0	0	0	0	0	0	0	0	0	0	0	0	0	0	0	0	0	0	0	0	0	0	0	0
GTGCACGAGATCGACG.1_2	0	0	0	0	0	0	0	0	0	0	0	0	0	0	2.4481	1.13567	0	0	2.61591	0	2.75956	0	0	0	1.13567	0	1.13567	0	0	0	0	0	0	0	0	0	0	0	0	0	0	0	0	0	0	0	0	0	0
GTGCACGAGTACCATC.1_2	0	0	0	0	0	0	0	0	0	0	0	2.05983	0	1.31851	1.31851	2.48085	0	0	3.06963	1.86806	3.06963	0	0	0	0.862436	0	0	0	0	0	0	0	0	0	0	0	0	0	0	0	0	0	0	0	0.862436	0	0	0	0
GTGCACGGTGTGTGTT.1_2	0	0	0	0	0	0	0	0	0	0	0	0	0	0	0	0	0	0	2.84687	0	0	0	0	0	0	0	0	0	0	2.84687	0	0	0	0	0	0	0	0	0	0	0	0	0	0	0	0	0	0	0
GTGCAGCAGCTTCTAG.1_2	0	0	0	0	0	0	0	0	0	0	0	0	0	2.12456	3.02777	1.24023	0	0	2.7561	0	2.12456	0	0	0	1.24023	0	0	0	0	0	0	0	0	0	0	0	0	0	1.24023	0	0	0	0	0	0	0	0	0	0
GTGCAGCAGTCATGGG.1_2	0	0	0	0	0	0	0	0	0	0	0	0	0	1.86432	1.86432	1.5335	0	0	2.31114	1.03574	2.31114	0	0	0	0	0	0	0	0	0	0	0	0	0	0	0	0	0	0	0	0	0	1.03574	1.03574	0	0	0	0	0
GTGCGTGGTCCGTACG.1_2	0	0	0	0	0	0	0	0	0	0	0	0	0	1.95884	1.39761	1.71709	2.95871	2.57886	3.7404	2.95871	2.95871	0	0	0	2.31615	0	0	0	0	0	0	0	0	0	0	0	0	0	0	0	0	0	0	0	0	0	0	0	0
GTGCTGGAGCGCACAA.1_2	0	0	0	0	0	0	0	0	0	0	0	1.58424	0.897453	2.05185	1.47959	0	0	0	0.897453	0	1.98758	0	0	0	1.58424	0	0	0	0	0	0	0	0	0	0	0	0	0	0	0	0	0	0	0.395044	0	0.395044	0	0	0
GTGCTGGCAGCCGGTT.1_2	0	0	0	0	0	0	0	0	0	0	0	1.5712	2.5207	0	3.32096	2.5207	0	0	3.17281	0	1.5712	0	0	0	1.5712	0	0	0	0	0	0	1.5712	2.15465	1.5712	1.5712	1.5712	0	0	0	0	0	0	0	0	0	0	0	0	0
GTGCTTCAGGTGGTTG.1_2	0	0	0	0	1.53593	0	0	0	0	0	0	0	0	0	0	1.53593	2.47964	0	0	1.53593	0	0	0	0	2.11521	0	0	0	0	0	0	0	0	0	0	0	0	0	0	0	0	1.53593	1.53593	1.53593	0	0	0	0	0
GTGCTTCCAAACCATC.1_2	0	0	0	0	0	0	0	0	0	0	0	1.59098	0	1.92612	3.11338	1.92612	0	0	2.54362	2.37689	2.92254	0	0	0	1.92612	0	0	0	0	0	0	0	0	0	0	0	0	0	0	0	0	0	0	1.08325	0	0	0	0	0
GTGCTTCCAAGCTGTT.1_2	0	0	0	0	0	0	0	0	0	0	0	1.01735	0	1.84016	2.08733	1.5111	0	0	2.08733	0	1.84016	0	0	0	0	0	0	0	0	0	0	0	0	0	0	0	0	0	0	0	0	1.01735	0	0	0	0	0	0	0
GTGCTTCGTACGGTTT.1_2	0	0	0	0	0	0	0	0	0	0	0	0.982917	0	2.03979	2.23657	1.46891	0	0	2.23657	1.79454	2.66569	0	0	0	2.03979	0	0	0	0	0	0	0	0	0	0	0	0	0	0	0	0	0	0	0	0	0	0	0	0
GTGCTTCTCGGCATCG.1_2	0	0	0	0	0	0	0	0	0	0	0	1.66634	1.14625	1.14625	2.26026	1.66634	0	0	2.00676	0	2.77413	0	0	0	1.14625	0	0	0	0	0	0	0	1.14625	1.66634	0	0	0	0	0	0	0	0	0	0	0	0	0	0	0
GTGGAAGAGGATGGCT.1_2	0	0	0	0	0	0	0	0	0	0	0	1.12208	0	1.63754	1.63754	2.2284	0	0	3.58937	2.2284	2.86619	0	0	0	0	0	0	0	0	0	0	0	0	0	0	0	0	0	0	0	0	0	1.12208	0	0	0	0	0	0
GTGGAAGCAACTCGAT.1_2	0	0	0	0	0	0	0	0	0	0	0	0	0	0	2.26818	1.67352	0	0	0	0	2.01441	0	0	0	1.15229	0	1.15229	0	0	0	0	0	0	0	0	0	0	0	0	0	0	0	0	0	0	0	0	0	0
GTGGAGAAGGTAATCA.1_2	0	0	0	0	0	0	0	0	0	0	0	1.91782	1.91782	1.58324	1.58324	1.91782	0	0	0	0	1.07683	0	0	0	1.91782	0	0	0	0	0	0	0	0	0	0	0	0	0	0	0	2.67742	0	0	0	0	0	0	0	0
GTGGAGACATAGGAGC.1_2	0	0	0	0	0	0	0	0	0	0	0	0	0	1.20067	0	2.07531	0	0	2.70364	2.07531	2.07531	0	0	0	1.73071	0	0	0	0	0	0	0	1.20067	1.20067	1.20067	0	0	0	0	0	0	0	0	0	0	0	0	0	0
GTGGAGATCACTTGGA.1_2	0	0	0	0	0	0	0	0	0	0	0	1.76638	0	1.23105	1.76638	1.76638	0	0	2.37018	1.23105	1.23105	0	0	0	1.23105	0	0	0	0	0	0	0	0	0	0	0	0	0	0	0	0	0	0	0	0	0	0	1.23105	0
GTGGAGATCGTCTAAG.1_2	0	0	0	0	0	0	0	0	0	0	0	0	0	1.85441	3.9018	2.46605	0	0	1.85441	0	0	0	0	0	0	0	0	0	0	0	0	0	0	0	0	0	0	0	0	0	0	1.85441	0	0	0	0	0	0	0
GTGGCGTAGGCACTAG.1_2	0	0	0	0	0	0	0	0	0	0	0	0	0	0	2.62516	0	0	1.66183	2.00194	0	2.00194	0	0	0	1.14246	0	0	0	0	0	0	0	0	0	0	0	0	0	0	0	0	0	0	0	0	0	0	0	0
GTGGCGTTCAAACGAA.1_2	0	0	0	0	0	0	0	0	0	0	0	1.34855	0	2.25712	2.09551	1.34855	0	0	2.72518	0	2.62708	0	0	0	1.34855	0	1.34855	0	0	0	0	0	0	0	0	0	0	0	0	0	0.886212	0	0	0	0	0	0	0	0
GTGGTTACAATAGGGC.1_2	0	0	0	0	0	0	0	0	0	0	0	1.41671	0	0.940698	2.33898	2.33898	0	0	1.41671	0	1.9806	0	0	0.940698	0.940698	0	1.41671	0	0	0	0	0.940698	0.940698	2.17576	0	0	0	0.940698	0	0	0	0	0	0.940698	0	0	0	0	0
GTGGTTATCACAAGGG.1_2	0	0	0	0	0	0	0	0	0	0	0	1.13467	0	1.65255	2.61454	1.99204	0	0	1.99204	1.13467	1.65255	0	0	0	1.13467	0	0	0	0	0	0	0	0	0	0	0	0	0	0	0	0	0	0	0	0	0	0	0	0
GTGTAACAGGTCATTC.1_2	0	0	0	0	0	0	0	0	0	0.602297	0	0	0	0.975548	0.975548	0	0	0	0	0	1.63541	0	0	1.78471	0.602297	0	0	0	0	0	0	0	0	0	0	0	0	0	0	0	0	0	0	0	0	0	0	0	0
GTGTAACAGTGAACAT.1_2	0	0	0	0	0	0	0	0	0	0	0	1.56081	0	1.56081	1.79458	1.79458	0	0	3.3961	0	2.40097	0	0	0	2.14305	0	0	0	0	0	0	0	0	0	0	0	0	0	0	0	0	0	0	0	0	0	0	0	0
GTGTCCTCACCAGCGT.1_2	0	0	0	0	0	0	0	0	0	0	0	0.919876	0	2.30796	1.39077	0	0	0	1.39077	0	2.57046	0	0	0	1.70963	0	0	0	0	0	0	0	0	0	0	0	0	0	0	0	0	0	0	0	0	0	0	0	0.919876
GTGTCCTGTAATGATG.1_2	0	0	0	0	0	0	0	0	0	0	0	0	1.1361	0	1.99386	1.65426	0	0	2.6165	1.1361	1.99386	0	0	0	1.65426	0	0	0	0	0	0	0	0	0	0	0	0	0	0	0	0	0	0	0	0	0	0	0	0
GTGTCCTGTCCATCTC.1_2	0	0	0	0	0	0	0	0	0	0	0	1.32243	0	1.32243	2.48575	2.22545	0	0	2.69211	0	2.22545	0	0	0	0	0	0	0	0	0	0	0	0	1.32243	0	1.32243	0	0	0	0	0	0	0	0	0	0	0	0	0
GTGTCCTTCTTGGCTC.1_2	0	0	0	0	0	0	0	0	0	0	0	1.46276	2.03283	2.03283	3.18738	2.39366	0	0	1.46276	1.46276	2.65826	0	0	0	2.03283	0	0	0	0	0	0	0	0	0	0	1.46276	0	0	0	0	1.46276	0	0	0	0	0	0	0	0
GTGTCCTTCTTTCCGG.1_2	0	0	0	0	0	0	0	0	0	0	0	0	0	2.35753	2.35753	2.87573	0	0	2.35753	0	2.56156	0	0	0	1.75482	0	1.22118	0	0	0	0	0	0	0	0	0	0	0	0	0	0	1.22118	0	0	0	0	0	0	0
GTGTGATGTGCCTATA.1_2	0	0	0	0	0	0	0	0	0	0	0	2.0036	1.14377	2.25699	2.62695	2.62695	0	0	2.45898	1.14377	1.66339	0	0	0	1.14377	0	0	0	0	0	0	0	0	0	0	0	0	0	0	0	0	0	1.14377	0	0	0	0	0	0
GTGTGGCAGAATAACC.1_2	0	0	0	0	0	0	0	0	0	0	0	0	1.44318	0	2.63452	3.40477	0	0	2.37047	2.01067	2.63452	0	0	0	0	0	0	0	0	0	0	0	0	0	0	0	0	0	0	0	0	0	0	0	0	0	0	0	0
GTGTGGCGTGACACGA.1_2	0	0	0	0	0	0	0	0	0	0	0	1.7572	2.36013	1.7572	2.10343	1.22321	0	0	2.36013	0	2.56421	0	0	0	2.10343	0	0	0	0	0	0	0	0	0	0	0	0	0	0	0	1.22321	0	0	0	0	0	0	0	0
GTGTGGCTCAGAGCAG.1_2	0	0	0	0	0	0	0	0	0	0	0	0	0	1.25437	1.79364	0	2.14205	2.39994	2.7747	0	2.14205	0	0	0	0	0	0	0	0	0	0	0	0	0	0	0	0	0	0	0	0	1.25437	1.25437	0	1.25437	0	0	0	0
GTGTTCCCACGGATCC.1_2	0	0	0	0	0	0	0	0	0	0	0	0	0	1.54081	1.54081	0	0	0	1.8722	0	2.12067	0	0	0	2.12067	0	0	0	0	0	0	0	0	0	0	0	0	0	0	0	0	0	0	0	0	0	0	0	0
GTTACAGAGACCAGAC.1_2	0	0	0	0	0	0	0	0	0	0	0	0	0	1.77957	2.12716	2.38459	0	1.24233	3.33578	1.24233	2.58914	0	0	0	1.24233	0	0	0	0	0	0	0	0	0	0	0	0	0	0	0	1.24233	0	1.24233	0	0	1.24233	0	0	0
GTTACAGGTGACAACG.1_2	0	0	0	0	0	0	0	0	0	0	0	0	0	1.04653	2.63435	1.04653	0	0	0	3.25596	2.23161	0	0	0	1.3275	0	0	0	0	0	0	0	0	0	0	0	0	0	0	0	0	0	1.5466	0	0	0	0	0	0
GTTACAGGTGTCTTAG.1_2	0	0	0	0	0	0	0	0	0	0	0	1.13898	0	1.65769	1.65769	0	0	1.13898	1.99752	2.76412	2.62042	0	0	0	2.45255	0	0	0	0	0	0	0	0	0	0	0	0	0	0	0	0	0	0	1.13898	0	0	0	0	0
GTTACCCGTAGCTTAC.1_2	0	0	0	0	0	0	0	0	0	0	0	0	0	0	0.899756	0.899756	1.36558	1.68213	2.64837	1.36558	1.9222	0	0	0	0.899756	0	0	0	0	0	0	0	0	0	0	0	0	0	0	0	0	0	0	0	0	0	0	0.899756	0
GTTACCCTCATAAGGA.1_2	0	0	0	0	0	0	0	0	0	0	0	2.44143	0	0	2.44143	1.5033	0	0	2.44143	0	1.5033	0	0	0	0	0	0	0	0	0	0	0	0	0	0	0	0	0	1.5033	0	0	0	0	0	1.5033	0	0	0	0
GTTACGACACCTCAGG.1_2	0	0	0	0	0	0	0	0	0	0	0	2.07293	1.00687	1.00687	1.49829	1.00687	0	0	0	0	1.49829	0	0	0	0	0	1.00687	0	0	0	1.00687	0	0	0	0	0	0	0	0	0	0	0	0	0	0	0	0	0	0
GTTACGATCCTAGCGG.1_2	0	0	0	0	0	0	0	0	0	0	0	0	0	2.36427	3.61458	2.10744	0	0	2.56843	0	3.00926	0	0	0	2.36427	0	1.76098	0	0	0	0	0	0	0	0	0	0	0	0	0	0	0	0	0	0	0	0	0	0
GTTAGACCATGTCGTA.1_2	0	0	0	0	0	0	0	0	0	0	0	0	0	0	3.17349	1.45164	0	0	2.3805	1.45164	3.02629	0	0	0	0	0	0	0	0	0	0	0	0	0	0	0	0	1.45164	0	0	0	0	0	0	0	0	0	2.02025	0
GTTAGACTCCTTCACG.1_2	0	0	0	0	0	0	0	0	0	0	0	1.47097	0	2.04212	2.04212	0	0	0	0	0	2.04212	0	0	0	1.47097	0	0	0	0	0	0	0	0	0	0	0	0	0	0	0	0	0	0	0	0	0	0	0	0
GTTAGTGGTATACGGG.1_2	0	0	0	0	0	0	0	0	0	0	0	0	0	1.43643	2.003	0.956596	0.956596	1.75932	2.6263	0	2.003	0	0	0	0	0	0	0	0	0	0	0	0	0	0	0	0	0	0	0	0	0	0	0	0	0	0	0	0
GTTAGTGTCCGCACTT.1_2	0	0	0	0	0	0	0	0	0	0	0	0	0	2.74581	4.08276	0	0	0	0	0	0	0	0	0	0	0	0	0	0	0	0	0	0	0	0	0	0	0	0	0	0	0	0	0	0	0	0	0	0
GTTAGTGTCGTCACCT.1_2	0	0	0	0	0	0	0	0	0	0	0	0	0	1.99844	1.13971	1.13971	0	0	1.13971	1.65855	2.76512	0	0	0	2.45352	0	0	0	0	0	0	0	0	0	0	0	0	1.13971	0	0	0	0	0	1.13971	0	0	0	0	0
[truncated: 16,247 more rows]
[truncated: 7 more columns]
