# Supplementary material for: Single-Cell Landscape of Mouse Islet Allograft and Syngeneic Graft
Source: Front Immunol. 2022 Jun 10;13:853349. doi: 10.3389/fimmu.2022.853349 (PMC9226584; doi:10.3389/fimmu.2022.853349)
Supplement: Supplementary file 6 [file Table_2.xlsx]

## Sheet: Sheet1
Table S2. Important GO terms of DEGs of T cells between syngeneic graft and allograft
Term	Count	%	PValue	type	group
leukocyte migration	3	8.57143	0.0225282	Cytotoxic_CD8_T_cell	Allograft_up
cell-cell adhesion	7	7.6087	0.00267356	Cytotoxic_CD8_T_cell	Autograft_up
negative regulation of inflammatory response	4	4.34783	0.00775128	Cytotoxic_CD8_T_cell	Autograft_up
leukocyte migration	4	4.34783	0.0247489	Cytotoxic_CD8_T_cell	Autograft_up
cell-cell adhesion	10	8	0.000142762	Effector_CD8_T_cell	Allograft_up
translation	7	5.6	0.00966965	Effector_CD8_T_cell	Allograft_up
chemokine-mediated signaling pathway	4	10.5263	0.000467931	Effector_CD8_T_cell	Autograft_up
chemotaxis	4	10.5263	0.00224279	Effector_CD8_T_cell	Autograft_up
response to cytokine	3	7.89474	0.00553975	Effector_CD8_T_cell	Autograft_up
apoptotic process	6	15.7895	0.0068409	Effector_CD8_T_cell	Autograft_up
inflammatory response	5	13.1579	0.0085088	Effector_CD8_T_cell	Autograft_up
negative regulation of inflammatory response	3	7.89474	0.0124144	Effector_CD8_T_cell	Autograft_up
cell-cell signaling	4	10.5263	0.0169089	Effector_CD8_T_cell	Autograft_up
immune response	4	10.5263	0.0607643	Effector_CD8_T_cell	Autograft_up
cell-cell adhesion	8	8.60215	0.000385222	Exhausted_CD8_T_cell	Allograft_up
cell surface receptor signaling pathway	8	8.60215	0.000411536	Exhausted_CD8_T_cell	Allograft_up
immune response	8	8.60215	0.00478942	Exhausted_CD8_T_cell	Allograft_up
innate immune response	8	8.60215	0.0053664	Exhausted_CD8_T_cell	Allograft_up
response to cytokine	6	8.10811	2.26227e-06	Exhausted_CD8_T_cell	Autograft_up
apoptotic process	10	13.5135	0.000499041	Exhausted_CD8_T_cell	Autograft_up
inflammatory response	8	10.8108	0.000914997	Exhausted_CD8_T_cell	Autograft_up
innate immune response	8	10.8108	0.00189063	Exhausted_CD8_T_cell	Autograft_up
cellular response to interleukin-1	4	5.40541	0.00310818	Exhausted_CD8_T_cell	Autograft_up
T cell receptor signaling pathway	4	5.40541	0.0230229	Exhausted_CD8_T_cell	Autograft_up
cell surface receptor signaling pathway	5	6.75676	0.0262198	Exhausted_CD8_T_cell	Autograft_up
translation	4	0.138456	0.00689574	Memory_CD8_T_cell	Allograft_up
signal transduction	7	25.9259	0.00492665	Memory_CD8_T_cell	Autograft_up
cell-cell signaling	4	14.8148	0.00547321	Memory_CD8_T_cell	Autograft_up
leukocyte migration	3	11.1111	0.013017	Memory_CD8_T_cell	Autograft_up
leukocyte migration	6	6.74157	0.000325495	NK_cell	Allograft_up
signal transduction	12	13.4831	0.0252261	NK_cell	Allograft_up
T cell receptor signaling pathway	8	7.47664	3.08634e-05	NK_cell	Autograft_up
cell-cell adhesion	7	6.54206	0.00590331	NK_cell	Autograft_up
T cell receptor V(D)J recombination	2	0.0661594	0.00496797	Th_cell	Allograft_up
translation	4	0.132319	0.00689574	Th_cell	Allograft_up
positive regulation of cell migration	3	0.0992392	0.0170501	Th_cell	Allograft_up
cellular response to interleukin-4	2	0.0661594	0.0265515	Th_cell	Allograft_up
inflammatory response	8	16	9.36271e-05	Th_cell	Autograft_up
immune response	8	16	0.000179501	Th_cell	Autograft_up
chemokine-mediated signaling pathway	4	8	0.00109313	Th_cell	Autograft_up
negative regulation of T cell cytokine production	2	4	0.0113861	Th_cell	Autograft_up
cellular response to interleukin-1	3	6	0.0175409	Th_cell	Autograft_up
cell-cell signaling	4	8	0.035917	Th_cell	Autograft_up
signal transduction	8	16	0.0455774	Th_cell	Autograft_up
chemotaxis	3	6	0.0475416	Th_cell	Autograft_up
positive regulation of cell migration	3	0.080732	0.0317638	Treg_cell	Allograft_up
inflammatory response	7	17.5	0.000220772	Treg_cell	Autograft_up
cell-cell signaling	6	15	0.000287916	Treg_cell	Autograft_up
cellular response to interleukin-1	3	7.5	0.0118073	Treg_cell	Autograft_up
negative regulation of inflammatory response	3	7.5	0.0144697	Treg_cell	Autograft_up
