# Supplementary material for: Single-Cell Landscape of Mouse Islet Allograft and Syngeneic Graft
Source: Front Immunol. 2022 Jun 10;13:853349. doi: 10.3389/fimmu.2022.853349 (PMC9226584; doi:10.3389/fimmu.2022.853349)
Supplement: Supplementary file 7 [file Table_3.xlsx]

## Sheet: Sheet1
Table S3. Representative GO terms of marker genes of each mesenchyme cell type
	Term	Count	%	PValue	Genes
Mesenchyme-C9	metanephric collecting duct development	2	4.25532	0.0161478	CALB1, AQP2
Mesenchyme-C9	ATP hydrolysis coupled transmembrane transport	2	4.25532	0.00925865	FXYD2, ATP1B1
Mesenchyme-C8	immune system process	10	0.210659	1.5036e-07	ZBP1, C1RB, GBP2B, C1S2, RNF19B, IRGM1, TAP1, SERPINA3G, IIGP1, PSMB9
Mesenchyme-C8	cellular response to interferon-beta	6	0.126396	3.28584e-08	TGTP2, GBP2B, IRGM1, IFI47, IFI202B, IIGP1
Mesenchyme-C7	proximal/distal pattern formation	4	8.69565	3.04918e-05	HOXA10, HOXD9, HOXD10, HOXC10
Mesenchyme-C7	cell adhesion	10	21.7391	1.94454e-06	ROBO2, FBLN7, COL18A1, SPON1, COL15A1, NRP2, ADAM12, SORBS2, CX3CL1, ITGA9
Mesenchyme-C6	endothelin receptor signaling pathway	2	4.25532	0.00535267	EDNRA, EDNRB
Mesenchyme-C6	muscle contraction	4	8.51064	0.00293874	GJC1, DES, LMOD1, MYH11
Mesenchyme-C5	mitochondrial electron transport, cytochrome c to oxygen	3	6.12245	0.0012939	CYCS, COX6A1, COX5A
Mesenchyme-C5	anaphase-promoting complex-dependent catabolic process	4	8.16327	0.00123357	PSMB6, PSMC3, UBE2S, PSMB3
Mesenchyme-C4	microvillus assembly	3	6.38298	0.000890063	SLC9A3R1, STK26, EZR
Mesenchyme-C4	negative regulation of nitric oxide biosynthetic process	3	6.38298	0.00051389	PTGIS, CAV1, CD34
Mesenchyme-C3	integrin-mediated signaling pathway	6	14.6341	2.41458e-06	TYROBP, FCER1G, SYK, ITGB2, PLEK, FERMT3
Mesenchyme-C3	innate immune response	11	26.8293	2.04964e-08	LYN, CSF1R, TYROBP, NRROS, FCER1G, SYK, NCF1, NCF2, UNC93B1, LY86, CYBB
Mesenchyme-C2	cell adhesion_	7	14.2857	0.00133195	CDH5, ALCAM, FAP, BOC, COL12A1, OMD, ITGBL1
Mesenchyme-C2	anterior/posterior pattern specification	5	10.2041	6.13409e-05	HOXC9, PCSK5, HOXC8, HOXC10, HOXC6
Mesenchyme-C1	patterning of blood vessels	3	6.81818	0.00211198	NRP1, EDNRA, ENG
Mesenchyme-C1	extracellular matrix organization	6	13.6364	0.000109664	FBN2, POSTN, LUM, ABI3BP, COL11A1, MFAP2
