# Supplementary material for: Single-Cell Landscape of Mouse Islet Allograft and Syngeneic Graft
Source: Front Immunol. 2022 Jun 10;13:853349. doi: 10.3389/fimmu.2022.853349 (PMC9226584; doi:10.3389/fimmu.2022.853349)
Supplement: Supplementary file 8 [file Table_4.xlsx]

## Sheet: M1
Table S4. Gene list of M1 macrophage markers
Membrane receptors	Symbol	M1	M2	log (M1:M2 ratio)
CCR7	CCR7	5893	55	107
CXCL11	CXCL11	4084	19	212
CCL19	CCL19	13338	103	130
Indoleamine-pyrrole 2,3 dioxygenase	INDO	16605	142	117
CXCL10	CXCL10	11659	199	59
CXCL9	CXCL9	15121	260	58
BCL2-related protein A1	BCL2A1	4018	117	34
Phospholipase A1 member A	PLA1A	1854	55	33
Interleukin 2 receptor α chain	IL2RA	4062	181	22
Tumor necrosis factor ligand superfamily, member 2	TNF	977	47	21
CCL5	CCL5	6468	334	19
Interleukin 15 receptor α chain	IL15RA	2867	178	16
CCL15	CCL15	2402	164	15
Tumor necrosis factor receptor superfamily, member 6	FAS	2243	156	14
2′–5′-oligoadenylate synthetase-like	OASL	3272	237	14
Interleukin 7 receptor	IL7R	1553	115	13
Chitinase 3-like 2	CHI3L2	1078	89	12
Interleukin 12B	IL12B	198	20	10
Solute carrier family 7, member 5	SLC7A5	2509	259	10
Interleukin 15	IL15	259	29	9
Hydroxysteroid (11-β) dehydrogenase 1	HSD11B1	4066	476	9
Baculoviral IAP repeat-containing 3	BIRC3	1318	162	8
Tumor necrosis factor ligand superfamily, member 10	TRAIL	2354	343	7
Interleukin 6	IL6	591	83	7
CCL20	CCL20	316	47	7
Solute carrier family 21, member 15	SLC21A15	371	52	7
Adenylate kinase 3	AK3	702	103	7
Solute carrier family 2, member 6	SLC2A6	2981	513	6
Sphingosine kinase 1	SPHK1	1974	324	6
6-phosphofructo-2-kinase/fructose-2,6-biphosphatase 3	PFKFB3	2983	509	6
Proteasome activator subunit 2	PSME2	10918	1789	6
Visfatin	PBEF1	2297	446	5
Growth arrest and DNA-damage-inducible, γ	GADD45G	682	144	5
Solute carrier family 31, member 2	SLC31A2	4022	850	5
Phosphofructokinase	PFKP	1618	310	5
Proteasome subunit β type 9	PSMB9	3888	817	5
Endothelial cell growth factor 1	ECGF1	1636	370	4
XIAP associated factor-1	HSXIAPAF1	1928	445	4
Proteasome subunit α type 2	PSMA2	4957	1199	4
2′–5′-oligoadenylate synthetase 2	OAS2	944	261	4

## Sheet: M2
Gene list of M2 macrophage markers
Membrane receptors	Symbol	M1	M2	log (M1:M2 ratio)
Purinergic receptor P2Y5	P2RY5	284	2610	−9
Solute carrier family 4, member 7	SLC4A7	43	388	−9
Solute carrier family 2, member 9	SLC21A9	338	2476	−7
Insulin-like growth factor 1	IGF1	217	1212	−6
G protein-coupled receptor 86	GPR86	342	1852	−5
Membrane-spanning 4-domains, subfamily A, member 4	MS4A4A	16	688	−43
Mannose receptor C type 1	MRC1	173	7343	−43
Cathepsin C	CTSC	3161	13800	−4
Hexosaminidase B	HEXB	1582	6809	−4
Lipase A cholesterol esterase	LIPA	2252	9772	−4
CCL13	CCL13	133	5028	−38
CD36	CD36	73	2713	−37
Membrane-spanning 4-domains, subfamily A, member 6A	MS4A6A	247	8064	−33
C-type lectin superfamily member 13	CLECSF13	93	2946	−32
CD209	DCSIGN	315	8355	−27
G protein-coupled receptor 105	P2RY14	16	416	−25
Solute carrier family 38, member 6	SLC38A6	99	2370	−24
C-type lectin superfamily member 12	DECTIN1	130	2520	−19
CCL18	CCL18	290	5457	−19
CXCR4	CXCR4	168	2678	−16
Macrophage scavenger receptor 1	MSR1	7	107	−14
C-type lectin receptor DCL-1	DCL-1	179	2265	−13
CCL23	CCL23	270	3542	−13
Toll-like receptor 5	TLR5	76	915	−12
Histamine receptor H1	HRH1	182	1918	−11
Transforming growth factor β receptor II	TGFBR2	218	2274	−10
